# Supplementary material for: Monitoring transmission intensity of trachoma with serology
Source: Nat Commun. 2023 Jun 5;14:3269. doi: 10.1038/s41467-023-38940-5 (PMC10241377; doi:10.1038/s41467-023-38940-5)
Supplement: Supplementary file 4 — Supplementary Data 1–4 [file 41467_2023_38940_MOESM4_ESM.zip]

Archive with 4 entries (4 files):
- Supplementary_Data_1_seroprev_threshold_sens_spec_1to9years.csv
- Supplementary_Data_2_scr_threshold_sens_spec_1to9years.csv
- Supplementary_Data_3_seroprev_threshold_sens_spec_1to5years.csv
- Supplementary_Data_4_scr_threshold_sens_spec_1to5years.csv
