# Supplementary material for: Monitoring transmission intensity of trachoma with serology
Source: Nat Commun. 2023 Jun 5;14:3269. doi: 10.1038/s41467-023-38940-5 (PMC10241377; doi:10.1038/s41467-023-38940-5)
Supplement: Supplementary file 4 — Supplementary Data 1–4 [file 41467_2023_38940_MOESM4_ESM.zip › Supplementary_Data_1_seroprev_threshold_sens_spec_1to9years.csv]

dvar	dcutoff	var	seroprev_threshold	dpos	sens	dneg	spec	tpos	ppv	spec_comp	youdenj	f1score
pcr_prev	0	pgp3_prev	0	112	1	169	0.101	264	0.42424242424242425	0.8994082840236687	0.10059171597633143	0.5957446808510638
pcr_prev	0	pgp3_prev	0.5	112	1	169	0.101	264	0.42424242424242425	0.8994082840236687	0.10059171597633143	0.5957446808510638
pcr_prev	0	pgp3_prev	1	112	1	169	0.101	264	0.42424242424242425	0.8994082840236687	0.10059171597633143	0.5957446808510638
pcr_prev	0	pgp3_prev	1.5	112	1	169	0.101	264	0.42424242424242425	0.8994082840236687	0.10059171597633143	0.5957446808510638
pcr_prev	0	pgp3_prev	2	112	1	169	0.107	263	0.42585551330798477	0.893491124260355	0.10650887573964507	0.5973333333333333
pcr_prev	0	pgp3_prev	2.5	112	1	169	0.178	251	0.44621513944223107	0.8224852071005917	0.1775147928994083	0.6170798898071626
pcr_prev	0	pgp3_prev	3	112	1	169	0.207	246	0.45528455284552843	0.7928994082840237	0.20710059171597628	0.6256983240223464
pcr_prev	0	pgp3_prev	3.5	112	1	169	0.213	245	0.45714285714285713	0.7869822485207101	0.21301775147928992	0.6274509803921569
pcr_prev	0	pgp3_prev	4	112	1	169	0.237	241	0.46473029045643155	0.7633136094674556	0.23668639053254426	0.6345609065155807
pcr_prev	0	pgp3_prev	4.5	112	1	169	0.266	236	0.4745762711864407	0.7337278106508875	0.26627218934911245	0.6436781609195402
pcr_prev	0	pgp3_prev	5	112	1	169	0.325	226	0.49557522123893805	0.6745562130177515	0.32544378698224863	0.6627218934911243
pcr_prev	0	pgp3_prev	5.5	112	0.982	169	0.355	219	0.502283105022831	0.6449704142011834	0.3371724429416736	0.6646525679758307
pcr_prev	0	pgp3_prev	6	112	0.982	169	0.402	211	0.5213270142180095	0.5976331360946745	0.3845097210481825	0.6811145510835914
pcr_prev	0	pgp3_prev	6.5	112	0.982	169	0.432	206	0.5339805825242718	0.5680473372781065	0.41409551986475046	0.6918238993710691
pcr_prev	0	pgp3_prev	7	112	0.973	169	0.473	198	0.5505050505050505	0.5266272189349113	0.44658706677937454	0.7032258064516128
pcr_prev	0	pgp3_prev	7.5	112	0.964	169	0.491	194	0.5567010309278351	0.5088757396449703	0.45540997464074384	0.7058823529411765
pcr_prev	0	pgp3_prev	8	112	0.955	169	0.527	187	0.5721925133689839	0.47337278106508873	0.4819843617920543	0.7157190635451505
pcr_prev	0	pgp3_prev	8.5	112	0.946	169	0.533	185	0.572972972972973	0.4674556213017751	0.4789729501267963	0.7138047138047139
pcr_prev	0	pgp3_prev	9	112	0.938	169	0.55	181	0.580110497237569	0.4497041420118343	0.4877958579881656	0.7167235494880545
pcr_prev	0	pgp3_prev	9.5	112	0.938	169	0.568	178	0.5898876404494382	0.4319526627218935	0.5055473372781065	0.7241379310344828
pcr_prev	0	pgp3_prev	10	112	0.938	169	0.621	169	0.621301775147929	0.37869822485207105	0.5588017751479288	0.7473309608540926
pcr_prev	0	pgp3_prev	10.5	112	0.938	169	0.663	162	0.6481481481481481	0.3372781065088757	0.6002218934911243	0.7664233576642335
pcr_prev	0	pgp3_prev	11	112	0.938	169	0.675	160	0.65625	0.3254437869822485	0.6120562130177514	0.7720588235294118
pcr_prev	0	pgp3_prev	11.5	112	0.929	169	0.692	156	0.6666666666666666	0.3076923076923077	0.6208791208791209	0.7761194029850746
pcr_prev	0	pgp3_prev	12	112	0.911	169	0.71	151	0.6754966887417219	0.2899408284023669	0.6207734573119188	0.7756653992395437
pcr_prev	0	pgp3_prev	12.5	112	0.911	169	0.716	150	0.68	0.28402366863905326	0.6266906170752324	0.7786259541984734
pcr_prev	0	pgp3_prev	13	112	0.902	169	0.722	148	0.6824324324324325	0.2781065088757396	0.6236792054099747	0.7769230769230769
pcr_prev	0	pgp3_prev	13.5	112	0.902	169	0.751	143	0.7062937062937062	0.24852071005917165	0.6532650042265427	0.792156862745098
pcr_prev	0	pgp3_prev	14	112	0.875	169	0.757	139	0.7050359712230215	0.242603550295858	0.6323964497041419	0.7808764940239042
pcr_prev	0	pgp3_prev	14.5	112	0.875	169	0.769	137	0.7153284671532847	0.23076923076923073	0.6442307692307692	0.7871485943775101
pcr_prev	0	pgp3_prev	15	112	0.866	169	0.781	134	0.7238805970149254	0.21893491124260356	0.647136517328825	0.7886178861788617
pcr_prev	0	pgp3_prev	15.5	112	0.848	169	0.787	131	0.7251908396946565	0.21301775147928992	0.6351965342349959	0.7818930041152264
pcr_prev	0	pgp3_prev	16	112	0.848	169	0.817	126	0.753968253968254	0.18343195266272194	0.6647823330515639	0.7983193277310925
pcr_prev	0	pgp3_prev	16.5	112	0.848	169	0.828	124	0.7661290322580645	0.17159763313609466	0.6766166525781911	0.8050847457627119
pcr_prev	0	pgp3_prev	17	112	0.848	169	0.828	124	0.7661290322580645	0.17159763313609466	0.6766166525781911	0.8050847457627119
pcr_prev	0	pgp3_prev	17.5	112	0.839	169	0.846	120	0.7833333333333333	0.15384615384615385	0.6854395604395604	0.8103448275862069
pcr_prev	0	pgp3_prev	18	112	0.821	169	0.846	118	0.7796610169491526	0.15384615384615385	0.6675824175824174	0.8
pcr_prev	0	pgp3_prev	18.5	112	0.821	169	0.852	117	0.7863247863247863	0.14792899408284022	0.6734995773457313	0.8034934497816593
pcr_prev	0	pgp3_prev	19	112	0.812	169	0.882	111	0.8198198198198198	0.11834319526627224	0.6941568047337277	0.8161434977578474
pcr_prev	0	pgp3_prev	19.5	112	0.812	169	0.882	111	0.8198198198198198	0.11834319526627224	0.6941568047337277	0.8161434977578474
pcr_prev	0	pgp3_prev	20	112	0.812	169	0.888	110	0.8272727272727273	0.1124260355029586	0.7000739644970415	0.8198198198198199
pcr_prev	0	pgp3_prev	20.5	112	0.812	169	0.893	109	0.8348623853211009	0.10650887573964496	0.7059911242603549	0.8235294117647057
pcr_prev	0	pgp3_prev	21	112	0.812	169	0.917	105	0.8666666666666667	0.08284023668639051	0.7296597633136095	0.8387096774193549
pcr_prev	0	pgp3_prev	21.5	112	0.812	169	0.923	104	0.875	0.07692307692307687	0.7355769230769231	0.8425925925925926
pcr_prev	0	pgp3_prev	22	112	0.804	169	0.923	103	0.8737864077669902	0.07692307692307687	0.7266483516483517	0.8372093023255814
pcr_prev	0	pgp3_prev	22.5	112	0.804	169	0.929	102	0.8823529411764706	0.07100591715976334	0.7325655114116651	0.8411214953271029
pcr_prev	0	pgp3_prev	23	112	0.786	169	0.935	99	0.8888888888888888	0.0650887573964497	0.720625528317836	0.8341232227488152
pcr_prev	0	pgp3_prev	23.5	112	0.768	169	0.935	97	0.8865979381443299	0.0650887573964497	0.7027683854606932	0.8229665071770336
pcr_prev	0	pgp3_prev	24	112	0.768	169	0.935	97	0.8865979381443299	0.0650887573964497	0.7027683854606932	0.8229665071770336
pcr_prev	0	pgp3_prev	24.5	112	0.732	169	0.935	93	0.8817204301075269	0.0650887573964497	0.6670540997464074	0.7999999999999999
pcr_prev	0	pgp3_prev	25	112	0.732	169	0.935	93	0.8817204301075269	0.0650887573964497	0.6670540997464074	0.7999999999999999
pcr_prev	0	pgp3_prev	25.5	112	0.732	169	0.935	93	0.8817204301075269	0.0650887573964497	0.6670540997464074	0.7999999999999999
pcr_prev	0	pgp3_prev	26	112	0.723	169	0.935	92	0.8804347826086957	0.0650887573964497	0.658125528317836	0.7941176470588235
pcr_prev	0	pgp3_prev	26.5	112	0.714	169	0.935	91	0.8791208791208791	0.0650887573964497	0.6491969568892646	0.7881773399014778
pcr_prev	0	pgp3_prev	27	112	0.696	169	0.935	89	0.8764044943820225	0.0650887573964497	0.6313398140321218	0.7761194029850746
pcr_prev	0	pgp3_prev	27.5	112	0.688	169	0.935	88	0.875	0.0650887573964497	0.6224112426035502	0.77
pcr_prev	0	pgp3_prev	28	112	0.679	169	0.941	86	0.8837209302325582	0.059171597633136064	0.6193998309382924	0.7676767676767676
pcr_prev	0	pgp3_prev	28.5	112	0.661	169	0.947	83	0.891566265060241	0.053254437869822535	0.607459847844463	0.7589743589743589
pcr_prev	0	pgp3_prev	29	112	0.661	169	0.959	81	0.9135802469135802	0.041420118343195256	0.6192941673710903	0.7668393782383419
pcr_prev	0	pgp3_prev	29.5	112	0.634	169	0.959	78	0.9102564102564102	0.041420118343195256	0.5925084530853761	0.7473684210526315
pcr_prev	0	pgp3_prev	30	112	0.616	169	0.964	75	0.92	0.035502958579881616	0.580568469991547	0.7379679144385026
pcr_prev	0	pgp3_prev	30.5	112	0.616	169	0.964	75	0.92	0.035502958579881616	0.580568469991547	0.7379679144385026
pcr_prev	0	pgp3_prev	31	112	0.607	169	0.97	73	0.9315068493150684	0.029585798816568087	0.577557058326289	0.7351351351351352
pcr_prev	0	pgp3_prev	31.5	112	0.607	169	0.97	73	0.9315068493150684	0.029585798816568087	0.577557058326289	0.7351351351351352
pcr_prev	0	pgp3_prev	32	112	0.58	169	0.97	70	0.9285714285714286	0.029585798816568087	0.5507713440405748	0.7142857142857142
pcr_prev	0	pgp3_prev	32.5	112	0.571	169	0.97	69	0.927536231884058	0.029585798816568087	0.5418427726120032	0.7071823204419889
pcr_prev	0	pgp3_prev	33	112	0.562	169	0.97	68	0.9264705882352942	0.029585798816568087	0.532914201183432	0.7
pcr_prev	0	pgp3_prev	33.5	112	0.527	169	0.976	63	0.9365079365079365	0.023668639053254448	0.5031170752324599	0.6742857142857144
pcr_prev	0	pgp3_prev	34	112	0.527	169	0.976	63	0.9365079365079365	0.023668639053254448	0.5031170752324599	0.6742857142857144
pcr_prev	0	pgp3_prev	34.5	112	0.509	169	0.976	61	0.9344262295081968	0.023668639053254448	0.48525993237531706	0.6589595375722542
pcr_prev	0	pgp3_prev	35	112	0.5	169	0.976	60	0.9333333333333333	0.023668639053254448	0.47633136094674544	0.6511627906976745
pcr_prev	0	pgp3_prev	35.5	112	0.5	169	0.976	60	0.9333333333333333	0.023668639053254448	0.47633136094674544	0.6511627906976745
pcr_prev	0	pgp3_prev	36	112	0.491	169	0.976	59	0.9322033898305084	0.023668639053254448	0.46740278951817404	0.6432748538011696
pcr_prev	0	pgp3_prev	36.5	112	0.491	169	0.982	58	0.9482758620689655	0.017751479289940808	0.4733199492814877	0.6470588235294117
pcr_prev	0	pgp3_prev	37	112	0.491	169	0.982	58	0.9482758620689655	0.017751479289940808	0.4733199492814877	0.6470588235294117
pcr_prev	0	pgp3_prev	37.5	112	0.464	169	0.982	55	0.9454545454545454	0.017751479289940808	0.4465342349957735	0.6227544910179641
pcr_prev	0	pgp3_prev	38	112	0.455	169	0.982	54	0.9444444444444444	0.017751479289940808	0.4376056635672021	0.6144578313253012
pcr_prev	0	pgp3_prev	38.5	112	0.455	169	0.982	54	0.9444444444444444	0.017751479289940808	0.4376056635672021	0.6144578313253012
pcr_prev	0	pgp3_prev	39	112	0.438	169	0.988	51	0.9607843137254902	0.011834319526627168	0.4256656804733727	0.6012269938650306
pcr_prev	0	pgp3_prev	39.5	112	0.438	169	0.988	51	0.9607843137254902	0.011834319526627168	0.4256656804733727	0.6012269938650306
pcr_prev	0	pgp3_prev	40	112	0.429	169	0.988	50	0.96	0.011834319526627168	0.4167371090448013	0.5925925925925924
pcr_prev	0	pgp3_prev	40.5	112	0.429	169	0.988	50	0.96	0.011834319526627168	0.4167371090448013	0.5925925925925924
pcr_prev	0	pgp3_prev	41	112	0.393	169	0.988	46	0.9565217391304348	0.011834319526627168	0.38102282333051574	0.5569620253164557
pcr_prev	0	pgp3_prev	41.5	112	0.393	169	0.988	46	0.9565217391304348	0.011834319526627168	0.38102282333051574	0.5569620253164557
pcr_prev	0	pgp3_prev	42	112	0.393	169	0.988	46	0.9565217391304348	0.011834319526627168	0.38102282333051574	0.5569620253164557
pcr_prev	0	pgp3_prev	42.5	112	0.393	169	0.988	46	0.9565217391304348	0.011834319526627168	0.38102282333051574	0.5569620253164557
pcr_prev	0	pgp3_prev	43	112	0.375	169	0.988	44	0.9545454545454546	0.011834319526627168	0.3631656804733727	0.5384615384615384
pcr_prev	0	pgp3_prev	43.5	112	0.375	169	0.988	44	0.9545454545454546	0.011834319526627168	0.3631656804733727	0.5384615384615384
pcr_prev	0	pgp3_prev	44	112	0.366	169	0.994	42	0.9761904761904762	0.00591715976331364	0.36015426880811496	0.5324675324675324
pcr_prev	0	pgp3_prev	44.5	112	0.366	169	0.994	42	0.9761904761904762	0.00591715976331364	0.36015426880811496	0.5324675324675324
pcr_prev	0	pgp3_prev	45	112	0.357	169	0.994	41	0.975609756097561	0.00591715976331364	0.35122569737954357	0.5228758169934641
pcr_prev	0	pgp3_prev	45.5	112	0.357	169	0.994	41	0.975609756097561	0.00591715976331364	0.35122569737954357	0.5228758169934641
pcr_prev	0	pgp3_prev	46	112	0.357	169	0.994	41	0.975609756097561	0.00591715976331364	0.35122569737954357	0.5228758169934641
pcr_prev	0	pgp3_prev	46.5	112	0.357	169	0.994	41	0.975609756097561	0.00591715976331364	0.35122569737954357	0.5228758169934641
pcr_prev	0	pgp3_prev	47	112	0.357	169	0.994	41	0.975609756097561	0.00591715976331364	0.35122569737954357	0.5228758169934641
pcr_prev	0	pgp3_prev	47.5	112	0.348	169	0.994	40	0.975	0.00591715976331364	0.34229712595097217	0.5131578947368421
pcr_prev	0	pgp3_prev	48	112	0.348	169	0.994	40	0.975	0.00591715976331364	0.34229712595097217	0.5131578947368421
pcr_prev	0	pgp3_prev	48.5	112	0.339	169	0.994	39	0.9743589743589743	0.00591715976331364	0.33336855452240055	0.5033112582781457
pcr_prev	0	pgp3_prev	49	112	0.339	169	0.994	39	0.9743589743589743	0.00591715976331364	0.33336855452240055	0.5033112582781457
pcr_prev	0	pgp3_prev	49.5	112	0.339	169	0.994	39	0.9743589743589743	0.00591715976331364	0.33336855452240055	0.5033112582781457
pcr_prev	0	pgp3_prev	50	112	0.321	169	0.994	37	0.972972972972973	0.00591715976331364	0.31551141166525776	0.4832214765100672
pcr_prev	0	pgp3_prev	50.5	112	0.321	169	0.994	37	0.972972972972973	0.00591715976331364	0.31551141166525776	0.4832214765100672
pcr_prev	0	pgp3_prev	51	112	0.312	169	0.994	36	0.9722222222222222	0.00591715976331364	0.30658284023668636	0.4729729729729729
pcr_prev	0	pgp3_prev	51.5	112	0.312	169	0.994	36	0.9722222222222222	0.00591715976331364	0.30658284023668636	0.4729729729729729
pcr_prev	0	pgp3_prev	52	112	0.304	169	0.994	35	0.9714285714285714	0.00591715976331364	0.29765426880811496	0.46258503401360546
pcr_prev	0	pgp3_prev	52.5	112	0.295	169	0.994	34	0.9705882352941176	0.00591715976331364	0.28872569737954357	0.4520547945205479
pcr_prev	0	pgp3_prev	53	112	0.295	169	0.994	34	0.9705882352941176	0.00591715976331364	0.28872569737954357	0.4520547945205479
pcr_prev	0	pgp3_prev	53.5	112	0.286	169	0.994	33	0.9696969696969697	0.00591715976331364	0.27979712595097217	0.44137931034482764
pcr_prev	0	pgp3_prev	54	112	0.277	169	0.994	32	0.96875	0.00591715976331364	0.27086855452240055	0.4305555555555556
pcr_prev	0	pgp3_prev	54.5	112	0.259	169	1	29	1	0	0.2589285714285714	0.4113475177304965
pcr_prev	0	pgp3_prev	55	112	0.25	169	1	28	1	0	0.25	0.4
pcr_prev	0	pgp3_prev	55.5	112	0.232	169	1	26	1	0	0.2321428571428572	0.37681159420289856
pcr_prev	0	pgp3_prev	56	112	0.232	169	1	26	1	0	0.2321428571428572	0.37681159420289856
pcr_prev	0	pgp3_prev	56.5	112	0.232	169	1	26	1	0	0.2321428571428572	0.37681159420289856
pcr_prev	0	pgp3_prev	57	112	0.223	169	1	25	1	0	0.2232142857142858	0.36496350364963503
pcr_prev	0	pgp3_prev	57.5	112	0.223	169	1	25	1	0	0.2232142857142858	0.36496350364963503
pcr_prev	0	pgp3_prev	58	112	0.214	169	1	24	1	0	0.2142857142857142	0.35294117647058826
pcr_prev	0	pgp3_prev	58.5	112	0.214	169	1	24	1	0	0.2142857142857142	0.35294117647058826
pcr_prev	0	pgp3_prev	59	112	0.196	169	1	22	1	0	0.1964285714285714	0.3283582089552239
pcr_prev	0	pgp3_prev	59.5	112	0.196	169	1	22	1	0	0.1964285714285714	0.3283582089552239
pcr_prev	0	pgp3_prev	60	112	0.196	169	1	22	1	0	0.1964285714285714	0.3283582089552239
pcr_prev	0	pgp3_prev	60.5	112	0.196	169	1	22	1	0	0.1964285714285714	0.3283582089552239
pcr_prev	0	pgp3_prev	61	112	0.188	169	1	21	1	0	0.1875	0.3157894736842105
pcr_prev	0	pgp3_prev	61.5	112	0.179	169	1	20	1	0	0.1785714285714286	0.30303030303030304
pcr_prev	0	pgp3_prev	62	112	0.161	169	1	18	1	0	0.1607142857142858	0.27692307692307694
pcr_prev	0	pgp3_prev	62.5	112	0.143	169	1	16	1	0	0.1428571428571428	0.25
pcr_prev	0	pgp3_prev	63	112	0.143	169	1	16	1	0	0.1428571428571428	0.25
pcr_prev	0	pgp3_prev	63.5	112	0.143	169	1	16	1	0	0.1428571428571428	0.25
pcr_prev	0	pgp3_prev	64	112	0.116	169	1	13	1	0	0.1160714285714286	0.208
pcr_prev	0	pgp3_prev	64.5	112	0.116	169	1	13	1	0	0.1160714285714286	0.208
pcr_prev	0	pgp3_prev	65	112	0.116	169	1	13	1	0	0.1160714285714286	0.208
pcr_prev	0	pgp3_prev	65.5	112	0.116	169	1	13	1	0	0.1160714285714286	0.208
pcr_prev	0	pgp3_prev	66	112	0.116	169	1	13	1	0	0.1160714285714286	0.208
pcr_prev	0	pgp3_prev	66.5	112	0.116	169	1	13	1	0	0.1160714285714286	0.208
pcr_prev	0	pgp3_prev	67	112	0.107	169	1	12	1	0	0.1071428571428572	0.19354838709677416
pcr_prev	0	pgp3_prev	67.5	112	0.107	169	1	12	1	0	0.1071428571428572	0.19354838709677416
pcr_prev	0	pgp3_prev	68	112	0.098	169	1	11	1	0	0.09821428571428581	0.17886178861788615
pcr_prev	0	pgp3_prev	68.5	112	0.098	169	1	11	1	0	0.09821428571428581	0.17886178861788615
pcr_prev	0	pgp3_prev	69	112	0.098	169	1	11	1	0	0.09821428571428581	0.17886178861788615
pcr_prev	0	pgp3_prev	69.5	112	0.098	169	1	11	1	0	0.09821428571428581	0.17886178861788615
pcr_prev	0	pgp3_prev	70	112	0.098	169	1	11	1	0	0.09821428571428581	0.17886178861788615
pcr_prev	0	pgp3_prev	70.5	112	0.098	169	1	11	1	0	0.09821428571428581	0.17886178861788615
pcr_prev	0	pgp3_prev	71	112	0.089	169	1	10	1	0	0.08928571428571419	0.1639344262295082
pcr_prev	0	pgp3_prev	71.5	112	0.08	169	1	9	1	0	0.0803571428571428	0.14876033057851243
pcr_prev	0	pgp3_prev	72	112	0.08	169	1	9	1	0	0.0803571428571428	0.14876033057851243
pcr_prev	0	pgp3_prev	72.5	112	0.08	169	1	9	1	0	0.0803571428571428	0.14876033057851243
pcr_prev	0	pgp3_prev	73	112	0.071	169	1	8	1	0	0.0714285714285714	0.13333333333333333
pcr_prev	0	pgp3_prev	73.5	112	0.071	169	1	8	1	0	0.0714285714285714	0.13333333333333333
pcr_prev	0	pgp3_prev	74	112	0.062	169	1	7	1	0	0.0625	0.11764705882352941
pcr_prev	0	pgp3_prev	74.5	112	0.062	169	1	7	1	0	0.0625	0.11764705882352941
pcr_prev	0	pgp3_prev	75	112	0.062	169	1	7	1	0	0.0625	0.11764705882352941
pcr_prev	0	pgp3_prev	75.5	112	0.054	169	1	6	1	0	0.0535714285714286	0.10169491525423728
pcr_prev	0	pgp3_prev	76	112	0.054	169	1	6	1	0	0.0535714285714286	0.10169491525423728
pcr_prev	0	pgp3_prev	76.5	112	0.054	169	1	6	1	0	0.0535714285714286	0.10169491525423728
pcr_prev	0	pgp3_prev	77	112	0.054	169	1	6	1	0	0.0535714285714286	0.10169491525423728
pcr_prev	0	pgp3_prev	77.5	112	0.054	169	1	6	1	0	0.0535714285714286	0.10169491525423728
pcr_prev	0	pgp3_prev	78	112	0.054	169	1	6	1	0	0.0535714285714286	0.10169491525423728
pcr_prev	0	pgp3_prev	78.5	112	0.054	169	1	6	1	0	0.0535714285714286	0.10169491525423728
pcr_prev	0	pgp3_prev	79	112	0.054	169	1	6	1	0	0.0535714285714286	0.10169491525423728
pcr_prev	0	pgp3_prev	79.5	112	0.045	169	1	5	1	0	0.044642857142857206	0.08547008547008547
pcr_prev	0	pgp3_prev	80	112	0.045	169	1	5	1	0	0.044642857142857206	0.08547008547008547
pcr_prev	0	pgp3_prev	80.5	112	0.045	169	1	5	1	0	0.044642857142857206	0.08547008547008547
pcr_prev	0	pgp3_prev	81	112	0.036	169	1	4	1	0	0.03571428571428581	0.0689655172413793
pcr_prev	0	pgp3_prev	81.5	112	0.036	169	1	4	1	0	0.03571428571428581	0.0689655172413793
pcr_prev	0	pgp3_prev	82	112	0.036	169	1	4	1	0	0.03571428571428581	0.0689655172413793
pcr_prev	0	pgp3_prev	82.5	112	0.036	169	1	4	1	0	0.03571428571428581	0.0689655172413793
pcr_prev	0	pgp3_prev	83	112	0.027	169	1	3	1	0	0.02678571428571419	0.052173913043478265
pcr_prev	0	pgp3_prev	83.5	112	0.027	169	1	3	1	0	0.02678571428571419	0.052173913043478265
pcr_prev	0	pgp3_prev	84	112	0.027	169	1	3	1	0	0.02678571428571419	0.052173913043478265
pcr_prev	0	pgp3_prev	84.5	112	0.027	169	1	3	1	0	0.02678571428571419	0.052173913043478265
pcr_prev	0	pgp3_prev	85	112	0.018	169	1	2	1	0	0.017857142857142794	0.03508771929824561
pcr_prev	0	pgp3_prev	85.5	112	0.018	169	1	2	1	0	0.017857142857142794	0.03508771929824561
pcr_prev	0	pgp3_prev	86	112	0.018	169	1	2	1	0	0.017857142857142794	0.03508771929824561
pcr_prev	0	pgp3_prev	86.5	112	0.018	169	1	2	1	0	0.017857142857142794	0.03508771929824561
pcr_prev	0	pgp3_prev	87	112	0.009	169	1	1	1	0	0.008928571428571397	0.017699115044247787
pcr_prev	0	pgp3_prev	87.5	112	0	169	1	0	NA	0	0	NA
pcr_prev	0	pgp3_prev	88	112	0	169	1	0	NA	0	0	NA
pcr_prev	0	pgp3_prev	88.5	112	0	169	1	0	NA	0	0	NA
pcr_prev	0	pgp3_prev	89	112	0	169	1	0	NA	0	0	NA
pcr_prev	0	pgp3_prev	89.5	112	0	169	1	0	NA	0	0	NA
pcr_prev	0	pgp3_prev	90	112	0	169	1	0	NA	0	0	NA
pcr_prev	0	pgp3_prev	90.5	112	0	169	1	0	NA	0	0	NA
pcr_prev	0	pgp3_prev	91	112	0	169	1	0	NA	0	0	NA
pcr_prev	0	pgp3_prev	91.5	112	0	169	1	0	NA	0	0	NA
pcr_prev	0	pgp3_prev	92	112	0	169	1	0	NA	0	0	NA
pcr_prev	0	pgp3_prev	92.5	112	0	169	1	0	NA	0	0	NA
pcr_prev	0	pgp3_prev	93	112	0	169	1	0	NA	0	0	NA
pcr_prev	0	pgp3_prev	93.5	112	0	169	1	0	NA	0	0	NA
pcr_prev	0	pgp3_prev	94	112	0	169	1	0	NA	0	0	NA
pcr_prev	0	pgp3_prev	94.5	112	0	169	1	0	NA	0	0	NA
pcr_prev	0	pgp3_prev	95	112	0	169	1	0	NA	0	0	NA
pcr_prev	0	pgp3_prev	95.5	112	0	169	1	0	NA	0	0	NA
pcr_prev	0	pgp3_prev	96	112	0	169	1	0	NA	0	0	NA
pcr_prev	0	pgp3_prev	96.5	112	0	169	1	0	NA	0	0	NA
pcr_prev	0	pgp3_prev	97	112	0	169	1	0	NA	0	0	NA
pcr_prev	0	pgp3_prev	97.5	112	0	169	1	0	NA	0	0	NA
pcr_prev	0	pgp3_prev	98	112	0	169	1	0	NA	0	0	NA
pcr_prev	0	pgp3_prev	98.5	112	0	169	1	0	NA	0	0	NA
pcr_prev	0	pgp3_prev	99	112	0	169	1	0	NA	0	0	NA
pcr_prev	0	pgp3_prev	99.5	112	0	169	1	0	NA	0	0	NA
pcr_prev	0	pgp3_prev	100	112	0	169	1	0	NA	0	0	NA
