# Supplementary material for: Monitoring transmission intensity of trachoma with serology
Source: Nat Commun. 2023 Jun 5;14:3269. doi: 10.1038/s41467-023-38940-5 (PMC10241377; doi:10.1038/s41467-023-38940-5)
Supplement: Supplementary file 4 — Supplementary Data 1–4 [file 41467_2023_38940_MOESM4_ESM.zip › Supplementary_Data_2_scr_threshold_sens_spec_1to9years.csv]

dvar	dcutoff	var	scr_threshold	dpos	sens	dneg	spec	tpos	ppv	spec_comp	youdenj	f1score
pcr_prev	0	sir_foi	0	112	1	169	0.101	264	0.42424242424242425	0.8994082840236687	0.10059171597633143	0.5957446808510638
pcr_prev	0	sir_foi	0.25	112	1	169	0.101	264	0.42424242424242425	0.8994082840236687	0.10059171597633143	0.5957446808510638
pcr_prev	0	sir_foi	0.5	112	1	169	0.13	259	0.43243243243243246	0.8698224852071006	0.1301775147928994	0.6037735849056604
pcr_prev	0	sir_foi	0.75	112	1	169	0.231	242	0.4628099173553719	0.7692307692307692	0.23076923076923084	0.632768361581921
pcr_prev	0	sir_foi	1	112	0.991	169	0.272	234	0.47435897435897434	0.7278106508875739	0.2632607776838547	0.6416184971098267
pcr_prev	0	sir_foi	1.25	112	0.982	169	0.337	222	0.4954954954954955	0.6627218934911243	0.3194209636517329	0.6586826347305389
pcr_prev	0	sir_foi	1.5	112	0.973	169	0.438	204	0.5343137254901961	0.5621301775147929	0.4110841081994927	0.689873417721519
pcr_prev	0	sir_foi	1.75	112	0.955	169	0.485	194	0.5515463917525774	0.514792899408284	0.4405642434488588	0.6993464052287581
pcr_prev	0	sir_foi	2	112	0.946	169	0.55	182	0.5824175824175825	0.4497041420118343	0.4967244294167372	0.7210884353741498
pcr_prev	0	sir_foi	2.25	112	0.938	169	0.586	175	0.6	0.41420118343195267	0.5232988165680474	0.7317073170731707
pcr_prev	0	sir_foi	2.5	112	0.929	169	0.663	161	0.6459627329192547	0.3372781065088757	0.5912933220625529	0.7619047619047619
pcr_prev	0	sir_foi	2.75	112	0.911	169	0.692	154	0.6623376623376623	0.3076923076923077	0.6030219780219781	0.7669172932330827
pcr_prev	0	sir_foi	3	112	0.893	169	0.728	146	0.684931506849315	0.272189349112426	0.6206677937447169	0.7751937984496124
pcr_prev	0	sir_foi	3.25	112	0.884	169	0.751	141	0.7021276595744681	0.24852071005917165	0.6354078613693996	0.7826086956521738
pcr_prev	0	sir_foi	3.5	112	0.875	169	0.775	136	0.7205882352941176	0.2248520710059172	0.6501479289940828	0.7903225806451613
pcr_prev	0	sir_foi	3.75	112	0.866	169	0.793	132	0.7348484848484849	0.20710059171597628	0.6589708368554523	0.7950819672131147
pcr_prev	0	sir_foi	4	112	0.866	169	0.805	130	0.7461538461538462	0.1952662721893491	0.6708051563820794	0.8016528925619835
pcr_prev	0	sir_foi	4.25	112	0.866	169	0.84	124	0.782258064516129	0.1597633136094675	0.7063081149619612	0.8220338983050847
pcr_prev	0	sir_foi	4.5	112	0.857	169	0.852	121	0.7933884297520661	0.14792899408284022	0.7092138630600169	0.8240343347639485
pcr_prev	0	sir_foi	4.75	112	0.857	169	0.864	119	0.8067226890756303	0.13609467455621305	0.7210481825866442	0.8311688311688311
pcr_prev	0	sir_foi	5	112	0.83	169	0.87	115	0.808695652173913	0.1301775147928994	0.7001796280642436	0.8193832599118942
pcr_prev	0	sir_foi	5.25	112	0.83	169	0.888	112	0.8303571428571429	0.1124260355029586	0.7179311073541843	0.8303571428571429
pcr_prev	0	sir_foi	5.5	112	0.821	169	0.911	107	0.8598130841121495	0.08875739644970415	0.7326711749788672	0.8401826484018264
pcr_prev	0	sir_foi	5.75	112	0.812	169	0.917	105	0.8666666666666667	0.08284023668639051	0.7296597633136095	0.8387096774193549
pcr_prev	0	sir_foi	6	112	0.795	169	0.923	102	0.8725490196078431	0.07692307692307687	0.7177197802197801	0.8317757009345794
pcr_prev	0	sir_foi	6.25	112	0.768	169	0.929	98	0.8775510204081632	0.07100591715976334	0.6968512256973796	0.819047619047619
pcr_prev	0	sir_foi	6.5	112	0.741	169	0.935	94	0.8829787234042553	0.0650887573964497	0.675982671174979	0.8058252427184466
pcr_prev	0	sir_foi	6.75	112	0.723	169	0.941	91	0.8901098901098901	0.059171597633136064	0.6640426880811496	0.7980295566502463
pcr_prev	0	sir_foi	7	112	0.696	169	0.941	88	0.8863636363636364	0.059171597633136064	0.6372569737954352	0.7799999999999999
pcr_prev	0	sir_foi	7.25	112	0.679	169	0.941	86	0.8837209302325582	0.059171597633136064	0.6193998309382924	0.7676767676767676
pcr_prev	0	sir_foi	7.5	112	0.661	169	0.941	84	0.8809523809523809	0.059171597633136064	0.6015426880811496	0.7551020408163266
pcr_prev	0	sir_foi	7.75	112	0.643	169	0.953	80	0.9	0.047337278106508895	0.5955198647506341	0.75
pcr_prev	0	sir_foi	8	112	0.643	169	0.953	80	0.9	0.047337278106508895	0.5955198647506341	0.75
pcr_prev	0	sir_foi	8.25	112	0.625	169	0.959	77	0.9090909090909091	0.041420118343195256	0.5835798816568047	0.7407407407407406
pcr_prev	0	sir_foi	8.5	112	0.616	169	0.964	75	0.92	0.035502958579881616	0.580568469991547	0.7379679144385026
pcr_prev	0	sir_foi	8.75	112	0.616	169	0.964	75	0.92	0.035502958579881616	0.580568469991547	0.7379679144385026
pcr_prev	0	sir_foi	9	112	0.598	169	0.964	73	0.9178082191780822	0.035502958579881616	0.5627113271344042	0.7243243243243243
pcr_prev	0	sir_foi	9.25	112	0.58	169	0.964	71	0.9154929577464789	0.035502958579881616	0.5448541842772614	0.7103825136612023
pcr_prev	0	sir_foi	9.5	112	0.562	169	0.964	69	0.9130434782608695	0.035502958579881616	0.5269970414201184	0.6961325966850829
pcr_prev	0	sir_foi	9.75	112	0.562	169	0.97	68	0.9264705882352942	0.029585798816568087	0.532914201183432	0.7
pcr_prev	0	sir_foi	10	112	0.545	169	0.976	65	0.9384615384615385	0.023668639053254448	0.5209742180896026	0.6892655367231638
pcr_prev	0	sir_foi	10.25	112	0.545	169	0.976	65	0.9384615384615385	0.023668639053254448	0.5209742180896026	0.6892655367231638
pcr_prev	0	sir_foi	10.5	112	0.536	169	0.976	64	0.9375	0.023668639053254448	0.5120456466610313	0.6818181818181818
pcr_prev	0	sir_foi	10.75	112	0.536	169	0.976	64	0.9375	0.023668639053254448	0.5120456466610313	0.6818181818181818
pcr_prev	0	sir_foi	11	112	0.527	169	0.976	63	0.9365079365079365	0.023668639053254448	0.5031170752324599	0.6742857142857144
pcr_prev	0	sir_foi	11.25	112	0.509	169	0.976	61	0.9344262295081968	0.023668639053254448	0.48525993237531706	0.6589595375722542
pcr_prev	0	sir_foi	11.5	112	0.473	169	0.976	57	0.9298245614035088	0.023668639053254448	0.44954564666103125	0.6272189349112426
pcr_prev	0	sir_foi	11.75	112	0.473	169	0.976	57	0.9298245614035088	0.023668639053254448	0.44954564666103125	0.6272189349112426
pcr_prev	0	sir_foi	12	112	0.473	169	0.976	57	0.9298245614035088	0.023668639053254448	0.44954564666103125	0.6272189349112426
pcr_prev	0	sir_foi	12.25	112	0.455	169	0.976	55	0.9272727272727272	0.023668639053254448	0.43168850380388846	0.6107784431137725
pcr_prev	0	sir_foi	12.5	112	0.455	169	0.976	55	0.9272727272727272	0.023668639053254448	0.43168850380388846	0.6107784431137725
pcr_prev	0	sir_foi	12.75	112	0.446	169	0.976	54	0.9259259259259259	0.023668639053254448	0.42275993237531706	0.6024096385542168
pcr_prev	0	sir_foi	13	112	0.429	169	0.982	51	0.9411764705882353	0.017751479289940808	0.4108199492814877	0.5889570552147239
pcr_prev	0	sir_foi	13.25	112	0.42	169	0.982	50	0.94	0.017751479289940808	0.4018913778529163	0.5802469135802469
pcr_prev	0	sir_foi	13.5	112	0.42	169	0.982	50	0.94	0.017751479289940808	0.4018913778529163	0.5802469135802469
pcr_prev	0	sir_foi	13.75	112	0.402	169	0.988	47	0.9574468085106383	0.011834319526627168	0.38995139475908713	0.5660377358490566
pcr_prev	0	sir_foi	14	112	0.393	169	0.988	46	0.9565217391304348	0.011834319526627168	0.38102282333051574	0.5569620253164557
pcr_prev	0	sir_foi	14.25	112	0.393	169	0.988	46	0.9565217391304348	0.011834319526627168	0.38102282333051574	0.5569620253164557
pcr_prev	0	sir_foi	14.5	112	0.384	169	0.988	45	0.9555555555555556	0.011834319526627168	0.37209425190194434	0.5477707006369427
pcr_prev	0	sir_foi	14.75	112	0.357	169	0.988	42	0.9523809523809523	0.011834319526627168	0.3453085376162299	0.5194805194805194
pcr_prev	0	sir_foi	15	112	0.357	169	0.994	41	0.975609756097561	0.00591715976331364	0.35122569737954357	0.5228758169934641
pcr_prev	0	sir_foi	15.25	112	0.357	169	0.994	41	0.975609756097561	0.00591715976331364	0.35122569737954357	0.5228758169934641
pcr_prev	0	sir_foi	15.5	112	0.348	169	0.994	40	0.975	0.00591715976331364	0.34229712595097217	0.5131578947368421
pcr_prev	0	sir_foi	15.75	112	0.348	169	0.994	40	0.975	0.00591715976331364	0.34229712595097217	0.5131578947368421
pcr_prev	0	sir_foi	16	112	0.339	169	0.994	39	0.9743589743589743	0.00591715976331364	0.33336855452240055	0.5033112582781457
pcr_prev	0	sir_foi	16.25	112	0.339	169	0.994	39	0.9743589743589743	0.00591715976331364	0.33336855452240055	0.5033112582781457
pcr_prev	0	sir_foi	16.5	112	0.321	169	0.994	37	0.972972972972973	0.00591715976331364	0.31551141166525776	0.4832214765100672
pcr_prev	0	sir_foi	16.75	112	0.312	169	0.994	36	0.9722222222222222	0.00591715976331364	0.30658284023668636	0.4729729729729729
pcr_prev	0	sir_foi	17	112	0.312	169	1	35	1	0	0.3125	0.47619047619047616
pcr_prev	0	sir_foi	17.25	112	0.312	169	1	35	1	0	0.3125	0.47619047619047616
pcr_prev	0	sir_foi	17.5	112	0.295	169	1	33	1	0	0.2946428571428572	0.4551724137931034
pcr_prev	0	sir_foi	17.75	112	0.295	169	1	33	1	0	0.2946428571428572	0.4551724137931034
pcr_prev	0	sir_foi	18	112	0.295	169	1	33	1	0	0.2946428571428572	0.4551724137931034
pcr_prev	0	sir_foi	18.25	112	0.295	169	1	33	1	0	0.2946428571428572	0.4551724137931034
pcr_prev	0	sir_foi	18.5	112	0.295	169	1	33	1	0	0.2946428571428572	0.4551724137931034
pcr_prev	0	sir_foi	18.75	112	0.286	169	1	32	1	0	0.2857142857142856	0.4444444444444445
pcr_prev	0	sir_foi	19	112	0.286	169	1	32	1	0	0.2857142857142856	0.4444444444444445
pcr_prev	0	sir_foi	19.25	112	0.259	169	1	29	1	0	0.2589285714285714	0.4113475177304965
pcr_prev	0	sir_foi	19.5	112	0.241	169	1	27	1	0	0.2410714285714286	0.3884892086330935
pcr_prev	0	sir_foi	19.75	112	0.232	169	1	26	1	0	0.2321428571428572	0.37681159420289856
pcr_prev	0	sir_foi	20	112	0.223	169	1	25	1	0	0.2232142857142858	0.36496350364963503
pcr_prev	0	sir_foi	20.25	112	0.223	169	1	25	1	0	0.2232142857142858	0.36496350364963503
pcr_prev	0	sir_foi	20.5	112	0.205	169	1	23	1	0	0.2053571428571428	0.34074074074074073
pcr_prev	0	sir_foi	20.75	112	0.205	169	1	23	1	0	0.2053571428571428	0.34074074074074073
pcr_prev	0	sir_foi	21	112	0.196	169	1	22	1	0	0.1964285714285714	0.3283582089552239
pcr_prev	0	sir_foi	21.25	112	0.188	169	1	21	1	0	0.1875	0.3157894736842105
pcr_prev	0	sir_foi	21.5	112	0.188	169	1	21	1	0	0.1875	0.3157894736842105
pcr_prev	0	sir_foi	21.75	112	0.188	169	1	21	1	0	0.1875	0.3157894736842105
pcr_prev	0	sir_foi	22	112	0.188	169	1	21	1	0	0.1875	0.3157894736842105
pcr_prev	0	sir_foi	22.25	112	0.188	169	1	21	1	0	0.1875	0.3157894736842105
pcr_prev	0	sir_foi	22.5	112	0.188	169	1	21	1	0	0.1875	0.3157894736842105
pcr_prev	0	sir_foi	22.75	112	0.188	169	1	21	1	0	0.1875	0.3157894736842105
pcr_prev	0	sir_foi	23	112	0.188	169	1	21	1	0	0.1875	0.3157894736842105
pcr_prev	0	sir_foi	23.25	112	0.179	169	1	20	1	0	0.1785714285714286	0.30303030303030304
pcr_prev	0	sir_foi	23.5	112	0.179	169	1	20	1	0	0.1785714285714286	0.30303030303030304
pcr_prev	0	sir_foi	23.75	112	0.179	169	1	20	1	0	0.1785714285714286	0.30303030303030304
pcr_prev	0	sir_foi	24	112	0.179	169	1	20	1	0	0.1785714285714286	0.30303030303030304
pcr_prev	0	sir_foi	24.25	112	0.179	169	1	20	1	0	0.1785714285714286	0.30303030303030304
pcr_prev	0	sir_foi	24.5	112	0.179	169	1	20	1	0	0.1785714285714286	0.30303030303030304
pcr_prev	0	sir_foi	24.75	112	0.179	169	1	20	1	0	0.1785714285714286	0.30303030303030304
pcr_prev	0	sir_foi	25	112	0.17	169	1	19	1	0	0.1696428571428572	0.2900763358778626
pcr_prev	0	sir_foi	25.25	112	0.17	169	1	19	1	0	0.1696428571428572	0.2900763358778626
pcr_prev	0	sir_foi	25.5	112	0.17	169	1	19	1	0	0.1696428571428572	0.2900763358778626
pcr_prev	0	sir_foi	25.75	112	0.161	169	1	18	1	0	0.1607142857142858	0.27692307692307694
pcr_prev	0	sir_foi	26	112	0.161	169	1	18	1	0	0.1607142857142858	0.27692307692307694
pcr_prev	0	sir_foi	26.25	112	0.161	169	1	18	1	0	0.1607142857142858	0.27692307692307694
pcr_prev	0	sir_foi	26.5	112	0.161	169	1	18	1	0	0.1607142857142858	0.27692307692307694
pcr_prev	0	sir_foi	26.75	112	0.143	169	1	16	1	0	0.1428571428571428	0.25
pcr_prev	0	sir_foi	27	112	0.143	169	1	16	1	0	0.1428571428571428	0.25
pcr_prev	0	sir_foi	27.25	112	0.143	169	1	16	1	0	0.1428571428571428	0.25
pcr_prev	0	sir_foi	27.5	112	0.143	169	1	16	1	0	0.1428571428571428	0.25
pcr_prev	0	sir_foi	27.75	112	0.134	169	1	15	1	0	0.1339285714285714	0.23622047244094488
pcr_prev	0	sir_foi	28	112	0.134	169	1	15	1	0	0.1339285714285714	0.23622047244094488
pcr_prev	0	sir_foi	28.25	112	0.134	169	1	15	1	0	0.1339285714285714	0.23622047244094488
pcr_prev	0	sir_foi	28.5	112	0.134	169	1	15	1	0	0.1339285714285714	0.23622047244094488
pcr_prev	0	sir_foi	28.75	112	0.125	169	1	14	1	0	0.125	0.2222222222222222
pcr_prev	0	sir_foi	29	112	0.125	169	1	14	1	0	0.125	0.2222222222222222
pcr_prev	0	sir_foi	29.25	112	0.116	169	1	13	1	0	0.1160714285714286	0.208
pcr_prev	0	sir_foi	29.5	112	0.116	169	1	13	1	0	0.1160714285714286	0.208
pcr_prev	0	sir_foi	29.75	112	0.116	169	1	13	1	0	0.1160714285714286	0.208
pcr_prev	0	sir_foi	30	112	0.116	169	1	13	1	0	0.1160714285714286	0.208
pcr_prev	0	sir_foi	30.25	112	0.107	169	1	12	1	0	0.1071428571428572	0.19354838709677416
pcr_prev	0	sir_foi	30.5	112	0.107	169	1	12	1	0	0.1071428571428572	0.19354838709677416
pcr_prev	0	sir_foi	30.75	112	0.107	169	1	12	1	0	0.1071428571428572	0.19354838709677416
pcr_prev	0	sir_foi	31	112	0.107	169	1	12	1	0	0.1071428571428572	0.19354838709677416
pcr_prev	0	sir_foi	31.25	112	0.107	169	1	12	1	0	0.1071428571428572	0.19354838709677416
pcr_prev	0	sir_foi	31.5	112	0.107	169	1	12	1	0	0.1071428571428572	0.19354838709677416
pcr_prev	0	sir_foi	31.75	112	0.107	169	1	12	1	0	0.1071428571428572	0.19354838709677416
pcr_prev	0	sir_foi	32	112	0.107	169	1	12	1	0	0.1071428571428572	0.19354838709677416
pcr_prev	0	sir_foi	32.25	112	0.107	169	1	12	1	0	0.1071428571428572	0.19354838709677416
pcr_prev	0	sir_foi	32.5	112	0.107	169	1	12	1	0	0.1071428571428572	0.19354838709677416
pcr_prev	0	sir_foi	32.75	112	0.098	169	1	11	1	0	0.09821428571428581	0.17886178861788615
pcr_prev	0	sir_foi	33	112	0.089	169	1	10	1	0	0.08928571428571419	0.1639344262295082
pcr_prev	0	sir_foi	33.25	112	0.089	169	1	10	1	0	0.08928571428571419	0.1639344262295082
pcr_prev	0	sir_foi	33.5	112	0.089	169	1	10	1	0	0.08928571428571419	0.1639344262295082
pcr_prev	0	sir_foi	33.75	112	0.089	169	1	10	1	0	0.08928571428571419	0.1639344262295082
pcr_prev	0	sir_foi	34	112	0.089	169	1	10	1	0	0.08928571428571419	0.1639344262295082
pcr_prev	0	sir_foi	34.25	112	0.08	169	1	9	1	0	0.0803571428571428	0.14876033057851243
pcr_prev	0	sir_foi	34.5	112	0.08	169	1	9	1	0	0.0803571428571428	0.14876033057851243
pcr_prev	0	sir_foi	34.75	112	0.071	169	1	8	1	0	0.0714285714285714	0.13333333333333333
pcr_prev	0	sir_foi	35	112	0.062	169	1	7	1	0	0.0625	0.11764705882352941
pcr_prev	0	sir_foi	35.25	112	0.054	169	1	6	1	0	0.0535714285714286	0.10169491525423728
pcr_prev	0	sir_foi	35.5	112	0.054	169	1	6	1	0	0.0535714285714286	0.10169491525423728
pcr_prev	0	sir_foi	35.75	112	0.054	169	1	6	1	0	0.0535714285714286	0.10169491525423728
pcr_prev	0	sir_foi	36	112	0.054	169	1	6	1	0	0.0535714285714286	0.10169491525423728
pcr_prev	0	sir_foi	36.25	112	0.045	169	1	5	1	0	0.044642857142857206	0.08547008547008547
pcr_prev	0	sir_foi	36.5	112	0.045	169	1	5	1	0	0.044642857142857206	0.08547008547008547
pcr_prev	0	sir_foi	36.75	112	0.045	169	1	5	1	0	0.044642857142857206	0.08547008547008547
pcr_prev	0	sir_foi	37	112	0.045	169	1	5	1	0	0.044642857142857206	0.08547008547008547
pcr_prev	0	sir_foi	37.25	112	0.036	169	1	4	1	0	0.03571428571428581	0.0689655172413793
pcr_prev	0	sir_foi	37.5	112	0.036	169	1	4	1	0	0.03571428571428581	0.0689655172413793
pcr_prev	0	sir_foi	37.75	112	0.036	169	1	4	1	0	0.03571428571428581	0.0689655172413793
pcr_prev	0	sir_foi	38	112	0.036	169	1	4	1	0	0.03571428571428581	0.0689655172413793
pcr_prev	0	sir_foi	38.25	112	0.036	169	1	4	1	0	0.03571428571428581	0.0689655172413793
pcr_prev	0	sir_foi	38.5	112	0.036	169	1	4	1	0	0.03571428571428581	0.0689655172413793
pcr_prev	0	sir_foi	38.75	112	0.036	169	1	4	1	0	0.03571428571428581	0.0689655172413793
pcr_prev	0	sir_foi	39	112	0.027	169	1	3	1	0	0.02678571428571419	0.052173913043478265
pcr_prev	0	sir_foi	39.25	112	0.027	169	1	3	1	0	0.02678571428571419	0.052173913043478265
pcr_prev	0	sir_foi	39.5	112	0.027	169	1	3	1	0	0.02678571428571419	0.052173913043478265
pcr_prev	0	sir_foi	39.75	112	0.027	169	1	3	1	0	0.02678571428571419	0.052173913043478265
pcr_prev	0	sir_foi	40	112	0.027	169	1	3	1	0	0.02678571428571419	0.052173913043478265
pcr_prev	0	sir_foi	40.25	112	0.027	169	1	3	1	0	0.02678571428571419	0.052173913043478265
pcr_prev	0	sir_foi	40.5	112	0.027	169	1	3	1	0	0.02678571428571419	0.052173913043478265
pcr_prev	0	sir_foi	40.75	112	0.027	169	1	3	1	0	0.02678571428571419	0.052173913043478265
pcr_prev	0	sir_foi	41	112	0.027	169	1	3	1	0	0.02678571428571419	0.052173913043478265
pcr_prev	0	sir_foi	41.25	112	0.027	169	1	3	1	0	0.02678571428571419	0.052173913043478265
pcr_prev	0	sir_foi	41.5	112	0.027	169	1	3	1	0	0.02678571428571419	0.052173913043478265
pcr_prev	0	sir_foi	41.75	112	0.027	169	1	3	1	0	0.02678571428571419	0.052173913043478265
pcr_prev	0	sir_foi	42	112	0.027	169	1	3	1	0	0.02678571428571419	0.052173913043478265
pcr_prev	0	sir_foi	42.25	112	0.027	169	1	3	1	0	0.02678571428571419	0.052173913043478265
pcr_prev	0	sir_foi	42.5	112	0.027	169	1	3	1	0	0.02678571428571419	0.052173913043478265
pcr_prev	0	sir_foi	42.75	112	0.018	169	1	2	1	0	0.017857142857142794	0.03508771929824561
pcr_prev	0	sir_foi	43	112	0.018	169	1	2	1	0	0.017857142857142794	0.03508771929824561
pcr_prev	0	sir_foi	43.25	112	0.009	169	1	1	1	0	0.008928571428571397	0.017699115044247787
pcr_prev	0	sir_foi	43.5	112	0.009	169	1	1	1	0	0.008928571428571397	0.017699115044247787
pcr_prev	0	sir_foi	43.75	112	0.009	169	1	1	1	0	0.008928571428571397	0.017699115044247787
pcr_prev	0	sir_foi	44	112	0.009	169	1	1	1	0	0.008928571428571397	0.017699115044247787
pcr_prev	0	sir_foi	44.25	112	0.009	169	1	1	1	0	0.008928571428571397	0.017699115044247787
pcr_prev	0	sir_foi	44.5	112	0.009	169	1	1	1	0	0.008928571428571397	0.017699115044247787
pcr_prev	0	sir_foi	44.75	112	0.009	169	1	1	1	0	0.008928571428571397	0.017699115044247787
pcr_prev	0	sir_foi	45	112	0.009	169	1	1	1	0	0.008928571428571397	0.017699115044247787
pcr_prev	0	sir_foi	45.25	112	0.009	169	1	1	1	0	0.008928571428571397	0.017699115044247787
pcr_prev	0	sir_foi	45.5	112	0.009	169	1	1	1	0	0.008928571428571397	0.017699115044247787
pcr_prev	0	sir_foi	45.75	112	0.009	169	1	1	1	0	0.008928571428571397	0.017699115044247787
pcr_prev	0	sir_foi	46	112	0.009	169	1	1	1	0	0.008928571428571397	0.017699115044247787
pcr_prev	0	sir_foi	46.25	112	0.009	169	1	1	1	0	0.008928571428571397	0.017699115044247787
pcr_prev	0	sir_foi	46.5	112	0.009	169	1	1	1	0	0.008928571428571397	0.017699115044247787
pcr_prev	0	sir_foi	46.75	112	0.009	169	1	1	1	0	0.008928571428571397	0.017699115044247787
pcr_prev	0	sir_foi	47	112	0.009	169	1	1	1	0	0.008928571428571397	0.017699115044247787
pcr_prev	0	sir_foi	47.25	112	0.009	169	1	1	1	0	0.008928571428571397	0.017699115044247787
pcr_prev	0	sir_foi	47.5	112	0.009	169	1	1	1	0	0.008928571428571397	0.017699115044247787
pcr_prev	0	sir_foi	47.75	112	0.009	169	1	1	1	0	0.008928571428571397	0.017699115044247787
pcr_prev	0	sir_foi	48	112	0.009	169	1	1	1	0	0.008928571428571397	0.017699115044247787
pcr_prev	0	sir_foi	48.25	112	0.009	169	1	1	1	0	0.008928571428571397	0.017699115044247787
pcr_prev	0	sir_foi	48.5	112	0.009	169	1	1	1	0	0.008928571428571397	0.017699115044247787
pcr_prev	0	sir_foi	48.75	112	0.009	169	1	1	1	0	0.008928571428571397	0.017699115044247787
pcr_prev	0	sir_foi	49	112	0.009	169	1	1	1	0	0.008928571428571397	0.017699115044247787
pcr_prev	0	sir_foi	49.25	112	0.009	169	1	1	1	0	0.008928571428571397	0.017699115044247787
pcr_prev	0	sir_foi	49.5	112	0.009	169	1	1	1	0	0.008928571428571397	0.017699115044247787
pcr_prev	0	sir_foi	49.75	112	0.009	169	1	1	1	0	0.008928571428571397	0.017699115044247787
pcr_prev	0	sir_foi	50	112	0.009	169	1	1	1	0	0.008928571428571397	0.017699115044247787
