# Supplementary material for: Monitoring transmission intensity of trachoma with serology
Source: Nat Commun. 2023 Jun 5;14:3269. doi: 10.1038/s41467-023-38940-5 (PMC10241377; doi:10.1038/s41467-023-38940-5)
Supplement: Supplementary file 4 — Supplementary Data 1–4 [file 41467_2023_38940_MOESM4_ESM.zip › Supplementary_Data_3_seroprev_threshold_sens_spec_1to5years.csv]

dvar	dcutoff	var	seroprev_threshold	dpos	sens	dneg	spec	tpos	ppv	spec_comp	youdenj	f1score
pcr_prev	0	pgp3_prev	0	107	1	167	0.102	257	0.4163424124513619	0.8982035928143712	0.10179640718562877	0.5879120879120879
pcr_prev	0	pgp3_prev	0.5	107	1	167	0.102	257	0.4163424124513619	0.8982035928143712	0.10179640718562877	0.5879120879120879
pcr_prev	0	pgp3_prev	1	107	1	167	0.102	257	0.4163424124513619	0.8982035928143712	0.10179640718562877	0.5879120879120879
pcr_prev	0	pgp3_prev	1.5	107	1	167	0.102	257	0.4163424124513619	0.8982035928143712	0.10179640718562877	0.5879120879120879
pcr_prev	0	pgp3_prev	2	107	1	167	0.108	256	0.41796875	0.8922155688622755	0.10778443113772451	0.5895316804407713
pcr_prev	0	pgp3_prev	2.5	107	1	167	0.18	244	0.4385245901639344	0.8203592814371258	0.17964071856287434	0.6096866096866097
pcr_prev	0	pgp3_prev	3	107	1	167	0.21	239	0.4476987447698745	0.7904191616766467	0.20958083832335328	0.6184971098265896
pcr_prev	0	pgp3_prev	3.5	107	1	167	0.216	238	0.4495798319327731	0.7844311377245509	0.21556886227544902	0.6202898550724638
pcr_prev	0	pgp3_prev	4	107	1	167	0.24	234	0.45726495726495725	0.7604790419161677	0.23952095808383245	0.6275659824046921
pcr_prev	0	pgp3_prev	4.5	107	1	167	0.269	229	0.4672489082969432	0.7305389221556886	0.2694610778443114	0.636904761904762
pcr_prev	0	pgp3_prev	5	107	1	167	0.329	219	0.4885844748858447	0.6706586826347305	0.3293413173652695	0.656441717791411
pcr_prev	0	pgp3_prev	5.5	107	0.981	167	0.359	212	0.49528301886792453	0.6407185628742516	0.3405898483407017	0.658307210031348
pcr_prev	0	pgp3_prev	6	107	0.981	167	0.407	204	0.5147058823529411	0.592814371257485	0.3884940399574681	0.67524115755627
pcr_prev	0	pgp3_prev	6.5	107	0.981	167	0.437	199	0.5276381909547738	0.562874251497006	0.4184341597179473	0.6862745098039215
pcr_prev	0	pgp3_prev	7	107	0.972	167	0.473	192	0.5416666666666666	0.5269461077844311	0.4450165090379987	0.6956521739130435
pcr_prev	0	pgp3_prev	7.5	107	0.963	167	0.491	188	0.5478723404255319	0.5089820359281437	0.4536347865017629	0.6983050847457628
pcr_prev	0	pgp3_prev	8	107	0.953	167	0.527	181	0.56353591160221	0.4730538922155688	0.48021713582181436	0.7083333333333333
pcr_prev	0	pgp3_prev	8.5	107	0.944	167	0.533	179	0.5642458100558659	0.46706586826347307	0.4768593653813866	0.7062937062937064
pcr_prev	0	pgp3_prev	9	107	0.935	167	0.551	175	0.5714285714285714	0.4491017964071856	0.4854776428451508	0.7092198581560284
pcr_prev	0	pgp3_prev	9.5	107	0.935	167	0.569	172	0.5813953488372093	0.43113772455089816	0.5034417147014383	0.7168458781362007
pcr_prev	0	pgp3_prev	10	107	0.935	167	0.623	163	0.6134969325153374	0.3772455089820359	0.5573339302703006	0.7407407407407408
pcr_prev	0	pgp3_prev	10.5	107	0.935	167	0.665	156	0.6410256410256411	0.33532934131736525	0.5992500979349713	0.7604562737642585
pcr_prev	0	pgp3_prev	11	107	0.935	167	0.677	154	0.6493506493506493	0.32335329341317365	0.6112261458391628	0.7662835249042146
pcr_prev	0	pgp3_prev	11.5	107	0.925	167	0.689	151	0.6556291390728477	0.31137724550898205	0.613856399350831	0.7674418604651163
pcr_prev	0	pgp3_prev	12	107	0.907	167	0.707	146	0.6643835616438356	0.2934131736526946	0.6131288824220718	0.766798418972332
pcr_prev	0	pgp3_prev	12.5	107	0.907	167	0.713	145	0.6689655172413793	0.28742514970059885	0.6191169063741675	0.7698412698412699
pcr_prev	0	pgp3_prev	13	107	0.897	167	0.719	143	0.6713286713286714	0.281437125748503	0.61575913593374	0.768
pcr_prev	0	pgp3_prev	13.5	107	0.897	167	0.749	138	0.6956521739130435	0.25149700598802394	0.6456992556942192	0.7836734693877551
pcr_prev	0	pgp3_prev	14	107	0.869	167	0.754	134	0.6940298507462687	0.2455089820359282	0.6236498964687447	0.7717842323651452
pcr_prev	0	pgp3_prev	14.5	107	0.869	167	0.766	132	0.7045454545454546	0.23353293413173648	0.6356259443729364	0.7782426778242678
pcr_prev	0	pgp3_prev	15	107	0.86	167	0.778	129	0.7131782945736435	0.22155688622754488	0.6382561978846046	0.7796610169491526
pcr_prev	0	pgp3_prev	15.5	107	0.841	167	0.784	126	0.7142857142857143	0.21556886227544914	0.6255526330516537	0.7725321888412017
pcr_prev	0	pgp3_prev	16	107	0.841	167	0.814	121	0.743801652892562	0.18562874251497008	0.6554927528121328	0.7894736842105263
pcr_prev	0	pgp3_prev	16.5	107	0.841	167	0.826	119	0.7563025210084033	0.17365269461077848	0.6674688007163243	0.7964601769911505
pcr_prev	0	pgp3_prev	17	107	0.841	167	0.826	119	0.7563025210084033	0.17365269461077848	0.6674688007163243	0.7964601769911505
pcr_prev	0	pgp3_prev	17.5	107	0.832	167	0.844	115	0.7739130434782608	0.15568862275449102	0.6760870781800885	0.8018018018018018
pcr_prev	0	pgp3_prev	18	107	0.813	167	0.844	113	0.7699115044247787	0.15568862275449102	0.6573954893950416	0.7909090909090909
pcr_prev	0	pgp3_prev	18.5	107	0.813	167	0.85	112	0.7767857142857143	0.14970059880239517	0.6633835133471375	0.7945205479452055
pcr_prev	0	pgp3_prev	19	107	0.804	167	0.88	106	0.8113207547169812	0.11976047904191611	0.6839778387150932	0.807511737089202
pcr_prev	0	pgp3_prev	19.5	107	0.804	167	0.88	106	0.8113207547169812	0.11976047904191611	0.6839778387150932	0.807511737089202
pcr_prev	0	pgp3_prev	20	107	0.804	167	0.886	105	0.819047619047619	0.11377245508982037	0.689965862667189	0.8113207547169811
pcr_prev	0	pgp3_prev	20.5	107	0.804	167	0.892	104	0.8269230769230769	0.10778443113772451	0.6959538866192849	0.815165876777251
pcr_prev	0	pgp3_prev	21	107	0.804	167	0.916	100	0.86	0.08383233532934131	0.7199059824276679	0.8309178743961353
pcr_prev	0	pgp3_prev	21.5	107	0.804	167	0.922	99	0.8686868686868687	0.07784431137724546	0.7258940063797639	0.8349514563106796
pcr_prev	0	pgp3_prev	22	107	0.794	167	0.922	98	0.8673469387755102	0.07784431137724546	0.7165482119872406	0.8292682926829268
pcr_prev	0	pgp3_prev	22.5	107	0.794	167	0.928	97	0.8762886597938144	0.07185628742514971	0.7225362359393364	0.8333333333333333
pcr_prev	0	pgp3_prev	23	107	0.776	167	0.934	94	0.8829787234042553	0.06586826347305386	0.7098326711063854	0.8258706467661693
pcr_prev	0	pgp3_prev	23.5	107	0.757	167	0.934	92	0.8804347826086957	0.06586826347305386	0.6911410823213386	0.814070351758794
pcr_prev	0	pgp3_prev	24	107	0.757	167	0.934	92	0.8804347826086957	0.06586826347305386	0.6911410823213386	0.814070351758794
pcr_prev	0	pgp3_prev	24.5	107	0.72	167	0.934	88	0.875	0.06586826347305386	0.6537579047512452	0.7897435897435897
pcr_prev	0	pgp3_prev	25	107	0.72	167	0.934	88	0.875	0.06586826347305386	0.6537579047512452	0.7897435897435897
pcr_prev	0	pgp3_prev	25.5	107	0.72	167	0.934	88	0.875	0.06586826347305386	0.6537579047512452	0.7897435897435897
pcr_prev	0	pgp3_prev	26	107	0.71	167	0.934	87	0.8735632183908046	0.06586826347305386	0.6444121103587217	0.7835051546391752
pcr_prev	0	pgp3_prev	26.5	107	0.701	167	0.934	86	0.872093023255814	0.06586826347305386	0.6350663159661984	0.7772020725388601
pcr_prev	0	pgp3_prev	27	107	0.692	167	0.934	85	0.8705882352941177	0.06586826347305386	0.6257205215736752	0.7708333333333334
pcr_prev	0	pgp3_prev	27.5	107	0.682	167	0.934	84	0.8690476190476191	0.06586826347305386	0.6163747271811517	0.7643979057591622
pcr_prev	0	pgp3_prev	28	107	0.673	167	0.94	82	0.8780487804878049	0.05988023952095811	0.613016956740724	0.7619047619047619
pcr_prev	0	pgp3_prev	28.5	107	0.654	167	0.946	79	0.8860759493670886	0.053892215568862256	0.6003133919077732	0.7526881720430108
pcr_prev	0	pgp3_prev	29	107	0.654	167	0.958	77	0.9090909090909091	0.041916167664670656	0.6122894398119647	0.7608695652173912
pcr_prev	0	pgp3_prev	29.5	107	0.636	167	0.958	75	0.9066666666666666	0.041916167664670656	0.5935978510269182	0.7472527472527473
pcr_prev	0	pgp3_prev	30	107	0.617	167	0.964	72	0.9166666666666666	0.0359281437125748	0.5808942861939672	0.7374301675977653
pcr_prev	0	pgp3_prev	30.5	107	0.617	167	0.964	72	0.9166666666666666	0.0359281437125748	0.5808942861939672	0.7374301675977653
pcr_prev	0	pgp3_prev	31	107	0.607	167	0.97	70	0.9285714285714286	0.029940119760479056	0.5775365157535397	0.7344632768361582
pcr_prev	0	pgp3_prev	31.5	107	0.607	167	0.97	70	0.9285714285714286	0.029940119760479056	0.5775365157535397	0.7344632768361582
pcr_prev	0	pgp3_prev	32	107	0.579	167	0.97	67	0.9253731343283582	0.029940119760479056	0.5494991325759695	0.7126436781609196
pcr_prev	0	pgp3_prev	32.5	107	0.57	167	0.97	66	0.9242424242424242	0.029940119760479056	0.5401533381834462	0.7052023121387284
pcr_prev	0	pgp3_prev	33	107	0.561	167	0.97	65	0.9230769230769231	0.029940119760479056	0.5308075437909228	0.6976744186046513
pcr_prev	0	pgp3_prev	33.5	107	0.523	167	0.976	60	0.9333333333333333	0.0239520958083832	0.49941239017292505	0.6706586826347305
pcr_prev	0	pgp3_prev	34	107	0.523	167	0.976	60	0.9333333333333333	0.0239520958083832	0.49941239017292505	0.6706586826347305
pcr_prev	0	pgp3_prev	34.5	107	0.514	167	0.976	59	0.9322033898305084	0.0239520958083832	0.4900665957804018	0.6626506024096385
pcr_prev	0	pgp3_prev	35	107	0.505	167	0.976	58	0.9310344827586207	0.0239520958083832	0.48072080138787854	0.6545454545454545
pcr_prev	0	pgp3_prev	35.5	107	0.505	167	0.976	58	0.9310344827586207	0.0239520958083832	0.48072080138787854	0.6545454545454545
pcr_prev	0	pgp3_prev	36	107	0.495	167	0.976	57	0.9298245614035088	0.0239520958083832	0.47137500699535506	0.6463414634146342
pcr_prev	0	pgp3_prev	36.5	107	0.495	167	0.982	56	0.9464285714285714	0.017964071856287456	0.4773630309474508	0.6503067484662577
pcr_prev	0	pgp3_prev	37	107	0.495	167	0.982	56	0.9464285714285714	0.017964071856287456	0.4773630309474508	0.6503067484662577
pcr_prev	0	pgp3_prev	37.5	107	0.467	167	0.982	53	0.9433962264150944	0.017964071856287456	0.4493256477698808	0.625
pcr_prev	0	pgp3_prev	38	107	0.458	167	0.982	52	0.9423076923076923	0.017964071856287456	0.43997985337735734	0.6163522012578617
pcr_prev	0	pgp3_prev	38.5	107	0.458	167	0.982	52	0.9423076923076923	0.017964071856287456	0.43997985337735734	0.6163522012578617
pcr_prev	0	pgp3_prev	39	107	0.439	167	0.988	49	0.9591836734693877	0.0119760479041916	0.4272762885444066	0.6025641025641026
pcr_prev	0	pgp3_prev	39.5	107	0.439	167	0.988	49	0.9591836734693877	0.0119760479041916	0.4272762885444066	0.6025641025641026
pcr_prev	0	pgp3_prev	40	107	0.43	167	0.988	48	0.9583333333333334	0.0119760479041916	0.4179304941518831	0.5935483870967743
pcr_prev	0	pgp3_prev	40.5	107	0.43	167	0.988	48	0.9583333333333334	0.0119760479041916	0.4179304941518831	0.5935483870967743
pcr_prev	0	pgp3_prev	41	107	0.402	167	0.988	45	0.9555555555555556	0.0119760479041916	0.3898931109743131	0.5657894736842105
pcr_prev	0	pgp3_prev	41.5	107	0.402	167	0.988	45	0.9555555555555556	0.0119760479041916	0.3898931109743131	0.5657894736842105
pcr_prev	0	pgp3_prev	42	107	0.402	167	0.988	45	0.9555555555555556	0.0119760479041916	0.3898931109743131	0.5657894736842105
pcr_prev	0	pgp3_prev	42.5	107	0.402	167	0.988	45	0.9555555555555556	0.0119760479041916	0.3898931109743131	0.5657894736842105
pcr_prev	0	pgp3_prev	43	107	0.383	167	0.988	43	0.9534883720930233	0.0119760479041916	0.3712015221892664	0.5466666666666666
pcr_prev	0	pgp3_prev	43.5	107	0.383	167	0.988	43	0.9534883720930233	0.0119760479041916	0.3712015221892664	0.5466666666666666
pcr_prev	0	pgp3_prev	44	107	0.374	167	0.994	41	0.975609756097561	0.005988023952095856	0.36784375174883865	0.5405405405405405
pcr_prev	0	pgp3_prev	44.5	107	0.374	167	0.994	41	0.975609756097561	0.005988023952095856	0.36784375174883865	0.5405405405405405
pcr_prev	0	pgp3_prev	45	107	0.374	167	0.994	41	0.975609756097561	0.005988023952095856	0.36784375174883865	0.5405405405405405
pcr_prev	0	pgp3_prev	45.5	107	0.374	167	0.994	41	0.975609756097561	0.005988023952095856	0.36784375174883865	0.5405405405405405
pcr_prev	0	pgp3_prev	46	107	0.374	167	0.994	41	0.975609756097561	0.005988023952095856	0.36784375174883865	0.5405405405405405
pcr_prev	0	pgp3_prev	46.5	107	0.374	167	0.994	41	0.975609756097561	0.005988023952095856	0.36784375174883865	0.5405405405405405
pcr_prev	0	pgp3_prev	47	107	0.374	167	0.994	41	0.975609756097561	0.005988023952095856	0.36784375174883865	0.5405405405405405
pcr_prev	0	pgp3_prev	47.5	107	0.364	167	0.994	40	0.975	0.005988023952095856	0.3584979573563154	0.5306122448979591
pcr_prev	0	pgp3_prev	48	107	0.364	167	0.994	40	0.975	0.005988023952095856	0.3584979573563154	0.5306122448979591
pcr_prev	0	pgp3_prev	48.5	107	0.355	167	0.994	39	0.9743589743589743	0.005988023952095856	0.3491521629637919	0.5205479452054794
pcr_prev	0	pgp3_prev	49	107	0.355	167	0.994	39	0.9743589743589743	0.005988023952095856	0.3491521629637919	0.5205479452054794
pcr_prev	0	pgp3_prev	49.5	107	0.355	167	0.994	39	0.9743589743589743	0.005988023952095856	0.3491521629637919	0.5205479452054794
pcr_prev	0	pgp3_prev	50	107	0.336	167	0.994	37	0.972972972972973	0.005988023952095856	0.3304605741787452	0.5
pcr_prev	0	pgp3_prev	50.5	107	0.336	167	0.994	37	0.972972972972973	0.005988023952095856	0.3304605741787452	0.5
pcr_prev	0	pgp3_prev	51	107	0.327	167	0.994	36	0.9722222222222222	0.005988023952095856	0.32111477978622194	0.4895104895104895
pcr_prev	0	pgp3_prev	51.5	107	0.327	167	0.994	36	0.9722222222222222	0.005988023952095856	0.32111477978622194	0.4895104895104895
pcr_prev	0	pgp3_prev	52	107	0.318	167	0.994	35	0.9714285714285714	0.005988023952095856	0.31176898539369846	0.47887323943661975
pcr_prev	0	pgp3_prev	52.5	107	0.308	167	0.994	34	0.9705882352941176	0.005988023952095856	0.3024231910011752	0.46808510638297873
pcr_prev	0	pgp3_prev	53	107	0.308	167	0.994	34	0.9705882352941176	0.005988023952095856	0.3024231910011752	0.46808510638297873
pcr_prev	0	pgp3_prev	53.5	107	0.299	167	0.994	33	0.9696969696969697	0.005988023952095856	0.29307739660865173	0.4571428571428571
pcr_prev	0	pgp3_prev	54	107	0.29	167	0.994	32	0.96875	0.005988023952095856	0.2837316022161285	0.44604316546762585
pcr_prev	0	pgp3_prev	54.5	107	0.271	167	1	29	1	0	0.2710280373831775	0.4264705882352941
pcr_prev	0	pgp3_prev	55	107	0.262	167	1	28	1	0	0.26168224299065423	0.41481481481481475
pcr_prev	0	pgp3_prev	55.5	107	0.243	167	1	26	1	0	0.2429906542056075	0.39097744360902253
pcr_prev	0	pgp3_prev	56	107	0.243	167	1	26	1	0	0.2429906542056075	0.39097744360902253
pcr_prev	0	pgp3_prev	56.5	107	0.243	167	1	26	1	0	0.2429906542056075	0.39097744360902253
pcr_prev	0	pgp3_prev	57	107	0.234	167	1	25	1	0	0.23364485981308403	0.3787878787878788
pcr_prev	0	pgp3_prev	57.5	107	0.234	167	1	25	1	0	0.23364485981308403	0.3787878787878788
pcr_prev	0	pgp3_prev	58	107	0.224	167	1	24	1	0	0.22429906542056077	0.366412213740458
pcr_prev	0	pgp3_prev	58.5	107	0.224	167	1	24	1	0	0.22429906542056077	0.366412213740458
pcr_prev	0	pgp3_prev	59	107	0.206	167	1	22	1	0	0.20560747663551404	0.34108527131782945
pcr_prev	0	pgp3_prev	59.5	107	0.206	167	1	22	1	0	0.20560747663551404	0.34108527131782945
pcr_prev	0	pgp3_prev	60	107	0.206	167	1	22	1	0	0.20560747663551404	0.34108527131782945
pcr_prev	0	pgp3_prev	60.5	107	0.206	167	1	22	1	0	0.20560747663551404	0.34108527131782945
pcr_prev	0	pgp3_prev	61	107	0.196	167	1	21	1	0	0.19626168224299056	0.328125
pcr_prev	0	pgp3_prev	61.5	107	0.187	167	1	20	1	0	0.1869158878504673	0.31496062992125984
pcr_prev	0	pgp3_prev	62	107	0.168	167	1	18	1	0	0.16822429906542058	0.288
pcr_prev	0	pgp3_prev	62.5	107	0.15	167	1	16	1	0	0.14953271028037385	0.26016260162601623
pcr_prev	0	pgp3_prev	63	107	0.15	167	1	16	1	0	0.14953271028037385	0.26016260162601623
pcr_prev	0	pgp3_prev	63.5	107	0.15	167	1	16	1	0	0.14953271028037385	0.26016260162601623
pcr_prev	0	pgp3_prev	64	107	0.121	167	1	13	1	0	0.12149532710280364	0.21666666666666667
pcr_prev	0	pgp3_prev	64.5	107	0.121	167	1	13	1	0	0.12149532710280364	0.21666666666666667
pcr_prev	0	pgp3_prev	65	107	0.121	167	1	13	1	0	0.12149532710280364	0.21666666666666667
pcr_prev	0	pgp3_prev	65.5	107	0.121	167	1	13	1	0	0.12149532710280364	0.21666666666666667
pcr_prev	0	pgp3_prev	66	107	0.121	167	1	13	1	0	0.12149532710280364	0.21666666666666667
pcr_prev	0	pgp3_prev	66.5	107	0.121	167	1	13	1	0	0.12149532710280364	0.21666666666666667
pcr_prev	0	pgp3_prev	67	107	0.112	167	1	12	1	0	0.11214953271028039	0.20168067226890757
pcr_prev	0	pgp3_prev	67.5	107	0.112	167	1	12	1	0	0.11214953271028039	0.20168067226890757
pcr_prev	0	pgp3_prev	68	107	0.103	167	1	11	1	0	0.10280373831775691	0.1864406779661017
pcr_prev	0	pgp3_prev	68.5	107	0.103	167	1	11	1	0	0.10280373831775691	0.1864406779661017
pcr_prev	0	pgp3_prev	69	107	0.103	167	1	11	1	0	0.10280373831775691	0.1864406779661017
pcr_prev	0	pgp3_prev	69.5	107	0.103	167	1	11	1	0	0.10280373831775691	0.1864406779661017
pcr_prev	0	pgp3_prev	70	107	0.103	167	1	11	1	0	0.10280373831775691	0.1864406779661017
pcr_prev	0	pgp3_prev	70.5	107	0.103	167	1	11	1	0	0.10280373831775691	0.1864406779661017
pcr_prev	0	pgp3_prev	71	107	0.093	167	1	10	1	0	0.09345794392523366	0.17094017094017094
pcr_prev	0	pgp3_prev	71.5	107	0.084	167	1	9	1	0	0.08411214953271018	0.15517241379310345
pcr_prev	0	pgp3_prev	72	107	0.084	167	1	9	1	0	0.08411214953271018	0.15517241379310345
pcr_prev	0	pgp3_prev	72.5	107	0.084	167	1	9	1	0	0.08411214953271018	0.15517241379310345
pcr_prev	0	pgp3_prev	73	107	0.075	167	1	8	1	0	0.07476635514018692	0.1391304347826087
pcr_prev	0	pgp3_prev	73.5	107	0.075	167	1	8	1	0	0.07476635514018692	0.1391304347826087
pcr_prev	0	pgp3_prev	74	107	0.065	167	1	7	1	0	0.06542056074766345	0.12280701754385964
pcr_prev	0	pgp3_prev	74.5	107	0.065	167	1	7	1	0	0.06542056074766345	0.12280701754385964
pcr_prev	0	pgp3_prev	75	107	0.065	167	1	7	1	0	0.06542056074766345	0.12280701754385964
pcr_prev	0	pgp3_prev	75.5	107	0.056	167	1	6	1	0	0.05607476635514019	0.10619469026548672
pcr_prev	0	pgp3_prev	76	107	0.056	167	1	6	1	0	0.05607476635514019	0.10619469026548672
pcr_prev	0	pgp3_prev	76.5	107	0.056	167	1	6	1	0	0.05607476635514019	0.10619469026548672
pcr_prev	0	pgp3_prev	77	107	0.056	167	1	6	1	0	0.05607476635514019	0.10619469026548672
pcr_prev	0	pgp3_prev	77.5	107	0.056	167	1	6	1	0	0.05607476635514019	0.10619469026548672
pcr_prev	0	pgp3_prev	78	107	0.056	167	1	6	1	0	0.05607476635514019	0.10619469026548672
pcr_prev	0	pgp3_prev	78.5	107	0.056	167	1	6	1	0	0.05607476635514019	0.10619469026548672
pcr_prev	0	pgp3_prev	79	107	0.056	167	1	6	1	0	0.05607476635514019	0.10619469026548672
pcr_prev	0	pgp3_prev	79.5	107	0.047	167	1	5	1	0	0.04672897196261672	0.08928571428571429
pcr_prev	0	pgp3_prev	80	107	0.047	167	1	5	1	0	0.04672897196261672	0.08928571428571429
pcr_prev	0	pgp3_prev	80.5	107	0.047	167	1	5	1	0	0.04672897196261672	0.08928571428571429
pcr_prev	0	pgp3_prev	81	107	0.037	167	1	4	1	0	0.03738317757009346	0.07207207207207207
pcr_prev	0	pgp3_prev	81.5	107	0.037	167	1	4	1	0	0.03738317757009346	0.07207207207207207
pcr_prev	0	pgp3_prev	82	107	0.037	167	1	4	1	0	0.03738317757009346	0.07207207207207207
pcr_prev	0	pgp3_prev	82.5	107	0.037	167	1	4	1	0	0.03738317757009346	0.07207207207207207
pcr_prev	0	pgp3_prev	83	107	0.028	167	1	3	1	0	0.028037383177569986	0.05454545454545455
pcr_prev	0	pgp3_prev	83.5	107	0.028	167	1	3	1	0	0.028037383177569986	0.05454545454545455
pcr_prev	0	pgp3_prev	84	107	0.028	167	1	3	1	0	0.028037383177569986	0.05454545454545455
pcr_prev	0	pgp3_prev	84.5	107	0.028	167	1	3	1	0	0.028037383177569986	0.05454545454545455
pcr_prev	0	pgp3_prev	85	107	0.019	167	1	2	1	0	0.01869158878504673	0.03669724770642201
pcr_prev	0	pgp3_prev	85.5	107	0.019	167	1	2	1	0	0.01869158878504673	0.03669724770642201
pcr_prev	0	pgp3_prev	86	107	0.019	167	1	2	1	0	0.01869158878504673	0.03669724770642201
pcr_prev	0	pgp3_prev	86.5	107	0.019	167	1	2	1	0	0.01869158878504673	0.03669724770642201
pcr_prev	0	pgp3_prev	87	107	0.009	167	1	1	1	0	0.0093457943925232545	0.018518518518518517
pcr_prev	0	pgp3_prev	87.5	107	0	167	1	0	NA	0	0	NA
pcr_prev	0	pgp3_prev	88	107	0	167	1	0	NA	0	0	NA
pcr_prev	0	pgp3_prev	88.5	107	0	167	1	0	NA	0	0	NA
pcr_prev	0	pgp3_prev	89	107	0	167	1	0	NA	0	0	NA
pcr_prev	0	pgp3_prev	89.5	107	0	167	1	0	NA	0	0	NA
pcr_prev	0	pgp3_prev	90	107	0	167	1	0	NA	0	0	NA
pcr_prev	0	pgp3_prev	90.5	107	0	167	1	0	NA	0	0	NA
pcr_prev	0	pgp3_prev	91	107	0	167	1	0	NA	0	0	NA
pcr_prev	0	pgp3_prev	91.5	107	0	167	1	0	NA	0	0	NA
pcr_prev	0	pgp3_prev	92	107	0	167	1	0	NA	0	0	NA
pcr_prev	0	pgp3_prev	92.5	107	0	167	1	0	NA	0	0	NA
pcr_prev	0	pgp3_prev	93	107	0	167	1	0	NA	0	0	NA
pcr_prev	0	pgp3_prev	93.5	107	0	167	1	0	NA	0	0	NA
pcr_prev	0	pgp3_prev	94	107	0	167	1	0	NA	0	0	NA
pcr_prev	0	pgp3_prev	94.5	107	0	167	1	0	NA	0	0	NA
pcr_prev	0	pgp3_prev	95	107	0	167	1	0	NA	0	0	NA
pcr_prev	0	pgp3_prev	95.5	107	0	167	1	0	NA	0	0	NA
pcr_prev	0	pgp3_prev	96	107	0	167	1	0	NA	0	0	NA
pcr_prev	0	pgp3_prev	96.5	107	0	167	1	0	NA	0	0	NA
pcr_prev	0	pgp3_prev	97	107	0	167	1	0	NA	0	0	NA
pcr_prev	0	pgp3_prev	97.5	107	0	167	1	0	NA	0	0	NA
pcr_prev	0	pgp3_prev	98	107	0	167	1	0	NA	0	0	NA
pcr_prev	0	pgp3_prev	98.5	107	0	167	1	0	NA	0	0	NA
pcr_prev	0	pgp3_prev	99	107	0	167	1	0	NA	0	0	NA
pcr_prev	0	pgp3_prev	99.5	107	0	167	1	0	NA	0	0	NA
pcr_prev	0	pgp3_prev	100	107	0	167	1	0	NA	0	0	NA
