# Supplementary material for: Monitoring transmission intensity of trachoma with serology
Source: Nat Commun. 2023 Jun 5;14:3269. doi: 10.1038/s41467-023-38940-5 (PMC10241377; doi:10.1038/s41467-023-38940-5)
Supplement: Supplementary file 4 — Supplementary Data 1–4 [file 41467_2023_38940_MOESM4_ESM.zip › Supplementary_Data_4_scr_threshold_sens_spec_1to5years.csv]

dvar	dcutoff	var	scr_threshold	dpos	sens	dneg	spec	tpos	ppv	spec_comp	youdenj	f1score
pcr_prev	0	sir_foi	0	107	1	167	0.102	257	0.4163424124513619	0.8982035928143712	0.10179640718562877	0.5879120879120879
pcr_prev	0	sir_foi	0.25	107	0.981	167	0.281	225	0.4666666666666667	0.718562874251497	0.26274553696345615	0.6325301204819278
pcr_prev	0	sir_foi	0.5	107	0.981	167	0.281	225	0.4666666666666667	0.718562874251497	0.26274553696345615	0.6325301204819278
pcr_prev	0	sir_foi	0.75	107	0.981	167	0.287	224	0.46875	0.7125748502994012	0.2687335609155521	0.634441087613293
pcr_prev	0	sir_foi	1	107	0.981	167	0.329	217	0.4838709677419355	0.6706586826347305	0.3106497285802228	0.6481481481481481
pcr_prev	0	sir_foi	1.25	107	0.972	167	0.395	205	0.5073170731707317	0.6047904191616766	0.36717219766075315	0.6666666666666666
pcr_prev	0	sir_foi	1.5	107	0.953	167	0.479	189	0.5396825396825397	0.5209580838323353	0.43231294420504796	0.6891891891891891
pcr_prev	0	sir_foi	1.75	107	0.935	167	0.557	174	0.5747126436781609	0.44311377245508987	0.49146566679724657	0.7117437722419928
pcr_prev	0	sir_foi	2	107	0.935	167	0.593	168	0.5952380952380952	0.40718562874251496	0.5273938105098215	0.7272727272727273
pcr_prev	0	sir_foi	2.25	107	0.925	167	0.617	163	0.6073619631901841	0.38323353293413176	0.5420001119256814	0.7333333333333333
pcr_prev	0	sir_foi	2.5	107	0.916	167	0.659	155	0.632258064516129	0.3413173652694611	0.5745704851978286	0.748091603053435
pcr_prev	0	sir_foi	2.75	107	0.907	167	0.689	149	0.6510067114093959	0.31137724550898205	0.5951648105657843	0.7578125000000001
pcr_prev	0	sir_foi	3	107	0.888	167	0.743	138	0.6884057971014492	0.2574850299401198	0.6303654373495999	0.7755102040816327
pcr_prev	0	sir_foi	3.25	107	0.888	167	0.772	133	0.7142857142857143	0.22754491017964074	0.6603055571100789	0.7916666666666666
pcr_prev	0	sir_foi	3.5	107	0.879	167	0.79	129	0.7286821705426356	0.20958083832335328	0.6689238345738429	0.7966101694915255
pcr_prev	0	sir_foi	3.75	107	0.879	167	0.802	127	0.7401574803149606	0.19760479041916168	0.6808998824780346	0.8034188034188035
pcr_prev	0	sir_foi	4	107	0.879	167	0.832	122	0.7704918032786885	0.16766467065868262	0.7108400022385135	0.8209606986899562
pcr_prev	0	sir_foi	4.25	107	0.869	167	0.844	119	0.7815126050420168	0.15568862275449102	0.713470255750182	0.8230088495575221
pcr_prev	0	sir_foi	4.5	107	0.86	167	0.856	116	0.7931034482758621	0.14371257485029942	0.71610050926185	0.8251121076233183
pcr_prev	0	sir_foi	4.75	107	0.841	167	0.856	114	0.7894736842105263	0.14371257485029942	0.6974089204768035	0.8144796380090498
pcr_prev	0	sir_foi	5	107	0.813	167	0.88	107	0.8130841121495327	0.11976047904191611	0.6933236331076165	0.8130841121495327
pcr_prev	0	sir_foi	5.25	107	0.813	167	0.898	104	0.8365384615384616	0.10179640718562877	0.7112877049639039	0.8246445497630331
pcr_prev	0	sir_foi	5.5	107	0.813	167	0.91	102	0.8529411764705882	0.08982035928143717	0.7232637528680956	0.832535885167464
pcr_prev	0	sir_foi	5.75	107	0.813	167	0.91	102	0.8529411764705882	0.08982035928143717	0.7232637528680956	0.832535885167464
pcr_prev	0	sir_foi	6	107	0.794	167	0.916	99	0.8585858585858586	0.08383233532934131	0.7105601880351446	0.8252427184466019
pcr_prev	0	sir_foi	6.25	107	0.794	167	0.922	98	0.8673469387755102	0.07784431137724546	0.7165482119872406	0.8292682926829268
pcr_prev	0	sir_foi	6.5	107	0.785	167	0.928	96	0.875	0.07185628742514971	0.7131904415468129	0.8275862068965517
pcr_prev	0	sir_foi	6.75	107	0.776	167	0.928	95	0.8736842105263158	0.07185628742514971	0.7038446471542894	0.8217821782178217
pcr_prev	0	sir_foi	7	107	0.757	167	0.934	92	0.8804347826086957	0.06586826347305386	0.6911410823213386	0.814070351758794
pcr_prev	0	sir_foi	7.25	107	0.757	167	0.934	92	0.8804347826086957	0.06586826347305386	0.6911410823213386	0.814070351758794
pcr_prev	0	sir_foi	7.5	107	0.738	167	0.934	90	0.8777777777777778	0.06586826347305386	0.6724494935362919	0.8020304568527918
pcr_prev	0	sir_foi	7.75	107	0.729	167	0.94	88	0.8863636363636364	0.05988023952095811	0.6690917230958644	0.8
pcr_prev	0	sir_foi	8	107	0.72	167	0.94	87	0.8850574712643678	0.05988023952095811	0.6597459287033409	0.7938144329896907
pcr_prev	0	sir_foi	8.25	107	0.701	167	0.946	84	0.8928571428571429	0.053892215568862256	0.6470423638703902	0.7853403141361256
pcr_prev	0	sir_foi	8.5	107	0.692	167	0.952	82	0.9024390243902439	0.04790419161676651	0.6436845934299624	0.7830687830687831
pcr_prev	0	sir_foi	8.75	107	0.682	167	0.952	81	0.9012345679012346	0.04790419161676651	0.634338799037439	0.776595744680851
pcr_prev	0	sir_foi	9	107	0.664	167	0.952	79	0.8987341772151899	0.04790419161676651	0.6156472102523924	0.7634408602150539
pcr_prev	0	sir_foi	9.25	107	0.654	167	0.952	78	0.8974358974358975	0.04790419161676651	0.606301415859869	0.7567567567567568
pcr_prev	0	sir_foi	9.5	107	0.645	167	0.958	76	0.9078947368421053	0.041916167664670656	0.6029436454194415	0.7540983606557377
pcr_prev	0	sir_foi	9.75	107	0.626	167	0.964	73	0.9178082191780822	0.0359281437125748	0.5902400805864905	0.7444444444444444
pcr_prev	0	sir_foi	10	107	0.617	167	0.964	72	0.9166666666666666	0.0359281437125748	0.5808942861939672	0.7374301675977653
pcr_prev	0	sir_foi	10.25	107	0.617	167	0.97	71	0.9295774647887324	0.029940119760479056	0.586882310146063	0.7415730337078651
pcr_prev	0	sir_foi	10.5	107	0.607	167	0.97	70	0.9285714285714286	0.029940119760479056	0.5775365157535397	0.7344632768361582
pcr_prev	0	sir_foi	10.75	107	0.607	167	0.97	70	0.9285714285714286	0.029940119760479056	0.5775365157535397	0.7344632768361582
pcr_prev	0	sir_foi	11	107	0.598	167	0.97	69	0.927536231884058	0.029940119760479056	0.5681907213610162	0.7272727272727273
pcr_prev	0	sir_foi	11.25	107	0.598	167	0.97	69	0.927536231884058	0.029940119760479056	0.5681907213610162	0.7272727272727273
pcr_prev	0	sir_foi	11.5	107	0.561	167	0.97	65	0.9230769230769231	0.029940119760479056	0.5308075437909228	0.6976744186046513
pcr_prev	0	sir_foi	11.75	107	0.533	167	0.97	62	0.9193548387096774	0.029940119760479056	0.5027701606133528	0.6745562130177515
pcr_prev	0	sir_foi	12	107	0.533	167	0.97	62	0.9193548387096774	0.029940119760479056	0.5027701606133528	0.6745562130177515
pcr_prev	0	sir_foi	12.25	107	0.523	167	0.97	61	0.9180327868852459	0.029940119760479056	0.4934243662208293	0.6666666666666666
pcr_prev	0	sir_foi	12.5	107	0.523	167	0.97	61	0.9180327868852459	0.029940119760479056	0.4934243662208293	0.6666666666666666
pcr_prev	0	sir_foi	12.75	107	0.505	167	0.97	59	0.9152542372881356	0.029940119760479056	0.47473277743578257	0.6506024096385541
pcr_prev	0	sir_foi	13	107	0.495	167	0.97	58	0.9137931034482759	0.029940119760479056	0.4653869830432593	0.6424242424242425
pcr_prev	0	sir_foi	13.25	107	0.486	167	0.97	57	0.9122807017543859	0.029940119760479056	0.45604118865073584	0.6341463414634145
pcr_prev	0	sir_foi	13.5	107	0.486	167	0.97	57	0.9122807017543859	0.029940119760479056	0.45604118865073584	0.6341463414634145
pcr_prev	0	sir_foi	13.75	107	0.477	167	0.976	55	0.9272727272727272	0.0239520958083832	0.45268341821030833	0.6296296296296297
pcr_prev	0	sir_foi	14	107	0.477	167	0.976	55	0.9272727272727272	0.0239520958083832	0.45268341821030833	0.6296296296296297
pcr_prev	0	sir_foi	14.25	107	0.477	167	0.976	55	0.9272727272727272	0.0239520958083832	0.45268341821030833	0.6296296296296297
pcr_prev	0	sir_foi	14.5	107	0.458	167	0.976	53	0.9245283018867925	0.0239520958083832	0.4339918294252616	0.6125
pcr_prev	0	sir_foi	14.75	107	0.449	167	0.976	52	0.9230769230769231	0.0239520958083832	0.42464603503273834	0.6037735849056604
pcr_prev	0	sir_foi	15	107	0.439	167	0.982	50	0.94	0.017964071856287456	0.4212882645923106	0.5987261146496815
pcr_prev	0	sir_foi	15.25	107	0.439	167	0.982	50	0.94	0.017964071856287456	0.4212882645923106	0.5987261146496815
pcr_prev	0	sir_foi	15.5	107	0.43	167	0.982	49	0.9387755102040817	0.017964071856287456	0.41194247019978736	0.5897435897435898
pcr_prev	0	sir_foi	15.75	107	0.43	167	0.988	48	0.9583333333333334	0.0119760479041916	0.4179304941518831	0.5935483870967743
pcr_prev	0	sir_foi	16	107	0.421	167	0.988	47	0.9574468085106383	0.0119760479041916	0.40858469975935985	0.5844155844155844
pcr_prev	0	sir_foi	16.25	107	0.421	167	0.988	47	0.9574468085106383	0.0119760479041916	0.40858469975935985	0.5844155844155844
pcr_prev	0	sir_foi	16.5	107	0.411	167	0.988	46	0.9565217391304348	0.0119760479041916	0.39923890536683637	0.5751633986928104
pcr_prev	0	sir_foi	16.75	107	0.411	167	0.994	45	0.9777777777777777	0.005988023952095856	0.4052269293189321	0.5789473684210527
pcr_prev	0	sir_foi	17	107	0.411	167	0.994	45	0.9777777777777777	0.005988023952095856	0.4052269293189321	0.5789473684210527
pcr_prev	0	sir_foi	17.25	107	0.411	167	0.994	45	0.9777777777777777	0.005988023952095856	0.4052269293189321	0.5789473684210527
pcr_prev	0	sir_foi	17.5	107	0.402	167	0.994	44	0.9772727272727273	0.005988023952095856	0.39588113492640886	0.5695364238410596
pcr_prev	0	sir_foi	17.75	107	0.393	167	0.994	43	0.9767441860465116	0.005988023952095856	0.3865353405338854	0.5599999999999999
pcr_prev	0	sir_foi	18	107	0.393	167	0.994	43	0.9767441860465116	0.005988023952095856	0.3865353405338854	0.5599999999999999
pcr_prev	0	sir_foi	18.25	107	0.383	167	0.994	42	0.9761904761904762	0.005988023952095856	0.37718954614136213	0.5503355704697986
pcr_prev	0	sir_foi	18.5	107	0.383	167	0.994	42	0.9761904761904762	0.005988023952095856	0.37718954614136213	0.5503355704697986
pcr_prev	0	sir_foi	18.75	107	0.374	167	0.994	41	0.975609756097561	0.005988023952095856	0.36784375174883865	0.5405405405405405
pcr_prev	0	sir_foi	19	107	0.364	167	0.994	40	0.975	0.005988023952095856	0.3584979573563154	0.5306122448979591
pcr_prev	0	sir_foi	19.25	107	0.346	167	0.994	38	0.9736842105263158	0.005988023952095856	0.33980636857126867	0.5103448275862069
pcr_prev	0	sir_foi	19.5	107	0.327	167	0.994	36	0.9722222222222222	0.005988023952095856	0.32111477978622194	0.4895104895104895
pcr_prev	0	sir_foi	19.75	107	0.318	167	0.994	35	0.9714285714285714	0.005988023952095856	0.31176898539369846	0.47887323943661975
pcr_prev	0	sir_foi	20	107	0.318	167	0.994	35	0.9714285714285714	0.005988023952095856	0.31176898539369846	0.47887323943661975
pcr_prev	0	sir_foi	20.25	107	0.308	167	0.994	34	0.9705882352941176	0.005988023952095856	0.3024231910011752	0.46808510638297873
pcr_prev	0	sir_foi	20.5	107	0.29	167	1	31	1	0	0.2897196261682242	0.4492753623188406
pcr_prev	0	sir_foi	20.75	107	0.271	167	1	29	1	0	0.2710280373831775	0.4264705882352941
pcr_prev	0	sir_foi	21	107	0.262	167	1	28	1	0	0.26168224299065423	0.41481481481481475
pcr_prev	0	sir_foi	21.25	107	0.262	167	1	28	1	0	0.26168224299065423	0.41481481481481475
pcr_prev	0	sir_foi	21.5	107	0.262	167	1	28	1	0	0.26168224299065423	0.41481481481481475
pcr_prev	0	sir_foi	21.75	107	0.262	167	1	28	1	0	0.26168224299065423	0.41481481481481475
pcr_prev	0	sir_foi	22	107	0.262	167	1	28	1	0	0.26168224299065423	0.41481481481481475
pcr_prev	0	sir_foi	22.25	107	0.262	167	1	28	1	0	0.26168224299065423	0.41481481481481475
pcr_prev	0	sir_foi	22.5	107	0.262	167	1	28	1	0	0.26168224299065423	0.41481481481481475
pcr_prev	0	sir_foi	22.75	107	0.262	167	1	28	1	0	0.26168224299065423	0.41481481481481475
pcr_prev	0	sir_foi	23	107	0.252	167	1	27	1	0	0.25233644859813076	0.40298507462686567
pcr_prev	0	sir_foi	23.25	107	0.243	167	1	26	1	0	0.2429906542056075	0.39097744360902253
pcr_prev	0	sir_foi	23.5	107	0.243	167	1	26	1	0	0.2429906542056075	0.39097744360902253
pcr_prev	0	sir_foi	23.75	107	0.243	167	1	26	1	0	0.2429906542056075	0.39097744360902253
pcr_prev	0	sir_foi	24	107	0.234	167	1	25	1	0	0.23364485981308403	0.3787878787878788
pcr_prev	0	sir_foi	24.25	107	0.234	167	1	25	1	0	0.23364485981308403	0.3787878787878788
pcr_prev	0	sir_foi	24.5	107	0.224	167	1	24	1	0	0.22429906542056077	0.366412213740458
pcr_prev	0	sir_foi	24.75	107	0.224	167	1	24	1	0	0.22429906542056077	0.366412213740458
pcr_prev	0	sir_foi	25	107	0.215	167	1	23	1	0	0.2149532710280373	0.35384615384615387
pcr_prev	0	sir_foi	25.25	107	0.215	167	1	23	1	0	0.2149532710280373	0.35384615384615387
pcr_prev	0	sir_foi	25.5	107	0.215	167	1	23	1	0	0.2149532710280373	0.35384615384615387
pcr_prev	0	sir_foi	25.75	107	0.206	167	1	22	1	0	0.20560747663551404	0.34108527131782945
pcr_prev	0	sir_foi	26	107	0.206	167	1	22	1	0	0.20560747663551404	0.34108527131782945
pcr_prev	0	sir_foi	26.25	107	0.206	167	1	22	1	0	0.20560747663551404	0.34108527131782945
pcr_prev	0	sir_foi	26.5	107	0.206	167	1	22	1	0	0.20560747663551404	0.34108527131782945
pcr_prev	0	sir_foi	26.75	107	0.178	167	1	19	1	0	0.17757009345794383	0.30158730158730157
pcr_prev	0	sir_foi	27	107	0.178	167	1	19	1	0	0.17757009345794383	0.30158730158730157
pcr_prev	0	sir_foi	27.25	107	0.178	167	1	19	1	0	0.17757009345794383	0.30158730158730157
pcr_prev	0	sir_foi	27.5	107	0.178	167	1	19	1	0	0.17757009345794383	0.30158730158730157
pcr_prev	0	sir_foi	27.75	107	0.168	167	1	18	1	0	0.16822429906542058	0.288
pcr_prev	0	sir_foi	28	107	0.168	167	1	18	1	0	0.16822429906542058	0.288
pcr_prev	0	sir_foi	28.25	107	0.168	167	1	18	1	0	0.16822429906542058	0.288
pcr_prev	0	sir_foi	28.5	107	0.168	167	1	18	1	0	0.16822429906542058	0.288
pcr_prev	0	sir_foi	28.75	107	0.168	167	1	18	1	0	0.16822429906542058	0.288
pcr_prev	0	sir_foi	29	107	0.168	167	1	18	1	0	0.16822429906542058	0.288
pcr_prev	0	sir_foi	29.25	107	0.159	167	1	17	1	0	0.1588785046728971	0.27419354838709675
pcr_prev	0	sir_foi	29.5	107	0.159	167	1	17	1	0	0.1588785046728971	0.27419354838709675
pcr_prev	0	sir_foi	29.75	107	0.159	167	1	17	1	0	0.1588785046728971	0.27419354838709675
pcr_prev	0	sir_foi	30	107	0.159	167	1	17	1	0	0.1588785046728971	0.27419354838709675
pcr_prev	0	sir_foi	30.25	107	0.15	167	1	16	1	0	0.14953271028037385	0.26016260162601623
pcr_prev	0	sir_foi	30.5	107	0.14	167	1	15	1	0	0.14018691588785037	0.2459016393442623
pcr_prev	0	sir_foi	30.75	107	0.14	167	1	15	1	0	0.14018691588785037	0.2459016393442623
pcr_prev	0	sir_foi	31	107	0.14	167	1	15	1	0	0.14018691588785037	0.2459016393442623
pcr_prev	0	sir_foi	31.25	107	0.14	167	1	15	1	0	0.14018691588785037	0.2459016393442623
pcr_prev	0	sir_foi	31.5	107	0.131	167	1	14	1	0	0.13084112149532712	0.23140495867768593
pcr_prev	0	sir_foi	31.75	107	0.131	167	1	14	1	0	0.13084112149532712	0.23140495867768593
pcr_prev	0	sir_foi	32	107	0.131	167	1	14	1	0	0.13084112149532712	0.23140495867768593
pcr_prev	0	sir_foi	32.25	107	0.131	167	1	14	1	0	0.13084112149532712	0.23140495867768593
pcr_prev	0	sir_foi	32.5	107	0.131	167	1	14	1	0	0.13084112149532712	0.23140495867768593
pcr_prev	0	sir_foi	32.75	107	0.131	167	1	14	1	0	0.13084112149532712	0.23140495867768593
pcr_prev	0	sir_foi	33	107	0.131	167	1	14	1	0	0.13084112149532712	0.23140495867768593
pcr_prev	0	sir_foi	33.25	107	0.131	167	1	14	1	0	0.13084112149532712	0.23140495867768593
pcr_prev	0	sir_foi	33.5	107	0.131	167	1	14	1	0	0.13084112149532712	0.23140495867768593
pcr_prev	0	sir_foi	33.75	107	0.131	167	1	14	1	0	0.13084112149532712	0.23140495867768593
pcr_prev	0	sir_foi	34	107	0.131	167	1	14	1	0	0.13084112149532712	0.23140495867768593
pcr_prev	0	sir_foi	34.25	107	0.121	167	1	13	1	0	0.12149532710280364	0.21666666666666667
pcr_prev	0	sir_foi	34.5	107	0.121	167	1	13	1	0	0.12149532710280364	0.21666666666666667
pcr_prev	0	sir_foi	34.75	107	0.112	167	1	12	1	0	0.11214953271028039	0.20168067226890757
pcr_prev	0	sir_foi	35	107	0.103	167	1	11	1	0	0.10280373831775691	0.1864406779661017
pcr_prev	0	sir_foi	35.25	107	0.093	167	1	10	1	0	0.09345794392523366	0.17094017094017094
pcr_prev	0	sir_foi	35.5	107	0.093	167	1	10	1	0	0.09345794392523366	0.17094017094017094
pcr_prev	0	sir_foi	35.75	107	0.093	167	1	10	1	0	0.09345794392523366	0.17094017094017094
pcr_prev	0	sir_foi	36	107	0.093	167	1	10	1	0	0.09345794392523366	0.17094017094017094
pcr_prev	0	sir_foi	36.25	107	0.093	167	1	10	1	0	0.09345794392523366	0.17094017094017094
pcr_prev	0	sir_foi	36.5	107	0.093	167	1	10	1	0	0.09345794392523366	0.17094017094017094
pcr_prev	0	sir_foi	36.75	107	0.093	167	1	10	1	0	0.09345794392523366	0.17094017094017094
pcr_prev	0	sir_foi	37	107	0.093	167	1	10	1	0	0.09345794392523366	0.17094017094017094
pcr_prev	0	sir_foi	37.25	107	0.084	167	1	9	1	0	0.08411214953271018	0.15517241379310345
pcr_prev	0	sir_foi	37.5	107	0.084	167	1	9	1	0	0.08411214953271018	0.15517241379310345
pcr_prev	0	sir_foi	37.75	107	0.084	167	1	9	1	0	0.08411214953271018	0.15517241379310345
pcr_prev	0	sir_foi	38	107	0.084	167	1	9	1	0	0.08411214953271018	0.15517241379310345
pcr_prev	0	sir_foi	38.25	107	0.084	167	1	9	1	0	0.08411214953271018	0.15517241379310345
pcr_prev	0	sir_foi	38.5	107	0.084	167	1	9	1	0	0.08411214953271018	0.15517241379310345
pcr_prev	0	sir_foi	38.75	107	0.084	167	1	9	1	0	0.08411214953271018	0.15517241379310345
pcr_prev	0	sir_foi	39	107	0.075	167	1	8	1	0	0.07476635514018692	0.1391304347826087
pcr_prev	0	sir_foi	39.25	107	0.075	167	1	8	1	0	0.07476635514018692	0.1391304347826087
pcr_prev	0	sir_foi	39.5	107	0.075	167	1	8	1	0	0.07476635514018692	0.1391304347826087
pcr_prev	0	sir_foi	39.75	107	0.065	167	1	7	1	0	0.06542056074766345	0.12280701754385964
pcr_prev	0	sir_foi	40	107	0.065	167	1	7	1	0	0.06542056074766345	0.12280701754385964
pcr_prev	0	sir_foi	40.25	107	0.065	167	1	7	1	0	0.06542056074766345	0.12280701754385964
pcr_prev	0	sir_foi	40.5	107	0.065	167	1	7	1	0	0.06542056074766345	0.12280701754385964
pcr_prev	0	sir_foi	40.75	107	0.065	167	1	7	1	0	0.06542056074766345	0.12280701754385964
pcr_prev	0	sir_foi	41	107	0.065	167	1	7	1	0	0.06542056074766345	0.12280701754385964
pcr_prev	0	sir_foi	41.25	107	0.065	167	1	7	1	0	0.06542056074766345	0.12280701754385964
pcr_prev	0	sir_foi	41.5	107	0.065	167	1	7	1	0	0.06542056074766345	0.12280701754385964
pcr_prev	0	sir_foi	41.75	107	0.065	167	1	7	1	0	0.06542056074766345	0.12280701754385964
pcr_prev	0	sir_foi	42	107	0.065	167	1	7	1	0	0.06542056074766345	0.12280701754385964
pcr_prev	0	sir_foi	42.25	107	0.065	167	1	7	1	0	0.06542056074766345	0.12280701754385964
pcr_prev	0	sir_foi	42.5	107	0.065	167	1	7	1	0	0.06542056074766345	0.12280701754385964
pcr_prev	0	sir_foi	42.75	107	0.065	167	1	7	1	0	0.06542056074766345	0.12280701754385964
pcr_prev	0	sir_foi	43	107	0.065	167	1	7	1	0	0.06542056074766345	0.12280701754385964
pcr_prev	0	sir_foi	43.25	107	0.056	167	1	6	1	0	0.05607476635514019	0.10619469026548672
pcr_prev	0	sir_foi	43.5	107	0.056	167	1	6	1	0	0.05607476635514019	0.10619469026548672
pcr_prev	0	sir_foi	43.75	107	0.056	167	1	6	1	0	0.05607476635514019	0.10619469026548672
pcr_prev	0	sir_foi	44	107	0.047	167	1	5	1	0	0.04672897196261672	0.08928571428571429
pcr_prev	0	sir_foi	44.25	107	0.047	167	1	5	1	0	0.04672897196261672	0.08928571428571429
pcr_prev	0	sir_foi	44.5	107	0.047	167	1	5	1	0	0.04672897196261672	0.08928571428571429
pcr_prev	0	sir_foi	44.75	107	0.047	167	1	5	1	0	0.04672897196261672	0.08928571428571429
pcr_prev	0	sir_foi	45	107	0.047	167	1	5	1	0	0.04672897196261672	0.08928571428571429
pcr_prev	0	sir_foi	45.25	107	0.047	167	1	5	1	0	0.04672897196261672	0.08928571428571429
pcr_prev	0	sir_foi	45.5	107	0.047	167	1	5	1	0	0.04672897196261672	0.08928571428571429
pcr_prev	0	sir_foi	45.75	107	0.047	167	1	5	1	0	0.04672897196261672	0.08928571428571429
pcr_prev	0	sir_foi	46	107	0.047	167	1	5	1	0	0.04672897196261672	0.08928571428571429
pcr_prev	0	sir_foi	46.25	107	0.037	167	1	4	1	0	0.03738317757009346	0.07207207207207207
pcr_prev	0	sir_foi	46.5	107	0.037	167	1	4	1	0	0.03738317757009346	0.07207207207207207
pcr_prev	0	sir_foi	46.75	107	0.037	167	1	4	1	0	0.03738317757009346	0.07207207207207207
pcr_prev	0	sir_foi	47	107	0.037	167	1	4	1	0	0.03738317757009346	0.07207207207207207
pcr_prev	0	sir_foi	47.25	107	0.037	167	1	4	1	0	0.03738317757009346	0.07207207207207207
pcr_prev	0	sir_foi	47.5	107	0.037	167	1	4	1	0	0.03738317757009346	0.07207207207207207
pcr_prev	0	sir_foi	47.75	107	0.037	167	1	4	1	0	0.03738317757009346	0.07207207207207207
pcr_prev	0	sir_foi	48	107	0.037	167	1	4	1	0	0.03738317757009346	0.07207207207207207
pcr_prev	0	sir_foi	48.25	107	0.037	167	1	4	1	0	0.03738317757009346	0.07207207207207207
pcr_prev	0	sir_foi	48.5	107	0.037	167	1	4	1	0	0.03738317757009346	0.07207207207207207
pcr_prev	0	sir_foi	48.75	107	0.019	167	1	2	1	0	0.01869158878504673	0.03669724770642201
pcr_prev	0	sir_foi	49	107	0.019	167	1	2	1	0	0.01869158878504673	0.03669724770642201
pcr_prev	0	sir_foi	49.25	107	0.019	167	1	2	1	0	0.01869158878504673	0.03669724770642201
pcr_prev	0	sir_foi	49.5	107	0.019	167	1	2	1	0	0.01869158878504673	0.03669724770642201
pcr_prev	0	sir_foi	49.75	107	0.019	167	1	2	1	0	0.01869158878504673	0.03669724770642201
pcr_prev	0	sir_foi	50	107	0.019	167	1	2	1	0	0.01869158878504673	0.03669724770642201
