# Supplementary material for: Monitoring transmission intensity of trachoma with serology
Source: Nat Commun. 2023 Jun 5;14:3269. doi: 10.1038/s41467-023-38940-5 (PMC10241377; doi:10.1038/s41467-023-38940-5)
Supplement: Supplementary file 6 — Source Data [file 41467_2023_38940_MOESM6_ESM.zip]

Archive with 18 entries (18 files):
- Tedijanto-2013-NCOMMS-Source-Data-README.txt
- __MACOSX/._Tedijanto-2013-NCOMMS-Source-Data-README.txt
- trachoma_sero_transmission_analysis_cluster.csv
- __MACOSX/._trachoma_sero_transmission_analysis_cluster.csv
- trachoma_sero_transmission_analysis_cluster.rds
- __MACOSX/._trachoma_sero_transmission_analysis_cluster.rds
- trachoma_sero_transmission_analysis_indiv.csv
- __MACOSX/._trachoma_sero_transmission_analysis_indiv.csv
- trachoma_sero_transmission_analysis_indiv.rds
- __MACOSX/._trachoma_sero_transmission_analysis_indiv.rds
- trachoma_sero_transmission_analysis_study.csv
- __MACOSX/._trachoma_sero_transmission_analysis_study.csv
- trachoma_sero_transmission_analysis_study.rds
- __MACOSX/._trachoma_sero_transmission_analysis_study.rds
- trachoma_serology_public_data_cluster_codebook.html
- __MACOSX/._trachoma_serology_public_data_cluster_codebook.html
- trachoma_serology_public_data_indiv_codebook.html
- __MACOSX/._trachoma_serology_public_data_indiv_codebook.html
