# Supplementary material for: Monitoring transmission intensity of trachoma with serology
Source: Nat Commun. 2023 Jun 5;14:3269. doi: 10.1038/s41467-023-38940-5 (PMC10241377; doi:10.1038/s41467-023-38940-5)
Supplement: Supplementary file 6 — Source Data [file 41467_2023_38940_MOESM6_ESM.zip › Tedijanto-2013-NCOMMS-Source-Data-README.txt]

Tedijanto-2013-NCOMMS-Source-Data-README.txt

This zip archive includes Source Data for the Nature Communications article: Tedijanto et al. 2023 Measuring transmission intensity of trachoma with serology. They are also stored on OSF in the paper's repository: https://osf.io/uarx6/

There are three data files, in  comma separated values (.csv) and R dataset (.rds) formats:

trachoma_sero_transmission_analysis_indiv.csv   / .rds (individual level file)
trachoma_sero_transmission_analysis_cluster.csv / .rds (cluster level file)
trachoma_sero_transmission_analysis_study.csv   / .rds (study level file)

There are not codebooks for these files but their variables coincide with the harmonized datasets — details below.  We have included the codebooks for those files as an additional layer of metadata.

These three files are created by the first script in the analysis. The first script in the analysis (1-make-datasets.Rmd) will download publicly available data from the Open Science Framework and will store it in the local data directory. 

The original datasets are located on OSF: https://osf.io/ykjc4/

The downloaded datasets (not included as source data) are named:

trachoma_serology_public_data_indiv_v2.rds   (individual level file)  
trachoma_serology_public_data_cluster_v2.rds (cluster level file)

The script will then create these three Source Data files that are used in all analyses for this paper. 


2023-05-15
Ben Arnold, UCSF
ben.arnold@ucsf.edu
