# Supplementary material for: Monitoring transmission intensity of trachoma with serology
Source: Nat Commun. 2023 Jun 5;14:3269. doi: 10.1038/s41467-023-38940-5 (PMC10241377; doi:10.1038/s41467-023-38940-5)
Supplement: Supplementary file 6 — Source Data [file 41467_2023_38940_MOESM6_ESM.zip › trachoma_sero_transmission_analysis_cluster.csv]

study_id	year	location_year_name	cluster_id	mda	pcr_n_pos	pcr_n_tested	pcr_prev	pcr_n_pos_1to5y	pcr_n_tested_1to5y	pcr_prev_1to5y	tf_n_pos	tf_n_tested	tf_prev	tf_n_pos_1to5y	tf_n_tested_1to5y	tf_prev_1to5y	ti_n_pos	ti_n_tested	ti_prev	ti_n_pos_1to5y	ti_n_tested_1to5y	ti_prev_1to5y	pgp3_n_pos	pgp3_n_tested	pgp3_mean	pgp3_log10mean	pgp3_log10geomean	pgp3_prev	pgp3_n_pos_1to5y	pgp3_n_tested_1to5y	pgp3_mean_1to5y	pgp3_log10mean_1to5y	pgp3_log10geomean_1to5y	pgp3_prev_1to5y	pgp3_minobs	pgp3_minobs_lab
Kongwa2013	2013	Kongwa, Tanzania 2013	Kongwa2013-1	1	6	233	2.575107296137339	0	0	NA	42	232	18.103448275862068	30	137	21.897810218978105	18	232	7.758620689655173	15	137	10.948905109489052	79	232	7167.400862068966	2.1485016008724043	140.767241723725	34.05172413793103	42	137	6092.19708029197	2.0054593004562595	101.26498447353562	30.656934306569344	TRUE	Pgp3 obs ≥15
Kongwa2013	2013	Kongwa, Tanzania 2013	Kongwa2013-2	1	8	251	3.187250996015936	0	0	NA	29	248	11.693548387096774	18	134	13.432835820895523	10	248	4.032258064516129	9	134	6.7164179104477615	101	248	9725.891129032258	2.3561271967330257	227.05297502189055	40.725806451612904	39	134	7639.798507462687	1.933681267272292	85.83833148409718	29.1044776119403	TRUE	Pgp3 obs ≥15
Kongwa2013	2013	Kongwa, Tanzania 2013	Kongwa2013-3	1	12	174	6.896551724137931	0	0	NA	16	172	9.30232558139535	8	99	8.080808080808081	4	172	2.3255813953488373	1	99	1.0101010101010102	46	172	6211.343023255814	1.8893630005994493	77.5109394378508	26.744186046511626	19	99	4688.666666666667	1.6601204757984758	45.72150061085645	19.19191919191919	TRUE	Pgp3 obs ≥15
Kongwa2013	2013	Kongwa, Tanzania 2013	Kongwa2013-4	1	0	0	NA	0	0	NA	33	169	19.526627218934912	20	94	21.27659574468085	13	169	7.6923076923076925	10	94	10.638297872340425	72	169	10168.343195266272	2.5016162292335498	317.40680187008377	42.60355029585799	33	94	8367.510638297872	2.241491363750107	174.37786808608817	35.1063829787234	TRUE	Pgp3 obs ≥15
Kongwa2013	2013	Kongwa, Tanzania 2013	Kongwa2013-5	1	0	152	0	0	0	NA	7	150	4.666666666666667	5	79	6.329113924050633	2	150	1.3333333333333335	2	79	2.5316455696202533	17	150	1337.26	1.2870314723035847	19.365622969941878	11.333333333333332	6	79	1284.4430379746836	1.194640654649811	15.654552400250319	7.59493670886076	TRUE	Pgp3 obs ≥15
Kongwa2013	2013	Kongwa, Tanzania 2013	Kongwa2013-6	1	5	313	1.5974440894568689	0	0	NA	65	305	21.311475409836063	41	167	24.550898203592812	16	305	5.245901639344262	12	167	7.18562874251497	137	305	10092.298360655737	2.57938286838887	379.6495315946458	44.91803278688525	54	167	7378.892215568862	2.1867557548157026	153.72898325359932	32.33532934131736	TRUE	Pgp3 obs ≥15
Kongwa2013	2013	Kongwa, Tanzania 2013	Kongwa2013-7	1	0	176	0	0	0	NA	4	175	2.2857142857142856	2	77	2.5974025974025974	1	175	0.5714285714285714	1	77	1.2987012987012987	12	175	980.0457142857143	1.135690641548025	13.66754906223503	6.857142857142858	1	77	416.8961038961039	0.9398649852838534	8.706928643773416	1.2987012987012987	TRUE	Pgp3 obs ≥15
Kongwa2013	2013	Kongwa, Tanzania 2013	Kongwa2013-8	1	5	127	3.937007874015748	0	0	NA	4	126	3.1746031746031744	1	62	1.6129032258064515	2	126	1.5873015873015872	1	62	1.6129032258064515	37	126	4804.746031746032	2.0244822326401546	105.79916317655098	29.365079365079367	15	62	4430.064516129032	1.80488989538388	63.81016907925595	24.193548387096776	TRUE	Pgp3 obs ≥15
Kongwa2018	2018	Kongwa, Tanzania 2018	Kongwa2018-0103	0	0	41	0	0	24	0	5	41	12.195121951219512	5	24	20.833333333333336	0	0	NA	0	0	NA	18	41	10123.170731707318	2.4013377659800033	251.96357746319347	43.90243902439025	9	24	9597.208333333334	2.17372936051508	149.18644340213817	37.5	TRUE	Pgp3 obs ≥15
Kongwa2018	2018	Kongwa, Tanzania 2018	Kongwa2018-0303	0	1	50	2	0	25	0	4	50	8	1	25	4	0	0	NA	0	0	NA	9	50	3671.16	1.28856924228021	19.434315205474462	18	2	25	2034.52	0.765588384505763	5.828923888148433	8	TRUE	Pgp3 obs ≥15
Kongwa2018	2018	Kongwa, Tanzania 2018	Kongwa2018-0401	0	1	42	2.380952380952381	1	25	4	5	42	11.904761904761903	5	25	20	0	0	NA	0	0	NA	9	41	2934.317073170732	1.5559273315770434	35.968914505222095	21.951219512195124	5	24	2674.9583333333335	1.407188610522987	25.538101606167622	20.833333333333336	TRUE	Pgp3 obs ≥15
Kongwa2018	2018	Kongwa, Tanzania 2018	Kongwa2018-0602	0	10	44	22.727272727272727	6	24	25	12	44	27.27272727272727	9	24	37.5	0	0	NA	0	0	NA	24	44	12558.272727272728	2.6075642624420174	405.10188352264515	54.54545454545454	12	24	13556.291666666666	2.4547201695616936	284.9181852917249	50	TRUE	Pgp3 obs ≥15
Kongwa2018	2018	Kongwa, Tanzania 2018	Kongwa2018-0701	0	4	49	8.16326530612245	3	24	12.5	5	49	10.204081632653061	2	24	8.333333333333332	0	0	NA	0	0	NA	4	49	1498.6938775510205	1.0611022623632098	11.510713972779355	8.16326530612245	1	24	1103.1666666666667	0.7173990777709303	5.216738625262874	4.166666666666666	TRUE	Pgp3 obs ≥15
Kongwa2018	2018	Kongwa, Tanzania 2018	Kongwa2018-1001	0	0	39	0	0	20	0	2	39	5.128205128205128	2	20	10	0	0	NA	0	0	NA	6	38	2288.5	1.4366224865479111	27.32892108332853	15.789473684210526	2	19	495.5263157894737	1.1271844365254304	13.40245743210313	10.526315789473683	TRUE	Pgp3 obs ≥15
Kongwa2018	2018	Kongwa, Tanzania 2018	Kongwa2018-1101	0	5	49	10.204081632653061	2	27	7.4074074074074066	8	49	16.3265306122449	6	27	22.22222222222222	0	0	NA	0	0	NA	12	49	6342.448979591837	1.5541165295114685	35.81925341138386	24.489795918367346	5	27	4418.333333333333	1.2627254775717711	18.311565617964867	18.51851851851852	TRUE	Pgp3 obs ≥15
Kongwa2018	2018	Kongwa, Tanzania 2018	Kongwa2018-1401	0	1	39	2.564102564102564	0	25	0	1	39	2.564102564102564	1	25	4	0	0	NA	0	0	NA	11	39	4579.974358974359	1.7961001210319136	62.53168349494591	28.205128205128204	5	25	2074.96	1.4238785324696668	26.538632009588216	20	TRUE	Pgp3 obs ≥15
Kongwa2018	2018	Kongwa, Tanzania 2018	Kongwa2018-1501	0	0	45	0	0	21	0	4	46	8.695652173913043	2	22	9.090909090909092	0	0	NA	0	0	NA	13	46	4321.804347826087	1.6874151821502394	48.68724295404886	28.26086956521739	3	22	1946.4545454545455	1.12553985001221	13.351800974559675	13.636363636363635	TRUE	Pgp3 obs ≥15
Kongwa2018	2018	Kongwa, Tanzania 2018	Kongwa2018-1802	0	0	46	0	0	30	0	3	46	6.521739130434782	1	30	3.3333333333333335	0	0	NA	0	0	NA	6	46	2396.1304347826085	1.0641130478749106	11.590790278870992	13.043478260869565	3	30	760.2	0.758037895681265	5.728460142202133	10	TRUE	Pgp3 obs ≥15
Kongwa2018	2018	Kongwa, Tanzania 2018	Kongwa2018-1901	0	4	44	9.090909090909092	3	28	10.714285714285714	4	44	9.090909090909092	3	28	10.714285714285714	0	0	NA	0	0	NA	6	44	2994.6136363636365	1.2505248007488836	17.80429578867906	13.636363636363635	3	28	3322.8928571428573	1.110307254675687	12.891612850108604	10.714285714285714	TRUE	Pgp3 obs ≥15
Kongwa2018	2018	Kongwa, Tanzania 2018	Kongwa2018-2102	0	1	40	2.5	0	22	0	3	43	6.976744186046512	3	22	13.636363636363635	0	0	NA	0	0	NA	3	43	1333.046511627907	1.4305204403816818	26.947621602821588	6.976744186046512	1	22	431.8181818181818	1.2062154481631258	16.077386346185428	4.545454545454546	TRUE	Pgp3 obs ≥15
Kongwa2018	2018	Kongwa, Tanzania 2018	Kongwa2018-2602	0	0	39	0	0	22	0	4	39	10.256410256410255	4	22	18.181818181818183	0	0	NA	0	0	NA	6	37	2976.810810810811	1.1905058538364144	15.506216874156037	16.216216216216218	1	21	1243.5238095238096	0.7525323007712912	5.6562982439818725	4.761904761904762	TRUE	Pgp3 obs ≥15
Kongwa2018	2018	Kongwa, Tanzania 2018	Kongwa2018-2701	0	0	38	0	0	26	0	2	38	5.263157894736842	2	26	7.6923076923076925	0	0	NA	0	0	NA	2	38	571.3421052631579	0.938295210423165	8.675513909340546	5.263157894736842	1	26	692.0769230769231	0.9079338231153039	8.089726202304632	3.8461538461538463	TRUE	Pgp3 obs ≥15
Kongwa2018	2018	Kongwa, Tanzania 2018	Kongwa2018-2803	0	2	44	4.545454545454546	1	22	4.545454545454546	9	44	20.454545454545457	7	22	31.818181818181817	0	0	NA	0	0	NA	17	44	8751.681818181818	2.1763221355446705	150.07976311394657	38.63636363636363	8	22	8993.727272727272	2.103390818510307	126.87931301718476	36.36363636363637	TRUE	Pgp3 obs ≥15
Kongwa2018	2018	Kongwa, Tanzania 2018	Kongwa2018-2901	0	0	42	0	0	22	0	2	42	4.761904761904762	1	22	4.545454545454546	0	0	NA	0	0	NA	4	42	1339.2857142857142	0.7100231874324765	5.128887669231629	9.523809523809524	1	22	363.77272727272725	0.47618086606898924	2.9935110532083686	4.545454545454546	TRUE	Pgp3 obs ≥15
Kongwa2018	2018	Kongwa, Tanzania 2018	Kongwa2018-3001	0	3	41	7.317073170731707	2	25	8	5	41	12.195121951219512	5	25	20	0	0	NA	0	0	NA	10	41	5389.048780487805	1.5622929903459513	36.500010580301506	24.390243902439025	6	25	5855.24	1.581186947001639	38.12298928239027	24	TRUE	Pgp3 obs ≥15
Kongwa2018	2018	Kongwa, Tanzania 2018	Kongwa2018-5001	0	0	0	NA	0	0	NA	0	55	0	0	30	0	0	0	NA	0	0	NA	1	55	281.9818181818182	0.5662114208485958	3.6830822779090022	1.8181818181818181	0	30	4.933333333333334	0.5449371653747845	3.5070113011586663	0	TRUE	Pgp3 obs ≥15
Kongwa2018	2018	Kongwa, Tanzania 2018	Kongwa2018-5101	0	0	55	0	0	31	0	1	55	1.8181818181818181	1	31	3.225806451612903	0	0	NA	0	0	NA	0	55	9.236363636363636	0.5173135466066795	3.2908913687106085	0	0	31	12.451612903225806	0.5311729458627085	3.397605459703916	0	TRUE	Pgp3 obs ≥15
Kongwa2018	2018	Kongwa, Tanzania 2018	Kongwa2018-5201	0	2	55	3.6363636363636362	1	28	3.571428571428571	3	55	5.454545454545454	2	28	7.142857142857142	0	0	NA	0	0	NA	15	55	5744.709090909091	1.7283722702243445	53.502277578836356	27.27272727272727	5	28	4557.142857142857	1.2534411361614999	17.924255923335544	17.857142857142858	TRUE	Pgp3 obs ≥15
Kongwa2018	2018	Kongwa, Tanzania 2018	Kongwa2018-5301	0	0	0	NA	0	0	NA	1	45	2.2222222222222223	1	28	3.571428571428571	0	0	NA	0	0	NA	6	44	2462.590909090909	1.387695860598332	24.41720000559978	13.636363636363635	2	27	1317.888888888889	1.2053229653047897	16.0443809572117	7.4074074074074066	TRUE	Pgp3 obs ≥15
Kongwa2018	2018	Kongwa, Tanzania 2018	Kongwa2018-5401	0	1	59	1.694915254237288	1	28	3.571428571428571	2	59	3.389830508474576	2	28	7.142857142857142	0	0	NA	0	0	NA	3	58	1036.3620689655172	1.1050735783909191	12.737188568310712	5.172413793103448	1	28	1130.25	0.9226364408826372	8.368284581330085	3.571428571428571	TRUE	Pgp3 obs ≥15
Kongwa2018	2018	Kongwa, Tanzania 2018	Kongwa2018-5501	0	0	0	NA	0	0	NA	0	54	0	0	34	0	0	0	NA	0	0	NA	3	53	1349.132075471698	0.9971527219669613	9.934653443794975	5.660377358490567	2	34	1881.0588235294117	0.8551938022728606	7.164630578213584	5.88235294117647	TRUE	Pgp3 obs ≥15
Kongwa2018	2018	Kongwa, Tanzania 2018	Kongwa2018-5601	0	0	0	NA	0	0	NA	0	53	0	0	31	0	0	0	NA	0	0	NA	0	53	27.20754716981132	0.6825622098282608	4.814622153567612	0	0	31	9.419354838709678	0.47752898599661686	3.002817830414077	0	TRUE	Pgp3 obs ≥15
Kongwa2018	2018	Kongwa, Tanzania 2018	Kongwa2018-5701	0	0	0	NA	0	0	NA	0	51	0	0	21	0	0	0	NA	0	0	NA	4	51	844.6078431372549	1.063679345039628	11.579221056611294	7.8431372549019605	0	21	19.142857142857142	0.8727823533570043	7.460747693978217	0	TRUE	Pgp3 obs ≥15
Kongwa2018	2018	Kongwa, Tanzania 2018	Kongwa2018-5801	0	0	0	NA	0	0	NA	1	47	2.127659574468085	1	27	3.7037037037037033	0	0	NA	0	0	NA	12	47	3229.744680851064	1.4213855105104267	26.38672619064155	25.53191489361702	5	27	2288.296296296296	1.1894621848471043	15.468998054843642	18.51851851851852	TRUE	Pgp3 obs ≥15
Kongwa2018	2018	Kongwa, Tanzania 2018	Kongwa2018-5901	0	0	50	0	0	31	0	3	50	6	2	31	6.451612903225806	0	0	NA	0	0	NA	8	50	3986.92	1.442558683675905	27.705033758062683	16	1	31	1097.9032258064517	0.8778091697429171	7.547605108308727	3.225806451612903	TRUE	Pgp3 obs ≥15
Kongwa2018	2018	Kongwa, Tanzania 2018	Kongwa2018-6001	0	0	0	NA	0	0	NA	0	58	0	0	36	0	0	0	NA	0	0	NA	8	57	2682.59649122807	0.9114785779966429	8.156025557406556	14.035087719298245	3	35	1188.4	0.7726807001393743	5.924895571396581	8.571428571428571	TRUE	Pgp3 obs ≥15
Kongwa2018	2018	Kongwa, Tanzania 2018	Kongwa2018-6101	0	12	51	23.52941176470588	6	29	20.689655172413794	8	51	15.686274509803921	6	29	20.689655172413794	0	0	NA	0	0	NA	29	51	14967.470588235294	2.8069062189433236	641.0711294667743	56.86274509803921	14	29	12708.103448275862	2.4671566031247467	293.1950292537621	48.275862068965516	TRUE	Pgp3 obs ≥15
Kongwa2018	2018	Kongwa, Tanzania 2018	Kongwa2018-6201	0	0	59	0	0	35	0	7	59	11.864406779661017	6	35	17.142857142857142	0	0	NA	0	0	NA	12	59	3418.677966101695	1.2147610760540188	16.396874629077285	20.33898305084746	3	35	1609.2857142857142	0.7601569370589896	5.756479164250452	8.571428571428571	TRUE	Pgp3 obs ≥15
Kongwa2018	2018	Kongwa, Tanzania 2018	Kongwa2018-6301	0	0	46	0	0	25	0	4	46	8.695652173913043	3	25	12	0	0	NA	0	0	NA	8	46	2754.086956521739	1.5273420968942315	33.67767463918177	17.391304347826086	2	25	1674.8	1.1672517046986484	14.697778721869325	8	TRUE	Pgp3 obs ≥15
Kongwa2018	2018	Kongwa, Tanzania 2018	Kongwa2018-6401	0	0	49	0	0	27	0	5	49	10.204081632653061	5	27	18.51851851851852	0	0	NA	0	0	NA	14	49	4054.408163265306	1.6629255749763499	46.017770619329625	28.57142857142857	3	27	1248.2222222222222	1.0518562378812808	11.268243879389878	11.11111111111111	TRUE	Pgp3 obs ≥15
Kongwa2018	2018	Kongwa, Tanzania 2018	Kongwa2018-6501	0	0	0	NA	0	0	NA	0	48	0	0	24	0	0	0	NA	0	0	NA	5	48	499.3125	0.8389542989233724	6.901671733008151	10.416666666666668	0	24	4.125	0.5003400056806068	3.164754351451707	0	TRUE	Pgp3 obs ≥15
Kongwa2018	2018	Kongwa, Tanzania 2018	Kongwa2018-6601	0	1	45	2.2222222222222223	1	27	3.7037037037037033	5	45	11.11111111111111	4	27	14.814814814814813	0	0	NA	0	0	NA	15	45	6904.177777777778	2.111106226734413	129.15351394340237	33.33333333333333	5	27	2790.037037037037	1.5282195846015616	33.74578883671797	18.51851851851852	TRUE	Pgp3 obs ≥15
Kongwa2018	2018	Kongwa, Tanzania 2018	Kongwa2018-6701	0	0	48	0	0	21	0	3	48	6.25	1	21	4.761904761904762	0	0	NA	0	0	NA	5	47	2596.8936170212764	1.1281195880490626	13.431347580369135	10.638297872340425	1	21	1422.6666666666667	0.8795164727985396	7.5773347316686115	4.761904761904762	TRUE	Pgp3 obs ≥15
Kongwa2018	2018	Kongwa, Tanzania 2018	Kongwa2018-6801	0	1	43	2.3255813953488373	0	22	0	6	43	13.953488372093023	3	22	13.636363636363635	0	0	NA	0	0	NA	12	43	5606.325581395349	1.4758562831488116	29.91274599380059	27.906976744186046	4	22	3585.1363636363635	1.0737861311654853	11.851849586915206	18.181818181818183	TRUE	Pgp3 obs ≥15
Kongwa2018	2018	Kongwa, Tanzania 2018	Kongwa2018-6901	0	0	0	NA	0	0	NA	0	42	0	0	21	0	0	0	NA	0	0	NA	6	42	2371.9761904761904	1.2095350310208426	16.20074666944511	14.285714285714285	1	21	348.76190476190476	0.9134479873060749	8.193094938057575	4.761904761904762	TRUE	Pgp3 obs ≥15
Kongwa2018	2018	Kongwa, Tanzania 2018	Kongwa2018-7001	0	0	50	0	0	26	0	4	50	8	1	26	3.8461538461538463	0	0	NA	0	0	NA	5	50	2344.24	1.215173606605708	16.412457201855737	10	2	26	1934.9615384615386	0.9949161957985093	9.8836235562258	7.6923076923076925	TRUE	Pgp3 obs ≥15
Kongwa2018	2018	Kongwa, Tanzania 2018	Kongwa2018-7101	0	1	53	1.8867924528301887	1	20	5	5	53	9.433962264150944	4	20	20	0	0	NA	0	0	NA	8	53	1968.2830188679245	1.3575928494797527	22.782052560177437	15.09433962264151	1	20	1599.75	0.9383820791925576	8.677249382908075	5	TRUE	Pgp3 obs ≥15
Kongwa2018	2018	Kongwa, Tanzania 2018	Kongwa2018-7201	0	0	54	0	0	29	0	9	54	16.666666666666664	8	29	27.586206896551722	0	0	NA	0	0	NA	18	54	4801.962962962963	1.7358889789896663	54.43634765206177	33.33333333333333	8	29	4393.379310344828	1.4272576753749489	26.74592826007838	27.586206896551722	TRUE	Pgp3 obs ≥15
Kongwa2018	2018	Kongwa, Tanzania 2018	Kongwa2018-7301	0	2	51	3.9215686274509802	1	23	4.3478260869565215	3	51	5.88235294117647	2	23	8.695652173913043	0	0	NA	0	0	NA	15	51	6022.9607843137255	1.6791367926342367	47.76797079335139	29.411764705882355	2	23	1691.2608695652175	0.8835167331703967	7.647451531568321	8.695652173913043	TRUE	Pgp3 obs ≥15
Kongwa2018	2018	Kongwa, Tanzania 2018	Kongwa2018-7401	0	2	44	4.545454545454546	1	25	4	5	44	11.363636363636363	3	25	12	0	0	NA	0	0	NA	18	44	7934.045454545455	2.3427998101896574	220.19112491291236	40.909090909090914	8	25	5999.64	1.940571721210537	87.2110913445956	32	TRUE	Pgp3 obs ≥15
Kongwa2018	2018	Kongwa, Tanzania 2018	Kongwa2018-7501	0	0	0	NA	0	0	NA	1	43	2.3255813953488373	1	30	3.3333333333333335	0	0	NA	0	0	NA	2	43	255.5581395348837	0.8929492591371336	7.8153648831764375	4.651162790697675	0	30	47.666666666666664	0.7507185329451802	5.632724795700141	0	TRUE	Pgp3 obs ≥15
Kongwa2018	2018	Kongwa, Tanzania 2018	Kongwa2018-7601	0	0	0	NA	0	0	NA	1	46	2.1739130434782608	0	22	0	0	0	NA	0	0	NA	7	46	3637	1.175149783728864	14.967517814806401	15.217391304347828	3	22	4033.2272727272725	0.9421122119862306	8.752098806852638	13.636363636363635	TRUE	Pgp3 obs ≥15
Kongwa2018	2018	Kongwa, Tanzania 2018	Kongwa2018-7701	0	2	47	4.25531914893617	0	21	0	2	47	4.25531914893617	1	21	4.761904761904762	0	0	NA	0	0	NA	4	46	2507.6521739130435	1.053364815308723	11.30745362627849	8.695652173913043	0	20	4.7	0.5352895894949159	3.4299642185228367	0	TRUE	Pgp3 obs ≥15
Kongwa2018	2018	Kongwa, Tanzania 2018	Kongwa2018-7801	0	0	0	NA	0	0	NA	1	50	2	0	25	0	0	0	NA	0	0	NA	5	50	2135.88	0.9910105753660238	9.795138369464523	10	1	25	799.16	0.8757601188689799	7.51207852214781	4	TRUE	Pgp3 obs ≥15
Kongwa2018	2018	Kongwa, Tanzania 2018	Kongwa2018-7901	0	0	47	0	0	28	0	4	47	8.51063829787234	3	28	10.714285714285714	0	0	NA	0	0	NA	13	47	4020.531914893617	1.6047887224505772	40.25211663631928	27.659574468085108	4	28	2026.4642857142858	1.0294574007856236	10.701814054710658	14.285714285714285	TRUE	Pgp3 obs ≥15
Kongwa2018	2018	Kongwa, Tanzania 2018	Kongwa2018-8001	0	0	0	NA	0	0	NA	0	54	0	0	33	0	0	0	NA	0	0	NA	5	54	1750.7037037037037	0.9184853478357711	8.288679515746649	9.25925925925926	1	33	947.1818181818181	0.6675895433083916	4.651462706441853	3.0303030303030303	TRUE	Pgp3 obs ≥15
Kongwa2018	2018	Kongwa, Tanzania 2018	Kongwa2018-8101	0	4	59	6.779661016949152	2	35	5.714285714285714	7	59	11.864406779661017	5	35	14.285714285714285	0	0	NA	0	0	NA	7	59	2874.7118644067796	1.0922343182233816	12.366144535410657	11.864406779661017	3	35	2548.285714285714	0.9929854907637111	9.839782317280768	8.571428571428571	TRUE	Pgp3 obs ≥15
Kongwa2018	2018	Kongwa, Tanzania 2018	Kongwa2018-8201	0	0	0	NA	0	0	NA	1	46	2.1739130434782608	1	21	4.761904761904762	0	0	NA	0	0	NA	2	46	253.43478260869566	0.6854150534869421	4.846353103465006	4.3478260869565215	1	21	196.14285714285714	0.5218416558692687	3.325382874512649	4.761904761904762	TRUE	Pgp3 obs ≥15
Malawi2014	2014	Chikwawa, Malawi 2014	Malawi2014-110	1	0	47	0	0	31	0	2	49	4.081632653061225	2	33	6.0606060606060606	1	49	2.0408163265306123	1	33	3.0303030303030303	5	48	NA	NA	NA	10.416666666666668	1	33	NA	NA	NA	3.0303030303030303	TRUE	Pgp3 obs ≥15
Malawi2014	2014	Chikwawa, Malawi 2014	Malawi2014-111	1	0	46	0	0	30	0	0	48	0	0	31	0	0	48	0	0	31	0	3	47	NA	NA	NA	6.382978723404255	3	31	NA	NA	NA	9.67741935483871	TRUE	Pgp3 obs ≥15
Malawi2014	2014	Chikwawa, Malawi 2014	Malawi2014-112	1	0	39	0	0	27	0	0	39	0	0	27	0	0	39	0	0	27	0	8	39	NA	NA	NA	20.51282051282051	6	27	NA	NA	NA	22.22222222222222	TRUE	Pgp3 obs ≥15
Malawi2014	2014	Chikwawa, Malawi 2014	Malawi2014-113	1	0	43	0	0	20	0	1	43	2.3255813953488373	0	20	0	1	43	2.3255813953488373	0	20	0	7	43	NA	NA	NA	16.27906976744186	2	20	NA	NA	NA	10	TRUE	Pgp3 obs ≥15
Malawi2014	2014	Chikwawa, Malawi 2014	Malawi2014-114	1	0	53	0	0	26	0	4	57	7.017543859649122	3	29	10.344827586206897	0	57	0	0	29	0	2	57	NA	NA	NA	3.508771929824561	1	29	NA	NA	NA	3.4482758620689653	TRUE	Pgp3 obs ≥15
Malawi2014	2014	Chikwawa, Malawi 2014	Malawi2014-115	1	0	42	0	0	16	0	1	42	2.380952380952381	0	16	0	0	42	0	0	16	0	6	42	NA	NA	NA	14.285714285714285	2	16	NA	NA	NA	12.5	TRUE	Pgp3 obs ≥15
Malawi2014	2014	Chikwawa, Malawi 2014	Malawi2014-116	1	0	39	0	0	27	0	5	42	11.904761904761903	4	29	13.793103448275861	0	42	0	0	29	0	13	42	NA	NA	NA	30.952380952380953	7	29	NA	NA	NA	24.137931034482758	TRUE	Pgp3 obs ≥15
Malawi2014	2014	Chikwawa, Malawi 2014	Malawi2014-117	1	0	33	0	0	20	0	1	33	3.0303030303030303	1	20	5	0	33	0	0	20	0	0	33	NA	NA	NA	0	0	20	NA	NA	NA	0	TRUE	Pgp3 obs ≥15
Malawi2014	2014	Chikwawa, Malawi 2014	Malawi2014-118	1	0	49	0	0	38	0	1	50	2	0	39	0	0	50	0	0	39	0	4	50	NA	NA	NA	8	3	39	NA	NA	NA	7.6923076923076925	TRUE	Pgp3 obs ≥15
Malawi2014	2014	Chikwawa, Malawi 2014	Malawi2014-119	1	2	43	4.651162790697675	2	28	7.142857142857142	2	43	4.651162790697675	1	28	3.571428571428571	0	43	0	0	28	0	6	43	NA	NA	NA	13.953488372093023	4	28	NA	NA	NA	14.285714285714285	TRUE	Pgp3 obs ≥15
Malawi2014	2014	Chikwawa, Malawi 2014	Malawi2014-120	1	0	41	0	0	21	0	0	41	0	0	21	0	0	41	0	0	21	0	4	41	NA	NA	NA	9.75609756097561	1	21	NA	NA	NA	4.761904761904762	TRUE	Pgp3 obs ≥15
Malawi2014	2014	Chikwawa, Malawi 2014	Malawi2014-121	1	0	45	0	0	29	0	4	45	8.88888888888889	3	29	10.344827586206897	0	45	0	0	29	0	3	45	NA	NA	NA	6.666666666666667	1	29	NA	NA	NA	3.4482758620689653	TRUE	Pgp3 obs ≥15
Malawi2014	2014	Chikwawa, Malawi 2014	Malawi2014-122	1	0	44	0	0	24	0	6	44	13.636363636363635	4	24	16.666666666666664	0	44	0	0	24	0	4	44	NA	NA	NA	9.090909090909092	2	24	NA	NA	NA	8.333333333333332	TRUE	Pgp3 obs ≥15
Malawi2014	2014	Chikwawa, Malawi 2014	Malawi2014-123	1	0	31	0	0	24	0	0	31	0	0	24	0	0	31	0	0	24	0	3	31	NA	NA	NA	9.67741935483871	1	24	NA	NA	NA	4.166666666666666	TRUE	Pgp3 obs ≥15
Malawi2014	2014	Chikwawa, Malawi 2014	Malawi2014-124	1	0	15	0	0	7	0	4	15	26.666666666666668	2	7	28.57142857142857	0	15	0	0	7	0	0	15	NA	NA	NA	0	0	7	NA	NA	NA	0	TRUE	Pgp3 obs ≥15
Malawi2014	2014	Chikwawa, Malawi 2014	Malawi2014-125	1	0	34	0	0	20	0	0	34	0	0	20	0	0	34	0	0	20	0	2	15	NA	NA	NA	13.333333333333334	0	7	NA	NA	NA	0	TRUE	Pgp3 obs ≥15
Malawi2014	2014	Chikwawa, Malawi 2014	Malawi2014-126	1	0	25	0	0	18	0	2	25	8	2	18	11.11111111111111	0	25	0	0	18	0	2	25	NA	NA	NA	8	1	18	NA	NA	NA	5.555555555555555	TRUE	Pgp3 obs ≥15
Malawi2014	2014	Chikwawa, Malawi 2014	Malawi2014-127	1	0	41	0	0	30	0	5	41	12.195121951219512	4	30	13.333333333333334	0	41	0	0	30	0	6	41	NA	NA	NA	14.634146341463413	2	30	NA	NA	NA	6.666666666666667	TRUE	Pgp3 obs ≥15
Malawi2014	2014	Chikwawa, Malawi 2014	Malawi2014-128	1	0	40	0	0	25	0	1	41	2.4390243902439024	0	26	0	0	41	0	0	26	0	4	41	NA	NA	NA	9.75609756097561	2	26	NA	NA	NA	7.6923076923076925	TRUE	Pgp3 obs ≥15
Malawi2014	2014	Chikwawa, Malawi 2014	Malawi2014-129	1	0	32	0	0	19	0	1	32	3.125	0	19	0	0	32	0	0	19	0	3	32	NA	NA	NA	9.375	1	19	NA	NA	NA	5.263157894736842	TRUE	Pgp3 obs ≥15
Malawi2014	2014	Chikwawa, Malawi 2014	Malawi2014-130	1	0	35	0	0	24	0	2	35	5.714285714285714	2	24	8.333333333333332	0	35	0	0	24	0	2	35	NA	NA	NA	5.714285714285714	1	24	NA	NA	NA	4.166666666666666	TRUE	Pgp3 obs ≥15
Malawi2014	2014	Chikwawa, Malawi 2014	Malawi2014-131	1	0	45	0	0	21	0	3	45	6.666666666666667	2	21	9.523809523809524	0	45	0	0	21	0	4	45	NA	NA	NA	8.88888888888889	0	21	NA	NA	NA	0	TRUE	Pgp3 obs ≥15
Malawi2014	2014	Chikwawa, Malawi 2014	Malawi2014-132	1	0	37	0	0	14	0	0	37	0	0	14	0	0	37	0	0	14	0	11	37	NA	NA	NA	29.72972972972973	5	14	NA	NA	NA	35.714285714285715	TRUE	Pgp3 obs ≥15
Malawi2014	2014	Chikwawa, Malawi 2014	Malawi2014-133	1	0	25	0	0	17	0	1	25	4	1	17	5.88235294117647	0	25	0	0	17	0	2	25	NA	NA	NA	8	1	17	NA	NA	NA	5.88235294117647	TRUE	Pgp3 obs ≥15
Malawi2014	2014	Chikwawa, Malawi 2014	Malawi2014-310	1	0	36	0	0	22	0	1	37	2.7027027027027026	1	23	4.3478260869565215	0	37	0	0	23	0	1	37	NA	NA	NA	2.7027027027027026	1	23	NA	NA	NA	4.3478260869565215	TRUE	Pgp3 obs ≥15
Malawi2014	2014	Chikwawa, Malawi 2014	Malawi2014-311	1	0	41	0	0	33	0	0	42	0	0	34	0	0	42	0	0	34	0	1	42	NA	NA	NA	2.380952380952381	1	34	NA	NA	NA	2.941176470588235	TRUE	Pgp3 obs ≥15
Malawi2014	2014	Chikwawa, Malawi 2014	Malawi2014-312	1	1	39	2.564102564102564	1	26	3.8461538461538463	2	39	5.128205128205128	1	26	3.8461538461538463	0	39	0	0	26	0	3	39	NA	NA	NA	7.6923076923076925	2	26	NA	NA	NA	7.6923076923076925	TRUE	Pgp3 obs ≥15
Malawi2014	2014	Chikwawa, Malawi 2014	Malawi2014-313	1	0	41	0	0	22	0	0	41	0	0	22	0	0	41	0	0	22	0	0	41	NA	NA	NA	0	0	22	NA	NA	NA	0	TRUE	Pgp3 obs ≥15
Malawi2014	2014	Chikwawa, Malawi 2014	Malawi2014-314	1	0	35	0	0	22	0	1	35	2.857142857142857	0	22	0	0	35	0	0	22	0	2	35	NA	NA	NA	5.714285714285714	0	22	NA	NA	NA	0	TRUE	Pgp3 obs ≥15
Malawi2014	2014	Chikwawa, Malawi 2014	Malawi2014-315	1	0	46	0	0	32	0	0	48	0	0	34	0	0	48	0	0	34	0	0	13	NA	NA	NA	0	0	11	NA	NA	NA	0	FALSE	Pgp3 obs <15
Malawi2014	2014	Chikwawa, Malawi 2014	Malawi2014-316	1	0	32	0	0	20	0	1	32	3.125	1	20	5	0	32	0	0	20	0	0	32	NA	NA	NA	0	0	20	NA	NA	NA	0	TRUE	Pgp3 obs ≥15
Malawi2014	2014	Chikwawa, Malawi 2014	Malawi2014-317	1	0	15	0	0	13	0	0	16	0	0	14	0	0	16	0	0	14	0	0	15	NA	NA	NA	0	0	13	NA	NA	NA	0	TRUE	Pgp3 obs ≥15
Malawi2014	2014	Chikwawa, Malawi 2014	Malawi2014-318	1	0	38	0	0	31	0	1	38	2.631578947368421	1	31	3.225806451612903	0	38	0	0	31	0	6	38	NA	NA	NA	15.789473684210526	1	31	NA	NA	NA	3.225806451612903	TRUE	Pgp3 obs ≥15
Malawi2014	2014	Chikwawa, Malawi 2014	Malawi2014-319	1	0	48	0	0	29	0	0	48	0	0	29	0	0	48	0	0	29	0	3	48	NA	NA	NA	6.25	0	29	NA	NA	NA	0	TRUE	Pgp3 obs ≥15
Malawi2014	2014	Chikwawa, Malawi 2014	Malawi2014-320	1	0	42	0	0	26	0	0	42	0	0	26	0	0	42	0	0	26	0	2	42	NA	NA	NA	4.761904761904762	1	26	NA	NA	NA	3.8461538461538463	TRUE	Pgp3 obs ≥15
Malawi2014	2014	Chikwawa, Malawi 2014	Malawi2014-321	1	0	40	0	0	26	0	1	40	2.5	0	26	0	0	40	0	0	26	0	0	40	NA	NA	NA	0	0	26	NA	NA	NA	0	TRUE	Pgp3 obs ≥15
Malawi2014	2014	Chikwawa, Malawi 2014	Malawi2014-322	1	0	42	0	0	32	0	8	42	19.047619047619047	7	32	21.875	0	42	0	0	32	0	0	42	NA	NA	NA	0	0	32	NA	NA	NA	0	TRUE	Pgp3 obs ≥15
Malawi2014	2014	Chikwawa, Malawi 2014	Malawi2014-323	1	0	43	0	0	28	0	1	43	2.3255813953488373	1	28	3.571428571428571	0	43	0	0	28	0	9	43	NA	NA	NA	20.930232558139537	5	28	NA	NA	NA	17.857142857142858	TRUE	Pgp3 obs ≥15
Malawi2014	2014	Chikwawa, Malawi 2014	Malawi2014-324	1	0	31	0	0	22	0	4	31	12.903225806451612	4	22	18.181818181818183	0	31	0	0	22	0	2	31	NA	NA	NA	6.451612903225806	0	22	NA	NA	NA	0	TRUE	Pgp3 obs ≥15
Malawi2014	2014	Chikwawa, Malawi 2014	Malawi2014-325	1	0	16	0	0	9	0	2	17	11.76470588235294	2	10	20	0	17	0	0	10	0	3	16	NA	NA	NA	18.75	0	9	NA	NA	NA	0	TRUE	Pgp3 obs ≥15
Malawi2014	2014	Chikwawa, Malawi 2014	Malawi2014-326	1	0	33	0	0	23	0	2	33	6.0606060606060606	1	23	4.3478260869565215	0	33	0	0	23	0	0	33	NA	NA	NA	0	0	23	NA	NA	NA	0	TRUE	Pgp3 obs ≥15
Malawi2014	2014	Chikwawa, Malawi 2014	Malawi2014-327	1	1	45	2.2222222222222223	1	38	2.631578947368421	5	45	11.11111111111111	5	38	13.157894736842104	0	45	0	0	38	0	17	45	NA	NA	NA	37.77777777777778	13	38	NA	NA	NA	34.21052631578947	TRUE	Pgp3 obs ≥15
Malawi2014	2014	Chikwawa, Malawi 2014	Malawi2014-328	1	0	31	0	0	26	0	0	31	0	0	26	0	0	31	0	0	26	0	3	31	NA	NA	NA	9.67741935483871	1	26	NA	NA	NA	3.8461538461538463	TRUE	Pgp3 obs ≥15
Malawi2014	2014	Chikwawa, Malawi 2014	Malawi2014-329	1	0	30	0	0	20	0	3	30	10	3	20	15	0	30	0	0	20	0	4	30	NA	NA	NA	13.333333333333334	0	20	NA	NA	NA	0	TRUE	Pgp3 obs ≥15
Malawi2014	2014	Chikwawa, Malawi 2014	Malawi2014-330	1	0	33	0	0	22	0	3	33	9.090909090909092	3	22	13.636363636363635	0	33	0	0	22	0	2	33	NA	NA	NA	6.0606060606060606	0	22	NA	NA	NA	0	TRUE	Pgp3 obs ≥15
Malawi2014	2014	Chikwawa, Malawi 2014	Malawi2014-331	1	0	34	0	0	23	0	1	34	2.941176470588235	1	23	4.3478260869565215	0	34	0	0	23	0	4	34	NA	NA	NA	11.76470588235294	3	23	NA	NA	NA	13.043478260869565	TRUE	Pgp3 obs ≥15
Malawi2014	2014	Chikwawa, Malawi 2014	Malawi2014-332	1	0	43	0	0	28	0	2	43	4.651162790697675	2	28	7.142857142857142	0	43	0	0	28	0	2	41	NA	NA	NA	4.878048780487805	0	27	NA	NA	NA	0	TRUE	Pgp3 obs ≥15
Malawi2014	2014	Chikwawa, Malawi 2014	Malawi2014-333	1	0	29	0	0	20	0	3	29	10.344827586206897	3	20	15	0	29	0	0	20	0	3	29	NA	NA	NA	10.344827586206897	2	20	NA	NA	NA	10	TRUE	Pgp3 obs ≥15
Malawi2014	2014	Chikwawa, Malawi 2014	Malawi2014-210	1	0	43	0	0	30	0	2	46	4.3478260869565215	2	32	6.25	0	46	0	0	32	0	2	46	NA	NA	NA	4.3478260869565215	0	32	NA	NA	NA	0	TRUE	Pgp3 obs ≥15
Malawi2014	2014	Chikwawa, Malawi 2014	Malawi2014-211	1	0	36	0	0	22	0	2	37	5.405405405405405	1	23	4.3478260869565215	0	37	0	0	23	0	1	37	NA	NA	NA	2.7027027027027026	1	23	NA	NA	NA	4.3478260869565215	TRUE	Pgp3 obs ≥15
Malawi2014	2014	Chikwawa, Malawi 2014	Malawi2014-212	1	0	35	0	0	21	0	1	36	2.7777777777777777	1	21	4.761904761904762	0	36	0	0	21	0	2	34	NA	NA	NA	5.88235294117647	1	20	NA	NA	NA	5	TRUE	Pgp3 obs ≥15
Malawi2014	2014	Chikwawa, Malawi 2014	Malawi2014-213	1	0	36	0	0	27	0	4	37	10.81081081081081	4	27	14.814814814814813	0	37	0	0	27	0	2	37	NA	NA	NA	5.405405405405405	1	27	NA	NA	NA	3.7037037037037033	TRUE	Pgp3 obs ≥15
Malawi2014	2014	Chikwawa, Malawi 2014	Malawi2014-214	1	0	32	0	0	17	0	1	33	3.0303030303030303	1	18	5.555555555555555	0	33	0	0	18	0	6	33	NA	NA	NA	18.181818181818183	3	18	NA	NA	NA	16.666666666666664	TRUE	Pgp3 obs ≥15
Malawi2014	2014	Chikwawa, Malawi 2014	Malawi2014-215	1	0	45	0	0	24	0	2	46	4.3478260869565215	1	25	4	0	46	0	0	25	0	25	46	NA	NA	NA	54.347826086956516	11	25	NA	NA	NA	44	TRUE	Pgp3 obs ≥15
Malawi2014	2014	Chikwawa, Malawi 2014	Malawi2014-216	1	0	34	0	0	25	0	1	35	2.857142857142857	1	25	4	0	35	0	0	25	0	7	34	NA	NA	NA	20.588235294117645	3	25	NA	NA	NA	12	TRUE	Pgp3 obs ≥15
Malawi2014	2014	Chikwawa, Malawi 2014	Malawi2014-217	1	0	27	0	0	14	0	1	27	3.7037037037037033	1	14	7.142857142857142	0	27	0	0	14	0	0	27	NA	NA	NA	0	0	14	NA	NA	NA	0	TRUE	Pgp3 obs ≥15
Malawi2014	2014	Chikwawa, Malawi 2014	Malawi2014-218	1	0	36	0	0	21	0	1	37	2.7027027027027026	1	22	4.545454545454546	0	37	0	0	22	0	2	37	NA	NA	NA	5.405405405405405	0	22	NA	NA	NA	0	TRUE	Pgp3 obs ≥15
Malawi2014	2014	Chikwawa, Malawi 2014	Malawi2014-219	1	0	35	0	0	21	0	8	36	22.22222222222222	5	22	22.727272727272727	0	36	0	0	22	0	1	36	NA	NA	NA	2.7777777777777777	0	22	NA	NA	NA	0	TRUE	Pgp3 obs ≥15
Malawi2014	2014	Chikwawa, Malawi 2014	Malawi2014-220	1	0	30	0	0	19	0	1	37	2.7027027027027026	1	26	3.8461538461538463	0	37	0	0	26	0	4	36	NA	NA	NA	11.11111111111111	3	25	NA	NA	NA	12	TRUE	Pgp3 obs ≥15
Malawi2014	2014	Chikwawa, Malawi 2014	Malawi2014-221	1	0	55	0	0	38	0	10	57	17.543859649122805	8	38	21.052631578947366	0	57	0	0	38	0	3	57	NA	NA	NA	5.263157894736842	1	38	NA	NA	NA	2.631578947368421	TRUE	Pgp3 obs ≥15
Malawi2014	2014	Chikwawa, Malawi 2014	Malawi2014-222	1	0	41	0	0	26	0	1	41	2.4390243902439024	0	26	0	0	41	0	0	26	0	4	41	NA	NA	NA	9.75609756097561	2	26	NA	NA	NA	7.6923076923076925	TRUE	Pgp3 obs ≥15
Malawi2014	2014	Chikwawa, Malawi 2014	Malawi2014-223	1	0	27	0	0	18	0	1	27	3.7037037037037033	1	18	5.555555555555555	0	27	0	0	18	0	0	27	NA	NA	NA	0	0	18	NA	NA	NA	0	TRUE	Pgp3 obs ≥15
Malawi2014	2014	Chikwawa, Malawi 2014	Malawi2014-224	1	0	29	0	0	18	0	0	30	0	0	19	0	0	30	0	0	19	0	6	29	NA	NA	NA	20.689655172413794	3	18	NA	NA	NA	16.666666666666664	TRUE	Pgp3 obs ≥15
Malawi2014	2014	Chikwawa, Malawi 2014	Malawi2014-225	1	0	45	0	0	26	0	3	46	6.521739130434782	1	27	3.7037037037037033	0	46	0	0	27	0	0	46	NA	NA	NA	0	0	27	NA	NA	NA	0	TRUE	Pgp3 obs ≥15
Malawi2014	2014	Chikwawa, Malawi 2014	Malawi2014-226	1	0	28	0	0	19	0	3	28	10.714285714285714	3	19	15.789473684210526	0	28	0	0	19	0	2	28	NA	NA	NA	7.142857142857142	2	19	NA	NA	NA	10.526315789473683	TRUE	Pgp3 obs ≥15
Malawi2014	2014	Chikwawa, Malawi 2014	Malawi2014-227	1	0	31	0	0	21	0	0	32	0	0	21	0	0	32	0	0	21	0	1	32	NA	NA	NA	3.125	1	21	NA	NA	NA	4.761904761904762	TRUE	Pgp3 obs ≥15
Malawi2014	2014	Chikwawa, Malawi 2014	Malawi2014-228	1	0	46	0	0	20	0	2	48	4.166666666666666	1	22	4.545454545454546	0	48	0	0	22	0	4	48	NA	NA	NA	8.333333333333332	2	22	NA	NA	NA	9.090909090909092	TRUE	Pgp3 obs ≥15
Malawi2014	2014	Chikwawa, Malawi 2014	Malawi2014-229	1	0	46	0	0	26	0	3	46	6.521739130434782	2	26	7.6923076923076925	0	46	0	0	26	0	3	33	NA	NA	NA	9.090909090909092	2	18	NA	NA	NA	11.11111111111111	TRUE	Pgp3 obs ≥15
Malawi2014	2014	Chikwawa, Malawi 2014	Malawi2014-230	1	1	31	3.225806451612903	0	24	0	3	32	9.375	1	25	4	0	32	0	0	25	0	6	32	NA	NA	NA	18.75	3	25	NA	NA	NA	12	TRUE	Pgp3 obs ≥15
Malawi2014	2014	Chikwawa, Malawi 2014	Malawi2014-231	1	0	29	0	0	20	0	0	33	0	0	23	0	0	33	0	0	23	0	0	33	NA	NA	NA	0	0	23	NA	NA	NA	0	TRUE	Pgp3 obs ≥15
Malawi2014	2014	Chikwawa, Malawi 2014	Malawi2014-232	1	0	40	0	0	30	0	1	41	2.4390243902439024	1	31	3.225806451612903	0	41	0	0	31	0	1	41	NA	NA	NA	2.4390243902439024	0	31	NA	NA	NA	0	TRUE	Pgp3 obs ≥15
Malawi2014	2014	Chikwawa, Malawi 2014	Malawi2014-233	1	0	44	0	0	27	0	1	47	2.127659574468085	0	29	0	0	47	0	0	29	0	6	47	NA	NA	NA	12.76595744680851	1	29	NA	NA	NA	3.4482758620689653	TRUE	Pgp3 obs ≥15
Malawi2014	2014	Mchinji, Malawi 2014	Malawi2014-610	1	0	58	0	0	34	0	7	65	10.76923076923077	4	39	10.256410256410255	0	65	0	0	39	0	4	65	NA	NA	NA	6.153846153846154	3	39	NA	NA	NA	7.6923076923076925	TRUE	Pgp3 obs ≥15
Malawi2014	2014	Mchinji, Malawi 2014	Malawi2014-611	1	0	39	0	0	23	0	1	41	2.4390243902439024	1	25	4	0	41	0	0	25	0	2	41	NA	NA	NA	4.878048780487805	0	25	NA	NA	NA	0	TRUE	Pgp3 obs ≥15
Malawi2014	2014	Mchinji, Malawi 2014	Malawi2014-612	1	0	48	0	0	29	0	0	48	0	0	29	0	0	48	0	0	29	0	1	48	NA	NA	NA	2.083333333333333	1	29	NA	NA	NA	3.4482758620689653	TRUE	Pgp3 obs ≥15
Malawi2014	2014	Mchinji, Malawi 2014	Malawi2014-613	1	0	33	0	0	22	0	2	34	5.88235294117647	1	23	4.3478260869565215	1	34	2.941176470588235	1	23	4.3478260869565215	2	34	NA	NA	NA	5.88235294117647	1	23	NA	NA	NA	4.3478260869565215	TRUE	Pgp3 obs ≥15
Malawi2014	2014	Mchinji, Malawi 2014	Malawi2014-614	1	0	39	0	0	16	0	1	40	2.5	1	17	5.88235294117647	0	40	0	0	17	0	5	40	NA	NA	NA	12.5	1	17	NA	NA	NA	5.88235294117647	TRUE	Pgp3 obs ≥15
Malawi2014	2014	Mchinji, Malawi 2014	Malawi2014-615	1	0	49	0	0	31	0	2	49	4.081632653061225	2	31	6.451612903225806	0	49	0	0	31	0	5	49	NA	NA	NA	10.204081632653061	2	31	NA	NA	NA	6.451612903225806	TRUE	Pgp3 obs ≥15
Malawi2014	2014	Mchinji, Malawi 2014	Malawi2014-616	1	0	41	0	0	24	0	5	44	11.363636363636363	5	27	18.51851851851852	0	44	0	0	27	0	1	44	NA	NA	NA	2.272727272727273	0	27	NA	NA	NA	0	TRUE	Pgp3 obs ≥15
Malawi2014	2014	Mchinji, Malawi 2014	Malawi2014-617	1	0	40	0	0	27	0	0	40	0	0	27	0	0	40	0	0	27	0	3	40	NA	NA	NA	7.5	2	27	NA	NA	NA	7.4074074074074066	TRUE	Pgp3 obs ≥15
Malawi2014	2014	Mchinji, Malawi 2014	Malawi2014-618	1	0	40	0	0	27	0	0	44	0	0	29	0	0	44	0	0	29	0	1	44	NA	NA	NA	2.272727272727273	0	29	NA	NA	NA	0	TRUE	Pgp3 obs ≥15
Malawi2014	2014	Mchinji, Malawi 2014	Malawi2014-619	1	0	36	0	0	15	0	0	41	0	0	19	0	0	41	0	0	19	0	8	41	NA	NA	NA	19.51219512195122	2	19	NA	NA	NA	10.526315789473683	TRUE	Pgp3 obs ≥15
Malawi2014	2014	Mchinji, Malawi 2014	Malawi2014-620	1	0	36	0	0	16	0	0	40	0	0	19	0	0	40	0	0	19	0	3	39	NA	NA	NA	7.6923076923076925	1	18	NA	NA	NA	5.555555555555555	TRUE	Pgp3 obs ≥15
Malawi2014	2014	Mchinji, Malawi 2014	Malawi2014-621	1	0	44	0	0	30	0	4	46	8.695652173913043	4	32	12.5	0	46	0	0	32	0	3	46	NA	NA	NA	6.521739130434782	0	32	NA	NA	NA	0	TRUE	Pgp3 obs ≥15
Malawi2014	2014	Mchinji, Malawi 2014	Malawi2014-622	1	0	41	0	0	28	0	1	42	2.380952380952381	1	29	3.4482758620689653	0	42	0	0	29	0	1	42	NA	NA	NA	2.380952380952381	1	29	NA	NA	NA	3.4482758620689653	TRUE	Pgp3 obs ≥15
Malawi2014	2014	Mchinji, Malawi 2014	Malawi2014-623	1	2	44	4.545454545454546	1	30	3.3333333333333335	6	45	13.333333333333334	4	30	13.333333333333334	2	45	4.444444444444445	2	30	6.666666666666667	5	45	NA	NA	NA	11.11111111111111	4	30	NA	NA	NA	13.333333333333334	TRUE	Pgp3 obs ≥15
Malawi2014	2014	Mchinji, Malawi 2014	Malawi2014-624	1	0	43	0	0	28	0	14	46	30.434782608695656	9	30	30	0	46	0	0	30	0	3	46	NA	NA	NA	6.521739130434782	0	30	NA	NA	NA	0	TRUE	Pgp3 obs ≥15
Malawi2014	2014	Mchinji, Malawi 2014	Malawi2014-625	1	0	55	0	0	25	0	2	56	3.571428571428571	1	26	3.8461538461538463	0	56	0	0	26	0	2	56	NA	NA	NA	3.571428571428571	2	26	NA	NA	NA	7.6923076923076925	TRUE	Pgp3 obs ≥15
Malawi2014	2014	Mchinji, Malawi 2014	Malawi2014-626	1	0	53	0	0	39	0	3	58	5.172413793103448	2	44	4.545454545454546	0	58	0	0	44	0	11	58	NA	NA	NA	18.96551724137931	5	44	NA	NA	NA	11.363636363636363	TRUE	Pgp3 obs ≥15
Malawi2014	2014	Mchinji, Malawi 2014	Malawi2014-627	1	0	44	0	0	34	0	0	45	0	0	35	0	1	45	2.2222222222222223	1	35	2.857142857142857	2	45	NA	NA	NA	4.444444444444445	1	35	NA	NA	NA	2.857142857142857	TRUE	Pgp3 obs ≥15
Malawi2014	2014	Mchinji, Malawi 2014	Malawi2014-628	1	0	35	0	0	24	0	0	35	0	0	24	0	0	35	0	0	24	0	0	2	NA	NA	NA	0	0	2	NA	NA	NA	0	FALSE	Pgp3 obs <15
Malawi2014	2014	Mchinji, Malawi 2014	Malawi2014-629	1	1	35	2.857142857142857	0	26	0	2	41	4.878048780487805	2	30	6.666666666666667	0	41	0	0	30	0	3	41	NA	NA	NA	7.317073170731707	1	30	NA	NA	NA	3.3333333333333335	TRUE	Pgp3 obs ≥15
Malawi2014	2014	Mchinji, Malawi 2014	Malawi2014-630	1	0	42	0	0	33	0	6	49	12.244897959183673	5	40	12.5	0	49	0	0	40	0	1	49	NA	NA	NA	2.0408163265306123	1	40	NA	NA	NA	2.5	TRUE	Pgp3 obs ≥15
Malawi2014	2014	Mchinji, Malawi 2014	Malawi2014-631	1	0	41	0	0	31	0	0	41	0	0	31	0	0	41	0	0	31	0	1	41	NA	NA	NA	2.4390243902439024	0	31	NA	NA	NA	0	TRUE	Pgp3 obs ≥15
Malawi2014	2014	Mchinji, Malawi 2014	Malawi2014-632	1	0	32	0	0	27	0	1	36	2.7777777777777777	1	30	3.3333333333333335	0	36	0	0	30	0	2	36	NA	NA	NA	5.555555555555555	2	30	NA	NA	NA	6.666666666666667	TRUE	Pgp3 obs ≥15
Malawi2014	2014	Mchinji, Malawi 2014	Malawi2014-633	1	0	26	0	0	17	0	0	26	0	0	17	0	0	26	0	0	17	0	1	26	NA	NA	NA	3.8461538461538463	1	17	NA	NA	NA	5.88235294117647	TRUE	Pgp3 obs ≥15
Malawi2014	2014	Mchinji, Malawi 2014	Malawi2014-510	1	0	48	0	0	31	0	5	50	10	4	32	12.5	0	50	0	0	32	0	5	48	NA	NA	NA	10.416666666666668	0	31	NA	NA	NA	0	TRUE	Pgp3 obs ≥15
Malawi2014	2014	Mchinji, Malawi 2014	Malawi2014-511	1	0	62	0	0	40	0	10	66	15.151515151515152	6	44	13.636363636363635	0	66	0	0	44	0	1	66	NA	NA	NA	1.5151515151515151	0	44	NA	NA	NA	0	TRUE	Pgp3 obs ≥15
Malawi2014	2014	Mchinji, Malawi 2014	Malawi2014-512	1	0	40	0	0	25	0	0	45	0	0	30	0	0	45	0	0	30	0	2	45	NA	NA	NA	4.444444444444445	1	30	NA	NA	NA	3.3333333333333335	TRUE	Pgp3 obs ≥15
Malawi2014	2014	Mchinji, Malawi 2014	Malawi2014-513	1	0	42	0	0	24	0	1	43	2.3255813953488373	1	25	4	0	43	0	0	25	0	2	43	NA	NA	NA	4.651162790697675	2	25	NA	NA	NA	8	TRUE	Pgp3 obs ≥15
Malawi2014	2014	Mchinji, Malawi 2014	Malawi2014-514	1	3	42	7.142857142857142	1	28	3.571428571428571	14	50	28.000000000000004	11	36	30.555555555555557	0	50	0	0	36	0	13	49	NA	NA	NA	26.53061224489796	8	35	NA	NA	NA	22.857142857142858	TRUE	Pgp3 obs ≥15
Malawi2014	2014	Mchinji, Malawi 2014	Malawi2014-515	1	0	43	0	0	21	0	3	45	6.666666666666667	1	23	4.3478260869565215	0	45	0	0	23	0	1	45	NA	NA	NA	2.2222222222222223	0	23	NA	NA	NA	0	TRUE	Pgp3 obs ≥15
Malawi2014	2014	Mchinji, Malawi 2014	Malawi2014-516	1	0	38	0	0	21	0	4	39	10.256410256410255	4	22	18.181818181818183	0	39	0	0	22	0	4	39	NA	NA	NA	10.256410256410255	2	22	NA	NA	NA	9.090909090909092	TRUE	Pgp3 obs ≥15
Malawi2014	2014	Mchinji, Malawi 2014	Malawi2014-517	1	0	42	0	0	27	0	1	43	2.3255813953488373	1	27	3.7037037037037033	0	43	0	0	27	0	2	43	NA	NA	NA	4.651162790697675	0	27	NA	NA	NA	0	TRUE	Pgp3 obs ≥15
Malawi2014	2014	Mchinji, Malawi 2014	Malawi2014-518	1	0	67	0	0	33	0	0	69	0	0	35	0	0	69	0	0	35	0	5	69	NA	NA	NA	7.246376811594203	2	35	NA	NA	NA	5.714285714285714	TRUE	Pgp3 obs ≥15
Malawi2014	2014	Mchinji, Malawi 2014	Malawi2014-519	1	0	38	0	0	22	0	0	39	0	0	23	0	1	39	2.564102564102564	1	23	4.3478260869565215	1	39	NA	NA	NA	2.564102564102564	1	23	NA	NA	NA	4.3478260869565215	TRUE	Pgp3 obs ≥15
Malawi2014	2014	Mchinji, Malawi 2014	Malawi2014-520	1	0	43	0	0	27	0	0	47	0	0	30	0	0	47	0	0	30	0	4	47	NA	NA	NA	8.51063829787234	1	30	NA	NA	NA	3.3333333333333335	TRUE	Pgp3 obs ≥15
Malawi2014	2014	Mchinji, Malawi 2014	Malawi2014-521	1	0	55	0	0	39	0	6	59	10.16949152542373	5	42	11.904761904761903	0	59	0	0	42	0	3	59	NA	NA	NA	5.084745762711865	2	42	NA	NA	NA	4.761904761904762	TRUE	Pgp3 obs ≥15
Malawi2014	2014	Mchinji, Malawi 2014	Malawi2014-522	1	0	42	0	0	23	0	6	44	13.636363636363635	6	25	24	0	44	0	0	25	0	6	43	NA	NA	NA	13.953488372093023	1	25	NA	NA	NA	4	TRUE	Pgp3 obs ≥15
Malawi2014	2014	Mchinji, Malawi 2014	Malawi2014-523	1	0	64	0	0	31	0	5	66	7.575757575757576	3	31	9.67741935483871	0	66	0	0	31	0	10	66	NA	NA	NA	15.151515151515152	2	31	NA	NA	NA	6.451612903225806	TRUE	Pgp3 obs ≥15
Malawi2014	2014	Mchinji, Malawi 2014	Malawi2014-524	1	0	41	0	0	24	0	2	47	4.25531914893617	2	27	7.4074074074074066	0	47	0	0	27	0	3	46	NA	NA	NA	6.521739130434782	0	27	NA	NA	NA	0	TRUE	Pgp3 obs ≥15
Malawi2014	2014	Mchinji, Malawi 2014	Malawi2014-525	1	0	34	0	0	19	0	2	35	5.714285714285714	2	19	10.526315789473683	0	35	0	0	19	0	3	35	NA	NA	NA	8.571428571428571	1	19	NA	NA	NA	5.263157894736842	TRUE	Pgp3 obs ≥15
Malawi2014	2014	Mchinji, Malawi 2014	Malawi2014-526	1	0	71	0	0	40	0	5	78	6.41025641025641	4	46	8.695652173913043	0	78	0	0	46	0	8	78	NA	NA	NA	10.256410256410255	1	46	NA	NA	NA	2.1739130434782608	TRUE	Pgp3 obs ≥15
Malawi2014	2014	Mchinji, Malawi 2014	Malawi2014-527	1	0	40	0	0	27	0	0	42	0	0	28	0	3	42	7.142857142857142	3	28	10.714285714285714	6	42	NA	NA	NA	14.285714285714285	2	28	NA	NA	NA	7.142857142857142	TRUE	Pgp3 obs ≥15
Malawi2014	2014	Mchinji, Malawi 2014	Malawi2014-528	1	0	42	0	0	24	0	2	42	4.761904761904762	2	24	8.333333333333332	0	42	0	0	24	0	5	42	NA	NA	NA	11.904761904761903	2	24	NA	NA	NA	8.333333333333332	TRUE	Pgp3 obs ≥15
Malawi2014	2014	Mchinji, Malawi 2014	Malawi2014-529	1	0	42	0	0	23	0	3	45	6.666666666666667	3	26	11.538461538461538	0	45	0	0	26	0	2	45	NA	NA	NA	4.444444444444445	1	26	NA	NA	NA	3.8461538461538463	TRUE	Pgp3 obs ≥15
Malawi2014	2014	Mchinji, Malawi 2014	Malawi2014-530	1	0	51	0	0	31	0	1	52	1.9230769230769231	0	31	0	0	52	0	0	31	0	11	52	NA	NA	NA	21.153846153846153	4	31	NA	NA	NA	12.903225806451612	TRUE	Pgp3 obs ≥15
Malawi2014	2014	Mchinji, Malawi 2014	Malawi2014-531	1	0	50	0	0	24	0	3	54	5.555555555555555	2	28	7.142857142857142	1	54	1.8518518518518516	1	28	3.571428571428571	2	54	NA	NA	NA	3.7037037037037033	0	28	NA	NA	NA	0	TRUE	Pgp3 obs ≥15
Malawi2014	2014	Mchinji, Malawi 2014	Malawi2014-532	1	0	39	0	0	21	0	3	40	7.5	0	22	0	0	40	0	0	22	0	0	1	NA	NA	NA	0	0	1	NA	NA	NA	0	FALSE	Pgp3 obs <15
Malawi2014	2014	Mchinji, Malawi 2014	Malawi2014-533	1	0	43	0	0	25	0	1	43	2.3255813953488373	1	25	4	0	43	0	0	25	0	8	43	NA	NA	NA	18.6046511627907	2	25	NA	NA	NA	8	TRUE	Pgp3 obs ≥15
Malawi2014	2014	Mchinji, Malawi 2014	Malawi2014-410	1	0	41	0	0	25	0	1	46	2.1739130434782608	1	30	3.3333333333333335	0	46	0	0	30	0	3	46	NA	NA	NA	6.521739130434782	1	30	NA	NA	NA	3.3333333333333335	TRUE	Pgp3 obs ≥15
Malawi2014	2014	Mchinji, Malawi 2014	Malawi2014-411	1	2	51	3.9215686274509802	0	35	0	0	52	0	0	36	0	1	52	1.9230769230769231	1	36	2.7777777777777777	6	51	NA	NA	NA	11.76470588235294	3	35	NA	NA	NA	8.571428571428571	TRUE	Pgp3 obs ≥15
Malawi2014	2014	Mchinji, Malawi 2014	Malawi2014-412	1	0	43	0	0	23	0	3	43	6.976744186046512	2	23	8.695652173913043	0	43	0	0	23	0	8	43	NA	NA	NA	18.6046511627907	1	23	NA	NA	NA	4.3478260869565215	TRUE	Pgp3 obs ≥15
Malawi2014	2014	Mchinji, Malawi 2014	Malawi2014-413	1	0	49	0	0	31	0	8	52	15.384615384615385	6	34	17.647058823529413	1	52	1.9230769230769231	1	34	2.941176470588235	9	52	NA	NA	NA	17.307692307692307	5	34	NA	NA	NA	14.705882352941178	TRUE	Pgp3 obs ≥15
Malawi2014	2014	Mchinji, Malawi 2014	Malawi2014-414	1	0	40	0	0	22	0	8	41	19.51219512195122	5	22	22.727272727272727	1	41	2.4390243902439024	1	22	4.545454545454546	7	41	NA	NA	NA	17.073170731707318	0	22	NA	NA	NA	0	TRUE	Pgp3 obs ≥15
Malawi2014	2014	Mchinji, Malawi 2014	Malawi2014-415	1	0	45	0	0	26	0	1	46	2.1739130434782608	0	26	0	0	46	0	0	26	0	7	45	NA	NA	NA	15.555555555555555	2	25	NA	NA	NA	8	TRUE	Pgp3 obs ≥15
Malawi2014	2014	Mchinji, Malawi 2014	Malawi2014-416	1	0	42	0	0	27	0	1	42	2.380952380952381	1	27	3.7037037037037033	0	42	0	0	27	0	4	42	NA	NA	NA	9.523809523809524	2	27	NA	NA	NA	7.4074074074074066	TRUE	Pgp3 obs ≥15
Malawi2014	2014	Mchinji, Malawi 2014	Malawi2014-417	1	0	51	0	0	37	0	6	53	11.320754716981133	6	39	15.384615384615385	0	53	0	0	39	0	0	53	NA	NA	NA	0	0	39	NA	NA	NA	0	TRUE	Pgp3 obs ≥15
Malawi2014	2014	Mchinji, Malawi 2014	Malawi2014-418	1	4	49	8.16326530612245	2	28	7.142857142857142	7	49	14.285714285714285	6	28	21.428571428571427	0	49	0	0	28	0	16	49	NA	NA	NA	32.6530612244898	7	28	NA	NA	NA	25	TRUE	Pgp3 obs ≥15
Malawi2014	2014	Mchinji, Malawi 2014	Malawi2014-419	1	1	55	1.8181818181818181	1	34	2.941176470588235	0	56	0	0	34	0	0	56	0	0	34	0	3	56	NA	NA	NA	5.357142857142857	0	34	NA	NA	NA	0	TRUE	Pgp3 obs ≥15
Malawi2014	2014	Mchinji, Malawi 2014	Malawi2014-420	1	0	44	0	0	32	0	3	47	6.382978723404255	2	34	5.88235294117647	0	47	0	0	34	0	2	47	NA	NA	NA	4.25531914893617	1	34	NA	NA	NA	2.941176470588235	TRUE	Pgp3 obs ≥15
Malawi2014	2014	Mchinji, Malawi 2014	Malawi2014-421	1	0	41	0	0	20	0	2	41	4.878048780487805	2	20	10	0	41	0	0	20	0	4	41	NA	NA	NA	9.75609756097561	1	20	NA	NA	NA	5	TRUE	Pgp3 obs ≥15
Malawi2014	2014	Mchinji, Malawi 2014	Malawi2014-422	1	0	36	0	0	20	0	3	40	7.5	3	23	13.043478260869565	0	40	0	0	23	0	2	40	NA	NA	NA	5	1	23	NA	NA	NA	4.3478260869565215	TRUE	Pgp3 obs ≥15
Malawi2014	2014	Mchinji, Malawi 2014	Malawi2014-423	1	0	46	0	0	24	0	3	46	6.521739130434782	1	24	4.166666666666666	0	46	0	0	24	0	3	46	NA	NA	NA	6.521739130434782	2	24	NA	NA	NA	8.333333333333332	TRUE	Pgp3 obs ≥15
Malawi2014	2014	Mchinji, Malawi 2014	Malawi2014-424	1	0	51	0	0	32	0	1	51	1.9607843137254901	1	32	3.125	0	51	0	0	32	0	6	51	NA	NA	NA	11.76470588235294	2	32	NA	NA	NA	6.25	TRUE	Pgp3 obs ≥15
Malawi2014	2014	Mchinji, Malawi 2014	Malawi2014-425	1	0	37	0	0	20	0	1	38	2.631578947368421	1	21	4.761904761904762	0	38	0	0	21	0	4	38	NA	NA	NA	10.526315789473683	1	21	NA	NA	NA	4.761904761904762	TRUE	Pgp3 obs ≥15
Malawi2014	2014	Mchinji, Malawi 2014	Malawi2014-426	1	0	55	0	0	39	0	8	58	13.793103448275861	7	42	16.666666666666664	0	58	0	0	42	0	11	58	NA	NA	NA	18.96551724137931	6	42	NA	NA	NA	14.285714285714285	TRUE	Pgp3 obs ≥15
Malawi2014	2014	Mchinji, Malawi 2014	Malawi2014-427	1	0	44	0	0	29	0	8	45	17.77777777777778	6	30	20	2	45	4.444444444444445	2	30	6.666666666666667	7	45	NA	NA	NA	15.555555555555555	4	30	NA	NA	NA	13.333333333333334	TRUE	Pgp3 obs ≥15
Malawi2014	2014	Mchinji, Malawi 2014	Malawi2014-428	1	0	38	0	0	26	0	2	38	5.263157894736842	2	26	7.6923076923076925	0	38	0	0	26	0	1	38	NA	NA	NA	2.631578947368421	0	26	NA	NA	NA	0	TRUE	Pgp3 obs ≥15
Malawi2014	2014	Mchinji, Malawi 2014	Malawi2014-429	1	0	37	0	0	28	0	3	41	7.317073170731707	2	30	6.666666666666667	0	41	0	0	30	0	1	41	NA	NA	NA	2.4390243902439024	0	30	NA	NA	NA	0	TRUE	Pgp3 obs ≥15
Malawi2014	2014	Mchinji, Malawi 2014	Malawi2014-430	1	0	60	0	0	33	0	6	61	9.836065573770492	4	34	11.76470588235294	0	61	0	0	34	0	7	61	NA	NA	NA	11.475409836065573	0	34	NA	NA	NA	0	TRUE	Pgp3 obs ≥15
Malawi2014	2014	Mchinji, Malawi 2014	Malawi2014-431	1	0	42	0	0	22	0	4	44	9.090909090909092	4	23	17.391304347826086	0	44	0	0	23	0	16	44	NA	NA	NA	36.36363636363637	5	23	NA	NA	NA	21.73913043478261	TRUE	Pgp3 obs ≥15
Malawi2014	2014	Mchinji, Malawi 2014	Malawi2014-432	1	0	44	0	0	28	0	0	46	0	0	30	0	0	46	0	0	30	0	6	45	NA	NA	NA	13.333333333333334	4	29	NA	NA	NA	13.793103448275861	TRUE	Pgp3 obs ≥15
Malawi2014	2014	Mchinji, Malawi 2014	Malawi2014-433	1	0	44	0	0	26	0	2	44	4.545454545454546	2	26	7.6923076923076925	1	44	2.272727272727273	1	26	3.8461538461538463	1	44	NA	NA	NA	2.272727272727273	0	26	NA	NA	NA	0	TRUE	Pgp3 obs ≥15
MORDOR2015	2018	Dosso, Niger (MORDOR) 2018	MORDOR2015-community-1	1	0	0	NA	0	0	NA	0	0	NA	0	0	NA	0	0	NA	0	0	NA	0	38	8.842105263157896	0.7447007085077495	5.5552129109009245	0	0	38	8.842105263157896	0.7447007085077495	5.5552129109009245	0	TRUE	Pgp3 obs ≥15
MORDOR2015	2018	Dosso, Niger (MORDOR) 2018	MORDOR2015-community-10	1	0	0	NA	0	0	NA	0	0	NA	0	0	NA	0	0	NA	0	0	NA	1	35	940	0.862772833960183	7.290760533171349	2.857142857142857	1	35	940	0.862772833960183	7.290760533171349	2.857142857142857	TRUE	Pgp3 obs ≥15
MORDOR2015	2018	Dosso, Niger (MORDOR) 2018	MORDOR2015-community-11	1	0	0	NA	0	0	NA	0	0	NA	0	0	NA	0	0	NA	0	0	NA	0	22	13.090909090909092	0.7819167201777599	6.052248063963496	0	0	22	13.090909090909092	0.7819167201777599	6.052248063963496	0	TRUE	Pgp3 obs ≥15
MORDOR2015	2018	Dosso, Niger (MORDOR) 2018	MORDOR2015-community-12	1	0	0	NA	0	0	NA	0	0	NA	0	0	NA	0	0	NA	0	0	NA	0	38	39.973684210526315	0.8148210156351259	6.528614355472449	0	0	38	39.973684210526315	0.8148210156351259	6.528614355472449	0	TRUE	Pgp3 obs ≥15
MORDOR2015	2018	Dosso, Niger (MORDOR) 2018	MORDOR2015-community-13	1	0	0	NA	0	0	NA	0	0	NA	0	0	NA	0	0	NA	0	0	NA	1	35	417.85714285714283	0.8529569029364981	7.127822939111168	2.857142857142857	1	35	417.85714285714283	0.8529569029364981	7.127822939111168	2.857142857142857	TRUE	Pgp3 obs ≥15
MORDOR2015	2018	Dosso, Niger (MORDOR) 2018	MORDOR2015-community-14	1	0	0	NA	0	0	NA	0	0	NA	0	0	NA	0	0	NA	0	0	NA	0	19	6.7894736842105265	0.7384518411798319	5.475853759724181	0	0	19	6.7894736842105265	0.7384518411798319	5.475853759724181	0	TRUE	Pgp3 obs ≥15
MORDOR2015	2018	Dosso, Niger (MORDOR) 2018	MORDOR2015-community-15	1	0	0	NA	0	0	NA	0	0	NA	0	0	NA	0	0	NA	0	0	NA	0	35	9.085714285714285	0.7949830519755525	6.237104951616934	0	0	35	9.085714285714285	0.7949830519755525	6.237104951616934	0	TRUE	Pgp3 obs ≥15
MORDOR2015	2018	Dosso, Niger (MORDOR) 2018	MORDOR2015-community-16	1	0	0	NA	0	0	NA	0	0	NA	0	0	NA	0	0	NA	0	0	NA	0	36	16.25	0.8439534992577262	6.981576469981358	0	0	36	16.25	0.8439534992577262	6.981576469981358	0	TRUE	Pgp3 obs ≥15
MORDOR2015	2018	Dosso, Niger (MORDOR) 2018	MORDOR2015-community-17	1	0	0	NA	0	0	NA	0	0	NA	0	0	NA	0	0	NA	0	0	NA	0	33	28.87878787878788	1.0150352645849774	10.352262233333267	0	0	33	28.87878787878788	1.0150352645849774	10.352262233333267	0	TRUE	Pgp3 obs ≥15
MORDOR2015	2018	Dosso, Niger (MORDOR) 2018	MORDOR2015-community-19	1	0	0	NA	0	0	NA	0	0	NA	0	0	NA	0	0	NA	0	0	NA	0	35	13.17142857142857	0.9059720770419188	8.053266610672548	0	0	35	13.17142857142857	0.9059720770419188	8.053266610672548	0	TRUE	Pgp3 obs ≥15
MORDOR2015	2018	Dosso, Niger (MORDOR) 2018	MORDOR2015-community-2	1	0	0	NA	0	0	NA	0	0	NA	0	0	NA	0	0	NA	0	0	NA	0	36	33.44444444444444	0.9438415297336699	8.78701827697671	0	0	36	33.44444444444444	0.9438415297336699	8.78701827697671	0	TRUE	Pgp3 obs ≥15
MORDOR2015	2018	Dosso, Niger (MORDOR) 2018	MORDOR2015-community-20	1	0	0	NA	0	0	NA	0	0	NA	0	0	NA	0	0	NA	0	0	NA	1	33	152.5151515151515	0.908910997266091	8.107948794683626	3.0303030303030303	1	33	152.5151515151515	0.908910997266091	8.107948794683626	3.0303030303030303	TRUE	Pgp3 obs ≥15
MORDOR2015	2018	Dosso, Niger (MORDOR) 2018	MORDOR2015-community-21	1	0	0	NA	0	0	NA	0	0	NA	0	0	NA	0	0	NA	0	0	NA	0	34	8.029411764705882	0.760128534709081	5.756102709572532	0	0	34	8.029411764705882	0.760128534709081	5.756102709572532	0	TRUE	Pgp3 obs ≥15
MORDOR2015	2018	Dosso, Niger (MORDOR) 2018	MORDOR2015-community-22	1	0	0	NA	0	0	NA	0	0	NA	0	0	NA	0	0	NA	0	0	NA	2	35	551.6	1.1734266745028348	14.908250259935441	5.714285714285714	2	35	551.6	1.1734266745028348	14.908250259935441	5.714285714285714	TRUE	Pgp3 obs ≥15
MORDOR2015	2018	Dosso, Niger (MORDOR) 2018	MORDOR2015-community-23	1	0	0	NA	0	0	NA	0	0	NA	0	0	NA	0	0	NA	0	0	NA	0	31	10.064516129032258	0.7699301410386925	5.88748943818749	0	0	31	10.064516129032258	0.7699301410386925	5.88748943818749	0	TRUE	Pgp3 obs ≥15
MORDOR2015	2018	Dosso, Niger (MORDOR) 2018	MORDOR2015-community-24	1	0	0	NA	0	0	NA	0	0	NA	0	0	NA	0	0	NA	0	0	NA	1	32	858.625	1.012656059246	10.295704262521097	3.125	1	32	858.625	1.012656059246	10.295704262521097	3.125	TRUE	Pgp3 obs ≥15
MORDOR2015	2018	Dosso, Niger (MORDOR) 2018	MORDOR2015-community-25	1	0	0	NA	0	0	NA	0	0	NA	0	0	NA	0	0	NA	0	0	NA	0	36	19.25	0.8796530223707778	7.579717549174398	0	0	36	19.25	0.8796530223707778	7.579717549174398	0	TRUE	Pgp3 obs ≥15
MORDOR2015	2018	Dosso, Niger (MORDOR) 2018	MORDOR2015-community-26	1	0	0	NA	0	0	NA	0	0	NA	0	0	NA	0	0	NA	0	0	NA	0	36	16.194444444444443	0.7826299328598889	6.062195430503242	0	0	36	16.194444444444443	0.7826299328598889	6.062195430503242	0	TRUE	Pgp3 obs ≥15
MORDOR2015	2018	Dosso, Niger (MORDOR) 2018	MORDOR2015-community-27	1	0	0	NA	0	0	NA	0	0	NA	0	0	NA	0	0	NA	0	0	NA	0	32	53.46875	1.029208894630921	10.69569215808791	0	0	32	53.46875	1.029208894630921	10.69569215808791	0	TRUE	Pgp3 obs ≥15
MORDOR2015	2018	Dosso, Niger (MORDOR) 2018	MORDOR2015-community-28	1	0	0	NA	0	0	NA	0	0	NA	0	0	NA	0	0	NA	0	0	NA	0	35	5.685714285714286	0.6383972037804405	4.34907807054965	0	0	35	5.685714285714286	0.6383972037804405	4.34907807054965	0	TRUE	Pgp3 obs ≥15
MORDOR2015	2018	Dosso, Niger (MORDOR) 2018	MORDOR2015-community-29	1	0	0	NA	0	0	NA	0	0	NA	0	0	NA	0	0	NA	0	0	NA	0	35	22.914285714285715	0.7980328207999824	6.2810582466323	0	0	35	22.914285714285715	0.7980328207999824	6.2810582466323	0	TRUE	Pgp3 obs ≥15
MORDOR2015	2018	Dosso, Niger (MORDOR) 2018	MORDOR2015-community-3	1	0	0	NA	0	0	NA	0	0	NA	0	0	NA	0	0	NA	0	0	NA	0	36	11.277777777777779	0.7545414196447743	5.682525845069239	0	0	36	11.277777777777779	0.7545414196447743	5.682525845069239	0	TRUE	Pgp3 obs ≥15
MORDOR2015	2018	Dosso, Niger (MORDOR) 2018	MORDOR2015-community-30	1	0	0	NA	0	0	NA	0	0	NA	0	0	NA	0	0	NA	0	0	NA	0	39	15.64102564102564	0.8506180930278857	7.0895405849624815	0	0	39	15.64102564102564	0.8506180930278857	7.0895405849624815	0	TRUE	Pgp3 obs ≥15
MORDOR2015	2018	Dosso, Niger (MORDOR) 2018	MORDOR2015-community-4	1	0	0	NA	0	0	NA	0	0	NA	0	0	NA	0	0	NA	0	0	NA	0	22	7.681818181818182	0.7100186598785344	5.1288342004552305	0	0	22	7.681818181818182	0.7100186598785344	5.1288342004552305	0	TRUE	Pgp3 obs ≥15
MORDOR2015	2018	Dosso, Niger (MORDOR) 2018	MORDOR2015-community-5	1	0	0	NA	0	0	NA	0	0	NA	0	0	NA	0	0	NA	0	0	NA	0	20	81	0.9129480270871159	8.18366846632649	0	0	20	81	0.9129480270871159	8.18366846632649	0	TRUE	Pgp3 obs ≥15
MORDOR2015	2018	Dosso, Niger (MORDOR) 2018	MORDOR2015-community-6	1	0	0	NA	0	0	NA	0	0	NA	0	0	NA	0	0	NA	0	0	NA	0	35	80.28571428571429	0.8280686624686417	6.730830630968962	0	0	35	80.28571428571429	0.8280686624686417	6.730830630968962	0	TRUE	Pgp3 obs ≥15
MORDOR2015	2018	Dosso, Niger (MORDOR) 2018	MORDOR2015-community-7	1	0	0	NA	0	0	NA	0	0	NA	0	0	NA	0	0	NA	0	0	NA	0	32	14.8125	0.7373435690016833	5.461897792444453	0	0	32	14.8125	0.7373435690016833	5.461897792444453	0	TRUE	Pgp3 obs ≥15
MORDOR2015	2018	Dosso, Niger (MORDOR) 2018	MORDOR2015-community-8	1	0	0	NA	0	0	NA	0	0	NA	0	0	NA	0	0	NA	0	0	NA	0	25	11	0.8147127929176425	6.526987679585258	0	0	25	11	0.8147127929176425	6.526987679585258	0	TRUE	Pgp3 obs ≥15
MORDOR2015	2018	Dosso, Niger (MORDOR) 2018	MORDOR2015-community-9	1	0	0	NA	0	0	NA	0	0	NA	0	0	NA	0	0	NA	0	0	NA	0	29	9.379310344827585	0.7773962498646969	5.989578343763396	0	0	29	9.379310344827585	0.7773962498646969	5.989578343763396	0	TRUE	Pgp3 obs ≥15
Morocco2019	2019	Agdaz, Morocco 2019	Morocco2019-cluster-1	0	0	0	NA	0	0	NA	0	52	0	0	28	0	0	52	0	0	28	0	28	52	12825.576923076924	2.618316843708473	415.256886797701	53.84615384615385	13	28	11532.392857142857	2.401340010509486	251.964879669791	46.42857142857143	TRUE	Pgp3 obs ≥15
Morocco2019	2019	Agdaz, Morocco 2019	Morocco2019-cluster-2	0	0	0	NA	0	0	NA	0	38	0	0	26	0	0	38	0	0	26	0	0	38	38	0.43015705981944574	2.692508356289024	0	0	26	51.19230769230769	0.48280832941880025	3.0395432642057667	0	TRUE	Pgp3 obs ≥15
Morocco2019	2019	Agdaz, Morocco 2019	Morocco2019-cluster-3	0	0	0	NA	0	0	NA	0	43	0	0	28	0	0	43	0	0	28	0	2	43	689.6279069767442	0.4496830739991697	2.816326969158391	4.651162790697675	2	28	1058.4285714285713	0.5948261051638825	3.933925265359993	7.142857142857142	TRUE	Pgp3 obs ≥15
Morocco2019	2019	Agdaz, Morocco 2019	Morocco2019-cluster-12	0	0	0	NA	0	0	NA	0	40	0	0	16	0	0	40	0	0	16	0	4	40	2347	0.7995578647618621	6.303153226883812	10	0	16	3.75	0.409594630224987	2.5679976988130178	0	TRUE	Pgp3 obs ≥15
Morocco2019	2019	Agdaz, Morocco 2019	Morocco2019-cluster-21	0	0	0	NA	0	0	NA	0	35	0	0	18	0	0	35	0	0	18	0	1	35	97.17142857142858	0.38350678187776727	2.41828110115206	2.857142857142857	1	18	178.55555555555554	0.4116704906569736	2.580301712723424	5.555555555555555	TRUE	Pgp3 obs ≥15
Morocco2019	2019	Agdaz, Morocco 2019	Morocco2019-cluster-22	0	0	0	NA	0	0	NA	0	40	0	0	21	0	0	40	0	0	21	0	5	40	1763.7	0.8971297990307461	7.890959220916991	12.5	0	21	5.428571428571429	0.4941298760420219	3.119822429491891	0	TRUE	Pgp3 obs ≥15
Morocco2019	2019	Agdaz, Morocco 2019	Morocco2019-cluster-23	0	0	0	NA	0	0	NA	0	54	0	0	24	0	0	54	0	0	24	0	0	54	39.851851851851855	0.6634646226978956	4.607492348751547	0	0	24	5.583333333333333	0.6169275672363581	4.139306326344948	0	TRUE	Pgp3 obs ≥15
Morocco2019	2019	Agdaz, Morocco 2019	Morocco2019-cluster-24	0	0	0	NA	0	0	NA	0	32	0	0	19	0	0	32	0	0	19	0	0	32	2.75	0.3020291394023789	2.0046065238392083	0	0	19	3.473684210526316	0.3354040205010342	2.164731418710383	0	TRUE	Pgp3 obs ≥15
Morocco2019	2019	Agdaz, Morocco 2019	Morocco2019-cluster-25	0	0	0	NA	0	0	NA	0	37	0	0	19	0	0	37	0	0	19	0	1	37	56.91891891891892	0.35506793404568104	2.264998579842684	2.7027027027027026	0	19	2.1578947368421053	0.3014752081273957	2.0020513304333107	0	TRUE	Pgp3 obs ≥15
Morocco2019	2019	Agdaz, Morocco 2019	Morocco2019-cluster-27	0	0	0	NA	0	0	NA	0	39	0	0	15	0	0	39	0	0	15	0	2	39	1628.3333333333333	0.7755604992823073	5.9643139977167685	5.128205128205128	2	15	4177	1.0962594898654874	12.481290454736646	13.333333333333334	TRUE	Pgp3 obs ≥15
Morocco2019	2019	Agdaz, Morocco 2019	Morocco2019-cluster-28	0	0	0	NA	NA	NA	NA	0	1	0	NA	NA	NA	0	1	0	NA	NA	NA	0	1	-3	0	1	0	NA	NA	NA	NA	NA	NA	FALSE	Pgp3 obs <15
Morocco2019	2019	Agdaz, Morocco 2019	Morocco2019-cluster-29	0	0	0	NA	0	0	NA	0	3	0	0	2	0	0	3	0	0	2	0	0	3	0.6666666666666666	0.10034333188799373	1.2599210498948732	0	0	2	0	0	1	0	FALSE	Pgp3 obs <15
Morocco2019	2019	Agdaz, Morocco 2019	Morocco2019-cluster-34	0	0	0	NA	0	0	NA	0	43	0	0	23	0	0	43	0	0	23	0	2	43	459.6279069767442	0.5697855242675467	3.713517922341325	4.651162790697675	0	23	64.30434782608695	0.43862015097909446	2.745491800286763	0	TRUE	Pgp3 obs ≥15
Morocco2019	2019	Agdaz, Morocco 2019	Morocco2019-cluster-35	0	0	0	NA	0	0	NA	1	42	2.380952380952381	0	24	0	0	42	0	0	24	0	26	42	13720.785714285714	2.8095649022227276	645.0077044817165	61.904761904761905	11	24	10357.458333333334	2.18812076630369	154.21292204379608	45.83333333333333	TRUE	Pgp3 obs ≥15
Morocco2019	2019	Agdaz, Morocco 2019	Morocco2019-cluster-36	0	0	0	NA	0	0	NA	0	39	0	0	16	0	0	39	0	0	16	0	16	39	7248.615384615385	2.078925309789446	119.92930303189766	41.02564102564102	3	16	3965.875	1.2133414697368798	16.34336461340162	18.75	TRUE	Pgp3 obs ≥15
Morocco2019	2019	Agdaz, Morocco 2019	Morocco2019-cluster-37	0	0	0	NA	0	0	NA	0	40	0	0	15	0	0	40	0	0	15	0	17	40	7433.75	2.426934853598632	267.2605474054276	42.5	3	15	5096.466666666666	1.4600944430430336	28.846587418800457	20	TRUE	Pgp3 obs ≥15
Morocco2019	2019	Agdaz, Morocco 2019	Morocco2019-cluster-41	0	0	0	NA	0	0	NA	0	39	0	0	18	0	0	39	0	0	18	0	1	39	59.56410256410256	0.5671655670316971	3.6911829152071984	2.564102564102564	1	18	124	0.6304949125954862	4.270659166836573	5.555555555555555	TRUE	Pgp3 obs ≥15
Morocco2019	2019	Agdaz, Morocco 2019	Morocco2019-cluster-42	0	0	0	NA	0	0	NA	0	41	0	0	19	0	0	41	0	0	19	0	2	41	262.7560975609756	0.7940550684714298	6.223791977495728	4.878048780487805	0	19	2.789473684210526	0.39483005715258457	2.482161625862531	0	TRUE	Pgp3 obs ≥15
Morocco2019	2019	Agdaz, Morocco 2019	Morocco2019-cluster-43	0	0	0	NA	0	0	NA	0	45	0	0	23	0	0	45	0	0	23	0	1	45	57.333333333333336	0.30399775502055015	2.013713840432698	2.2222222222222223	1	23	89	0.3622771224315682	2.3029108314205615	4.3478260869565215	TRUE	Pgp3 obs ≥15
Morocco2019	2019	Agdaz, Morocco 2019	Morocco2019-cluster-44	0	0	0	NA	0	0	NA	1	40	2.5	0	14	0	0	40	0	0	14	0	15	40	10056.325	2.205855534624551	160.64068028317226	37.5	2	14	4010.3571428571427	1.1647762135569375	14.614239271737645	14.285714285714285	TRUE	Pgp3 obs ≥15
Morocco2019	2019	Agdaz, Morocco 2019	Morocco2019-cluster-45	0	0	0	NA	0	0	NA	0	40	0	0	23	0	0	40	0	0	23	0	8	40	3105.125	1.2066950874819458	16.0951521865784	20	1	23	132.6086956521739	0.5579790470425156	3.613924264917206	4.3478260869565215	TRUE	Pgp3 obs ≥15
Morocco2019	2019	Agdaz, Morocco 2019	Morocco2019-cluster-46	0	0	0	NA	0	0	NA	0	54	0	0	25	0	0	54	0	0	25	0	2	54	327.27777777777777	0.6344212249942954	4.309443835710769	3.7037037037037033	0	25	5.12	0.536960663741083	3.443187426520962	0	TRUE	Pgp3 obs ≥15
Morocco2019	2019	Agdaz, Morocco 2019	Morocco2019-cluster-47	0	0	0	NA	0	0	NA	0	28	0	0	15	0	0	28	0	0	15	0	6	28	5381.785714285715	1.4448908111488283	27.854207795081987	21.428571428571427	3	15	4829.133333333333	1.2245268795071391	16.76976124534036	20	TRUE	Pgp3 obs ≥15
Morocco2019	2019	Agdaz, Morocco 2019	Morocco2019-cluster-48	0	0	0	NA	0	0	NA	0	39	0	0	19	0	0	39	0	0	19	0	1	39	192.92307692307693	0.6046638767435173	4.024054710934162	2.564102564102564	0	19	4.578947368421052	0.48667139995481434	3.066700753885327	0	TRUE	Pgp3 obs ≥15
Morocco2019	2019	Agdaz, Morocco 2019	Morocco2019-cluster-49	0	0	0	NA	0	0	NA	0	2	0	0	2	0	0	2	0	0	2	0	0	2	1	0.1505149978319906	1.4142135623730951	0	0	2	1	0.1505149978319906	1.4142135623730951	0	FALSE	Pgp3 obs <15
Morocco2019	2019	Agdaz, Morocco 2019	Morocco2019-cluster-50	0	0	0	NA	0	0	NA	0	51	0	0	24	0	0	51	0	0	24	0	0	51	1.0196078431372548	0.18716656466717388	1.5387446808474445	0	0	24	1.4583333333333333	0.24749892810784999	1.7680678539202002	0	TRUE	Pgp3 obs ≥15
Morocco2019	2019	Agdaz, Morocco 2019	Morocco2019-cluster-51	0	0	0	NA	0	0	NA	0	40	0	0	6	0	0	40	0	0	6	0	1	40	156.075	0.5501230925738153	3.54913968644832	2.5	0	6	2.6666666666666665	0.3976010455997187	2.498049532966813	0	TRUE	Pgp3 obs ≥15
Morocco2019	2019	Agdaz, Morocco 2019	Morocco2019-cluster-52	0	0	0	NA	0	0	NA	0	100	0	0	43	0	0	100	0	0	43	0	0	100	25.56	0.38475235376506944	2.4252267720721563	0	0	43	42.58139534883721	0.46489436227553815	2.91671746579175	0	TRUE	Pgp3 obs ≥15
Morocco2019	2019	Agdaz, Morocco 2019	Morocco2019-cluster-56	0	0	0	NA	0	0	NA	0	39	0	0	15	0	0	39	0	0	15	0	2	39	858.7948717948718	0.648684787727087	4.453329070747247	5.128205128205128	0	15	3.7333333333333334	0.4476443328575025	2.803137057768826	0	TRUE	Pgp3 obs ≥15
Morocco2019	2019	Agdaz, Morocco 2019	Morocco2019-cluster-58	0	0	0	NA	0	0	NA	0	40	0	0	15	0	0	40	0	0	15	0	2	40	846.825	0.5990596179241002	3.9724607781836623	5	1	15	2063.0666666666666	0.4762497906386013	2.993986175142733	6.666666666666667	TRUE	Pgp3 obs ≥15
Morocco2019	2019	Agdaz, Morocco 2019	Morocco2019-cluster-60	0	0	0	NA	0	0	NA	0	42	0	0	23	0	0	42	0	0	23	0	1	42	160.8095238095238	0.3435925364078817	2.2059341112174766	2.380952380952381	1	23	277.8695652173913	0.42223576753855324	2.6438436439462794	4.3478260869565215	TRUE	Pgp3 obs ≥15
Morocco2019	2019	Boumalne Dades, Morocco 2019	Morocco2019-cluster-4	0	0	0	NA	0	0	NA	0	42	0	0	26	0	0	42	0	0	26	0	1	42	72.4047619047619	0.5086020227899379	3.2255369610632805	2.380952380952381	0	26	15.653846153846153	0.5266487472874228	3.3623951246554693	0	TRUE	Pgp3 obs ≥15
Morocco2019	2019	Boumalne Dades, Morocco 2019	Morocco2019-cluster-5	0	0	0	NA	0	0	NA	0	39	0	0	21	0	0	39	0	0	21	0	2	39	731.5384615384615	0.6163877088654192	4.134164076253674	5.128205128205128	0	21	4.476190476190476	0.5176660449194881	3.2935635292048966	0	TRUE	Pgp3 obs ≥15
Morocco2019	2019	Boumalne Dades, Morocco 2019	Morocco2019-cluster-6	0	0	0	NA	0	0	NA	0	41	0	0	16	0	0	41	0	0	16	0	2	41	134.29268292682926	0.6885429179669109	4.88138337803135	4.878048780487805	1	16	127.25	0.5723024871957347	3.7351021802241906	6.25	TRUE	Pgp3 obs ≥15
Morocco2019	2019	Boumalne Dades, Morocco 2019	Morocco2019-cluster-7	0	0	0	NA	0	0	NA	0	37	0	0	24	0	0	37	0	0	24	0	0	37	14.324324324324325	0.40091912457223333	2.51720812318265	0	0	24	20.041666666666668	0.39686325827155733	2.493809403820282	0	TRUE	Pgp3 obs ≥15
Morocco2019	2019	Boumalne Dades, Morocco 2019	Morocco2019-cluster-8	0	0	0	NA	0	0	NA	0	66	0	0	32	0	0	66	0	0	32	0	1	66	145.12121212121212	0.3904558169836508	2.457286626062792	1.5151515151515151	0	32	2.53125	0.27767008936625687	1.8952656407872357	0	TRUE	Pgp3 obs ≥15
Morocco2019	2019	Boumalne Dades, Morocco 2019	Morocco2019-cluster-9	0	0	0	NA	0	0	NA	0	40	0	0	21	0	0	40	0	0	21	0	0	40	8.6	0.5198170153858721	3.3099163286373274	0	0	21	13.142857142857142	0.575502403560205	3.762724347048796	0	TRUE	Pgp3 obs ≥15
Morocco2019	2019	Boumalne Dades, Morocco 2019	Morocco2019-cluster-10	0	0	0	NA	0	0	NA	0	40	0	0	21	0	0	40	0	0	21	0	1	40	176.025	0.3359867316687722	2.1676378793024207	2.5	1	21	279.1904761904762	0.33239977992599057	2.1498085209969755	4.761904761904762	TRUE	Pgp3 obs ≥15
Morocco2019	2019	Boumalne Dades, Morocco 2019	Morocco2019-cluster-11	0	0	0	NA	0	0	NA	0	39	0	0	22	0	0	39	0	0	22	0	0	39	10.871794871794872	0.5600189520317188	3.630938993576787	0	0	22	8.863636363636363	0.5048123265718594	3.1975130568680887	0	TRUE	Pgp3 obs ≥15
Morocco2019	2019	Boumalne Dades, Morocco 2019	Morocco2019-cluster-13	0	0	0	NA	0	0	NA	0	41	0	0	32	0	0	41	0	0	32	0	0	41	4.634146341463414	0.4584209001782211	2.8735641720105627	0	0	32	3.96875	0.4386225474851584	2.7455069503892293	0	TRUE	Pgp3 obs ≥15
Morocco2019	2019	Boumalne Dades, Morocco 2019	Morocco2019-cluster-14	0	0	0	NA	0	0	NA	0	66	0	0	39	0	0	66	0	0	39	0	0	66	35.78787878787879	0.5486791931646929	3.5373594510107815	0	0	39	44.666666666666664	0.5488930404444649	3.5391016812209513	0	TRUE	Pgp3 obs ≥15
Morocco2019	2019	Boumalne Dades, Morocco 2019	Morocco2019-cluster-15	0	0	0	NA	0	0	NA	0	40	0	0	28	0	0	40	0	0	28	0	0	40	12.65	0.2301694236859939	1.6989062877028311	0	0	28	17.25	0.2723926196722481	1.8723740769046902	0	TRUE	Pgp3 obs ≥15
Morocco2019	2019	Boumalne Dades, Morocco 2019	Morocco2019-cluster-16	0	0	0	NA	0	0	NA	0	41	0	0	18	0	0	41	0	0	18	0	0	41	2.926829268292683	0.28059905953073594	1.9080908965328334	0	0	18	2.3333333333333335	0.31141780685763715	2.0484143371234462	0	TRUE	Pgp3 obs ≥15
Morocco2019	2019	Boumalne Dades, Morocco 2019	Morocco2019-cluster-17	0	0	0	NA	0	0	NA	0	43	0	0	6	0	0	43	0	0	6	0	0	43	44.93023255813954	0.5414486082000609	3.4789533736899774	0	0	6	3.5	0.32570708490655415	2.1169328630254585	0	TRUE	Pgp3 obs ≥15
Morocco2019	2019	Boumalne Dades, Morocco 2019	Morocco2019-cluster-18	0	0	0	NA	0	0	NA	0	35	0	0	23	0	0	35	0	0	23	0	0	35	3.2285714285714286	0.34145284102121964	2.1950925764476974	0	0	23	3.782608695652174	0.3839250219363842	2.420611108197046	0	TRUE	Pgp3 obs ≥15
Morocco2019	2019	Boumalne Dades, Morocco 2019	Morocco2019-cluster-19	0	0	0	NA	0	0	NA	0	37	0	0	12	0	0	37	0	0	12	0	5	37	2847.027027027027	1.2324721208459049	17.07938076950761	13.513513513513514	2	12	2399.75	1.1099381200996736	12.880660101601995	16.666666666666664	TRUE	Pgp3 obs ≥15
Morocco2019	2019	Boumalne Dades, Morocco 2019	Morocco2019-cluster-20	0	0	0	NA	0	0	NA	0	36	0	0	1	0	0	36	0	0	1	0	0	36	58.611111111111114	0.5184692498060645	3.299660438583683	0	0	1	0	0	1	0	TRUE	Pgp3 obs ≥15
Morocco2019	2019	Boumalne Dades, Morocco 2019	Morocco2019-cluster-26	0	0	0	NA	0	0	NA	0	42	0	0	15	0	0	42	0	0	15	0	2	42	717.5952380952381	0.6038146872754356	4.016194039582314	4.761904761904762	1	15	1553.3333333333333	0.7503334540086756	5.627732601629396	6.666666666666667	TRUE	Pgp3 obs ≥15
Morocco2019	2019	Boumalne Dades, Morocco 2019	Morocco2019-cluster-30	0	0	0	NA	0	0	NA	0	40	0	0	18	0	0	40	0	0	18	0	0	40	2.425	0.33088774899272405	2.142336805124342	0	0	18	2.6666666666666665	0.36765305443636004	2.33159467311529	0	TRUE	Pgp3 obs ≥15
Morocco2019	2019	Boumalne Dades, Morocco 2019	Morocco2019-cluster-31	0	0	0	NA	0	0	NA	0	40	0	0	25	0	0	40	0	0	25	0	0	40	4.25	0.47048516680756186	2.954507976458532	0	0	25	2.72	0.40625314854645345	2.5483152226782124	0	TRUE	Pgp3 obs ≥15
Morocco2019	2019	Boumalne Dades, Morocco 2019	Morocco2019-cluster-32	0	0	0	NA	0	0	NA	0	47	0	0	29	0	0	47	0	0	29	0	0	47	35.93617021276596	0.5497687385367097	3.546245016840821	0	0	29	55.724137931034484	0.5897681523894096	3.888375091182707	0	TRUE	Pgp3 obs ≥15
Morocco2019	2019	Boumalne Dades, Morocco 2019	Morocco2019-cluster-33	0	0	0	NA	0	0	NA	0	38	0	0	23	0	0	38	0	0	23	0	3	38	1560.0526315789473	0.8337000458671675	6.818675860427161	7.894736842105263	2	23	1562.4347826086957	0.9301980022891158	8.515261750772773	8.695652173913043	TRUE	Pgp3 obs ≥15
Morocco2019	2019	Boumalne Dades, Morocco 2019	Morocco2019-cluster-38	0	0	0	NA	0	0	NA	0	33	0	0	12	0	0	33	0	0	12	0	0	33	1.5757575757575757	0.26658505366726265	1.8475025804956478	0	0	12	2.5	0.34271708346121454	2.2014918572797146	0	TRUE	Pgp3 obs ≥15
Morocco2019	2019	Boumalne Dades, Morocco 2019	Morocco2019-cluster-39	0	0	0	NA	0	0	NA	0	48	0	0	20	0	0	48	0	0	20	0	2	48	346.7916666666667	0.7004564015197752	5.017142098149962	4.166666666666666	1	20	515.55	0.7895115868597736	6.159019609945284	5	TRUE	Pgp3 obs ≥15
Morocco2019	2019	Boumalne Dades, Morocco 2019	Morocco2019-cluster-40	0	0	0	NA	0	0	NA	0	72	0	0	40	0	0	72	0	0	40	0	3	72	301.8333333333333	0.5257647471846594	3.3555579790882275	4.166666666666666	2	40	397.325	0.49638646230740463	3.136075158229324	5	TRUE	Pgp3 obs ≥15
Morocco2019	2019	Boumalne Dades, Morocco 2019	Morocco2019-cluster-53	0	0	0	NA	0	0	NA	0	43	0	0	22	0	0	43	0	0	22	0	2	43	113.86046511627907	0.6013294485686292	3.993277108527309	4.651162790697675	1	22	126.45454545454545	0.6877120032219705	4.872052990520105	4.545454545454546	TRUE	Pgp3 obs ≥15
Morocco2019	2019	Boumalne Dades, Morocco 2019	Morocco2019-cluster-54	0	0	0	NA	0	0	NA	0	40	0	0	5	0	0	40	0	0	5	0	0	40	3.575	0.25013835028331743	1.7788459948378381	0	0	5	0.2	0.24082399653118497	1.7411011265922482	0	TRUE	Pgp3 obs ≥15
Morocco2019	2019	Boumalne Dades, Morocco 2019	Morocco2019-cluster-55	0	0	0	NA	0	0	NA	0	39	0	0	26	0	0	39	0	0	26	0	0	39	4.435897435897436	0.36998745907873065	2.3441611230839583	0	0	26	3.5384615384615383	0.3710730431375902	2.350028034220753	0	TRUE	Pgp3 obs ≥15
Morocco2019	2019	Boumalne Dades, Morocco 2019	Morocco2019-cluster-57	0	0	0	NA	0	0	NA	0	53	0	0	32	0	0	53	0	0	32	0	1	53	102.62264150943396	0.48144008657412485	3.029982265443917	1.8867924528301887	0	32	4.65625	0.35873809433618065	2.2842208655158496	0	TRUE	Pgp3 obs ≥15
Morocco2019	2019	Boumalne Dades, Morocco 2019	Morocco2019-cluster-59	0	0	0	NA	0	0	NA	0	48	0	0	23	0	0	48	0	0	23	0	0	48	4.875	0.45669773943812253	2.8621852509487002	0	0	23	6.565217391304348	0.5125341990528558	3.2548741339539333	0	TRUE	Pgp3 obs ≥15
PRET2013	2013	Matameye, Niger (PRET) 2013	PRET2013-cluster-1	1	8	96	8.33333333333333	8	96	8.33333333333333	8	96	8.333333333333332	8	96	8.333333333333332	0	96	0	0	96	0	14	47	4305.106382978724	2.3827563721693816	241.41062041668505	29.78723404255319	14	47	4305.106382978724	2.3827563721693816	241.41062041668505	29.78723404255319	TRUE	Pgp3 obs ≥15
PRET2013	2013	Matameye, Niger (PRET) 2013	PRET2013-cluster-2	1	1	21	4.76190476190476	1	21	4.76190476190476	0	21	0	0	21	0	0	21	0	0	21	0	1	12	2677.6666666666665	1.824314290386814	66.72894988260184	8.333333333333332	1	12	2677.6666666666665	1.824314290386814	66.72894988260184	8.333333333333332	FALSE	Pgp3 obs <15
PRET2013	2013	Matameye, Niger (PRET) 2013	PRET2013-cluster-3	1	0	61	0	0	61	0	3	61	4.918032786885246	3	61	4.918032786885246	0	61	0	0	61	0	7	47	1289.5319148936171	1.789235208389757	61.551013494822534	14.893617021276595	7	47	1289.5319148936171	1.789235208389757	61.551013494822534	14.893617021276595	TRUE	Pgp3 obs ≥15
PRET2013	2013	Matameye, Niger (PRET) 2013	PRET2013-cluster-4	1	9	107	8.411214953271031	9	107	8.411214953271031	11	107	10.2803738317757	11	107	10.2803738317757	0	107	0	0	107	0	19	48	7545.208333333333	2.5482758454335324	353.40756801708994	39.58333333333333	19	48	7545.208333333333	2.5482758454335324	353.40756801708994	39.58333333333333	TRUE	Pgp3 obs ≥15
PRET2013	2013	Matameye, Niger (PRET) 2013	PRET2013-cluster-5	1	11	96	11.4583333333333	11	96	11.4583333333333	11	96	11.458333333333332	11	96	11.458333333333332	0	96	0	0	96	0	31	50	10941.78	3.1499863967884214	1412.4933010346963	62	31	50	10941.78	3.1499863967884214	1412.4933010346963	62	TRUE	Pgp3 obs ≥15
PRET2013	2013	Matameye, Niger (PRET) 2013	PRET2013-cluster-6	1	0	78	0	0	78	0	0	78	0	0	78	0	0	78	0	0	78	0	5	49	1297.4285714285713	1.9413952085769315	87.37661351007382	10.204081632653061	5	49	1297.4285714285713	1.9413952085769315	87.37661351007382	10.204081632653061	TRUE	Pgp3 obs ≥15
PRET2013	2013	Matameye, Niger (PRET) 2013	PRET2013-cluster-7	1	18	83	21.6867469879518	18	83	21.6867469879518	25	83	30.120481927710845	25	83	30.120481927710845	1	83	1.2048192771084338	1	83	1.2048192771084338	21	40	10010	3.0382618689926306	1092.0986468354	52.5	21	40	10010	3.0382618689926306	1092.0986468354	52.5	TRUE	Pgp3 obs ≥15
PRET2013	2013	Matameye, Niger (PRET) 2013	PRET2013-cluster-8	1	2	89	2.2471910112359503	2	89	2.2471910112359503	3	89	3.3707865168539324	3	89	3.3707865168539324	0	89	0	0	89	0	11	48	1549.5208333333333	2.0894545301998426	122.87245347392427	22.916666666666664	11	48	1549.5208333333333	2.0894545301998426	122.87245347392427	22.916666666666664	TRUE	Pgp3 obs ≥15
PRET2013	2013	Matameye, Niger (PRET) 2013	PRET2013-cluster-9	1	1	8	12.5	1	8	12.5	0	8	0	0	8	0	0	8	0	0	8	0	1	8	1587.625	2.0670176693321327	116.68570898401985	12.5	1	8	1587.625	2.0670176693321327	116.68570898401985	12.5	FALSE	Pgp3 obs <15
PRET2013	2013	Matameye, Niger (PRET) 2013	PRET2013-cluster-10	1	2	32	6.25	2	32	6.25	1	32	3.125	1	32	3.125	1	32	3.125	1	32	3.125	4	27	2700.074074074074	1.9435947511560856	87.82026659557013	14.814814814814813	4	27	2700.074074074074	1.9435947511560856	87.82026659557013	14.814814814814813	TRUE	Pgp3 obs ≥15
PRET2013	2013	Matameye, Niger (PRET) 2013	PRET2013-cluster-11	1	3	99	3.03030303030303	3	99	3.03030303030303	4	99	4.040404040404041	4	99	4.040404040404041	2	99	2.0202020202020203	2	99	2.0202020202020203	9	50	3756.06	1.9319821139998619	85.50314985104333	18	9	50	3756.06	1.9319821139998619	85.50314985104333	18	TRUE	Pgp3 obs ≥15
PRET2013	2013	Matameye, Niger (PRET) 2013	PRET2013-cluster-12	1	0	89	0	0	89	0	12	89	13.48314606741573	12	89	13.48314606741573	1	89	1.1235955056179776	1	89	1.1235955056179776	13	45	3049.8444444444444	2.2515946435739016	178.48209030471784	28.888888888888886	13	45	3049.8444444444444	2.2515946435739016	178.48209030471784	28.888888888888886	TRUE	Pgp3 obs ≥15
PRET2013	2013	Matameye, Niger (PRET) 2013	PRET2013-cluster-13	1	0	84	0	0	84	0	0	84	0	0	84	0	0	84	0	0	84	0	10	44	2770.068181818182	2.134334267823044	136.24929627224992	22.727272727272727	10	44	2770.068181818182	2.134334267823044	136.24929627224992	22.727272727272727	TRUE	Pgp3 obs ≥15
PRET2013	2013	Matameye, Niger (PRET) 2013	PRET2013-cluster-14	1	0	65	0	0	65	0	0	65	0	0	65	0	0	65	0	0	65	0	1	48	167.89583333333334	1.6001497888223026	39.824450199904675	2.083333333333333	1	48	167.89583333333334	1.6001497888223026	39.824450199904675	2.083333333333333	TRUE	Pgp3 obs ≥15
PRET2013	2013	Matameye, Niger (PRET) 2013	PRET2013-cluster-15	1	6	110	5.45454545454545	6	110	5.45454545454545	13	110	11.818181818181818	13	110	11.818181818181818	2	110	1.8181818181818181	2	110	1.8181818181818181	20	47	6328.808510638298	2.5807053160813482	380.80734467550286	42.5531914893617	20	47	6328.808510638298	2.5807053160813482	380.80734467550286	42.5531914893617	TRUE	Pgp3 obs ≥15
PRET2013	2013	Matameye, Niger (PRET) 2013	PRET2013-cluster-16	1	6	85	7.05882352941176	6	85	7.05882352941176	7	85	8.235294117647058	7	85	8.235294117647058	9	85	10.588235294117647	9	85	10.588235294117647	21	39	7269.7692307692305	2.9282570194830213	847.7289595393349	53.84615384615385	21	39	7269.7692307692305	2.9282570194830213	847.7289595393349	53.84615384615385	TRUE	Pgp3 obs ≥15
PRET2013	2013	Matameye, Niger (PRET) 2013	PRET2013-cluster-17	1	0	79	0	0	79	0	1	79	1.2658227848101267	1	79	1.2658227848101267	0	79	0	0	79	0	2	44	195.6818181818182	1.692407896149056	49.25018839737692	4.545454545454546	2	44	195.6818181818182	1.692407896149056	49.25018839737692	4.545454545454546	TRUE	Pgp3 obs ≥15
PRET2013	2013	Matameye, Niger (PRET) 2013	PRET2013-cluster-18	1	0	50	0	0	50	0	6	50	12	6	50	12	0	50	0	0	50	0	2	42	237.16666666666666	1.701881314546899	50.33630292522124	4.761904761904762	2	42	237.16666666666666	1.701881314546899	50.33630292522124	4.761904761904762	TRUE	Pgp3 obs ≥15
PRET2013	2013	Matameye, Niger (PRET) 2013	PRET2013-cluster-19	1	14	104	13.461538461538499	14	104	13.461538461538499	10	104	9.615384615384617	10	104	9.615384615384617	12	104	11.538461538461538	12	104	11.538461538461538	18	48	6850.541666666667	2.611302794094604	408.6041696177348	37.5	18	48	6850.541666666667	2.611302794094604	408.6041696177348	37.5	TRUE	Pgp3 obs ≥15
PRET2013	2013	Matameye, Niger (PRET) 2013	PRET2013-cluster-20	1	0	104	0	0	104	0	4	104	3.8461538461538463	4	104	3.8461538461538463	1	104	0.9615384615384616	1	104	0.9615384615384616	4	50	1381.88	1.8645191791095017	73.20136493299495	8	4	50	1381.88	1.8645191791095017	73.20136493299495	8	TRUE	Pgp3 obs ≥15
PRET2013	2013	Matameye, Niger (PRET) 2013	PRET2013-cluster-21	1	2	72	2.77777777777778	2	72	2.77777777777778	4	72	5.555555555555555	4	72	5.555555555555555	0	72	0	0	72	0	9	34	4693.588235294118	2.315223143966788	206.64416372742647	26.47058823529412	9	34	4693.588235294118	2.315223143966788	206.64416372742647	26.47058823529412	TRUE	Pgp3 obs ≥15
PRET2013	2013	Matameye, Niger (PRET) 2013	PRET2013-cluster-22	1	0	83	0	0	83	0	3	83	3.614457831325301	3	83	3.614457831325301	0	83	0	0	83	0	3	39	375.7435897435897	1.5513153354467475	35.588963150658216	7.6923076923076925	3	39	375.7435897435897	1.5513153354467475	35.588963150658216	7.6923076923076925	TRUE	Pgp3 obs ≥15
PRET2013	2013	Matameye, Niger (PRET) 2013	PRET2013-cluster-23	1	3	42	7.14285714285714	3	42	7.14285714285714	6	42	14.285714285714285	6	42	14.285714285714285	2	42	4.761904761904762	2	42	4.761904761904762	9	35	4362.714285714285	2.167829568575545	147.17348319863555	25.71428571428571	9	35	4362.714285714285	2.167829568575545	147.17348319863555	25.71428571428571	TRUE	Pgp3 obs ≥15
PRET2013	2013	Matameye, Niger (PRET) 2013	PRET2013-cluster-24	1	9	96	9.375	9	96	9.375	11	96	11.458333333333332	11	96	11.458333333333332	6	96	6.25	6	96	6.25	35	49	12583.918367346938	3.370261334489783	2345.6398675592186	71.42857142857143	35	49	12583.918367346938	3.370261334489783	2345.6398675592186	71.42857142857143	TRUE	Pgp3 obs ≥15
TAITU2018	2018	Wag Hemra, Ethiopia (TAITU) 2018	TAITU2018-cluster-1	1	6	30	20	6	30	20	20	33	60.60606060606061	20	33	60.60606060606061	2	33	6.0606060606060606	2	33	6.0606060606060606	7	30	5881.133333333333	1.3300882062993302	21.38396359067906	23.333333333333332	7	30	5881.133333333333	1.3300882062993302	21.38396359067906	23.333333333333332	TRUE	Pgp3 obs ≥15
TAITU2018	2018	Wag Hemra, Ethiopia (TAITU) 2018	TAITU2018-cluster-2	0	3	18	16.666666666666664	3	18	16.666666666666664	16	22	72.72727272727273	16	22	72.72727272727273	5	22	22.727272727272727	5	22	22.727272727272727	9	18	12344.944444444445	2.6130079850871946	410.2116452091746	50	9	18	12344.944444444445	2.6130079850871946	410.2116452091746	50	TRUE	Pgp3 obs ≥15
TAITU2018	2018	Wag Hemra, Ethiopia (TAITU) 2018	TAITU2018-cluster-3	1	5	9	55.55555555555556	5	9	55.55555555555556	6	12	50	6	12	50	3	12	25	3	12	25	7	9	22311.333333333332	3.6551975847056792	4520.615655369631	77.77777777777779	7	9	22311.333333333332	3.6551975847056792	4520.615655369631	77.77777777777779	FALSE	Pgp3 obs <15
TAITU2018	2018	Wag Hemra, Ethiopia (TAITU) 2018	TAITU2018-cluster-4	0	6	14	42.857142857142854	6	14	42.857142857142854	11	15	73.33333333333333	11	15	73.33333333333333	4	15	26.666666666666668	4	15	26.666666666666668	10	15	16081.933333333332	3.2779599849768424	1896.531170579619	66.66666666666666	10	15	16081.933333333332	3.2779599849768424	1896.531170579619	66.66666666666666	TRUE	Pgp3 obs ≥15
TAITU2018	2018	Wag Hemra, Ethiopia (TAITU) 2018	TAITU2018-cluster-5	1	5	50	10	5	50	10	33	53	62.264150943396224	33	53	62.264150943396224	8	53	15.09433962264151	8	53	15.09433962264151	7	51	2403.549019607843	1.3057842831912538	20.22014581806216	13.725490196078432	7	51	2403.549019607843	1.3057842831912538	20.22014581806216	13.725490196078432	TRUE	Pgp3 obs ≥15
TAITU2018	2018	Wag Hemra, Ethiopia (TAITU) 2018	TAITU2018-cluster-6	0	5	20	25	5	20	25	13	23	56.52173913043478	13	23	56.52173913043478	5	23	21.73913043478261	5	23	21.73913043478261	6	20	8406.6	1.9149250628263326	82.21007848597031	30	6	20	8406.6	1.9149250628263326	82.21007848597031	30	TRUE	Pgp3 obs ≥15
TAITU2018	2018	Wag Hemra, Ethiopia (TAITU) 2018	TAITU2018-cluster-7	1	6	31	19.35483870967742	6	31	19.35483870967742	27	32	84.375	27	32	84.375	6	32	18.75	6	32	18.75	19	28	9482.714285714286	3.026553162965257	1063.0487054965313	67.85714285714286	19	28	9482.714285714286	3.026553162965257	1063.0487054965313	67.85714285714286	TRUE	Pgp3 obs ≥15
TAITU2018	2018	Wag Hemra, Ethiopia (TAITU) 2018	TAITU2018-cluster-8	0	16	22	72.72727272727273	16	22	72.72727272727273	17	23	73.91304347826086	17	23	73.91304347826086	9	23	39.130434782608695	9	23	39.130434782608695	17	21	22678.47619047619	3.6421388375557755	4386.709119976627	80.95238095238095	17	21	22678.47619047619	3.6421388375557755	4386.709119976627	80.95238095238095	TRUE	Pgp3 obs ≥15
TAITU2018	2018	Wag Hemra, Ethiopia (TAITU) 2018	TAITU2018-cluster-9	1	10	38	26.31578947368421	10	38	26.31578947368421	18	42	42.857142857142854	18	42	42.857142857142854	10	42	23.809523809523807	10	42	23.809523809523807	12	37	8497.756756756757	2.1214998539220224	132.2817263071049	32.432432432432435	12	37	8497.756756756757	2.1214998539220224	132.2817263071049	32.432432432432435	TRUE	Pgp3 obs ≥15
TAITU2018	2018	Wag Hemra, Ethiopia (TAITU) 2018	TAITU2018-cluster-10	1	14	42	33.33333333333333	14	42	33.33333333333333	31	55	56.36363636363636	31	55	56.36363636363636	10	55	18.181818181818183	10	55	18.181818181818183	14	44	8270.84090909091	1.9304590572379807	85.20381823803457	31.818181818181817	14	44	8270.84090909091	1.9304590572379807	85.20381823803457	31.818181818181817	TRUE	Pgp3 obs ≥15
TAITU2018	2018	Wag Hemra, Ethiopia (TAITU) 2018	TAITU2018-cluster-11	1	2	35	5.714285714285714	2	35	5.714285714285714	25	44	56.81818181818182	25	44	56.81818181818182	8	44	18.181818181818183	8	44	18.181818181818183	8	33	4750.212121212121	1.8466499010507729	70.25057787357879	24.242424242424242	8	33	4750.212121212121	1.8466499010507729	70.25057787357879	24.242424242424242	TRUE	Pgp3 obs ≥15
TAITU2018	2018	Wag Hemra, Ethiopia (TAITU) 2018	TAITU2018-cluster-12	1	0	37	0	0	37	0	26	40	65	26	40	65	11	40	27.500000000000004	11	40	27.500000000000004	5	38	1426.657894736842	1.5241033437065064	33.427457376431335	13.157894736842104	5	38	1426.657894736842	1.5241033437065064	33.427457376431335	13.157894736842104	TRUE	Pgp3 obs ≥15
TAITU2018	2018	Wag Hemra, Ethiopia (TAITU) 2018	TAITU2018-cluster-13	0	6	22	27.27272727272727	6	22	27.27272727272727	15	27	55.55555555555556	15	27	55.55555555555556	5	27	18.51851851851852	5	27	18.51851851851852	5	22	6830.727272727273	1.735458056691746	54.382360776796695	22.727272727272727	5	22	6830.727272727273	1.735458056691746	54.382360776796695	22.727272727272727	TRUE	Pgp3 obs ≥15
TAITU2018	2018	Wag Hemra, Ethiopia (TAITU) 2018	TAITU2018-cluster-14	1	0	11	0	0	11	0	6	14	42.857142857142854	6	14	42.857142857142854	1	14	7.142857142857142	1	14	7.142857142857142	0	11	9.363636363636363	0.9306246126452727	8.523630458633875	0	0	11	9.363636363636363	0.9306246126452727	8.523630458633875	0	FALSE	Pgp3 obs <15
TAITU2018	2018	Wag Hemra, Ethiopia (TAITU) 2018	TAITU2018-cluster-15	1	0	22	0	0	22	0	14	22	63.63636363636363	14	22	63.63636363636363	8	22	36.36363636363637	8	22	36.36363636363637	0	22	13.090909090909092	1.0271050017292984	10.644003329508259	0	0	22	13.090909090909092	1.0271050017292984	10.644003329508259	0	TRUE	Pgp3 obs ≥15
TAITU2018	2018	Wag Hemra, Ethiopia (TAITU) 2018	TAITU2018-cluster-16	1	3	78	3.8461538461538463	3	78	3.8461538461538463	48	97	49.48453608247423	48	97	49.48453608247423	9	97	9.278350515463918	9	97	9.278350515463918	12	78	3081.8333333333335	1.3437579071328245	22.067742471180804	15.384615384615385	12	78	3081.8333333333335	1.3437579071328245	22.067742471180804	15.384615384615385	TRUE	Pgp3 obs ≥15
TAITU2018	2018	Wag Hemra, Ethiopia (TAITU) 2018	TAITU2018-cluster-17	0	7	24	29.166666666666668	7	24	29.166666666666668	18	27	66.66666666666666	18	27	66.66666666666666	6	27	22.22222222222222	6	27	22.22222222222222	11	25	9555.76	2.265017082866338	184.08444092057152	44	11	25	9555.76	2.265017082866338	184.08444092057152	44	TRUE	Pgp3 obs ≥15
TAITU2018	2018	Wag Hemra, Ethiopia (TAITU) 2018	TAITU2018-cluster-18	0	13	48	27.083333333333332	13	48	27.083333333333332	36	54	66.66666666666666	36	54	66.66666666666666	10	54	18.51851851851852	10	54	18.51851851851852	26	48	12245.229166666666	2.68107151532518	479.81245290669307	54.166666666666664	26	48	12245.229166666666	2.68107151532518	479.81245290669307	54.166666666666664	TRUE	Pgp3 obs ≥15
TAITU2018	2018	Wag Hemra, Ethiopia (TAITU) 2018	TAITU2018-cluster-19	0	0	16	0	0	16	0	9	19	47.368421052631575	9	19	47.368421052631575	4	19	21.052631578947366	4	19	21.052631578947366	0	16	12.9375	0.954784129373333	9.011231135739987	0	0	16	12.9375	0.954784129373333	9.011231135739987	0	TRUE	Pgp3 obs ≥15
TAITU2018	2018	Wag Hemra, Ethiopia (TAITU) 2018	TAITU2018-cluster-20	0	1	29	3.4482758620689653	1	29	3.4482758620689653	12	34	35.294117647058826	12	34	35.294117647058826	3	34	8.823529411764707	3	34	8.823529411764707	5	29	1887.0344827586207	1.4009346969778336	25.172983838014034	17.24137931034483	5	29	1887.0344827586207	1.4009346969778336	25.172983838014034	17.24137931034483	TRUE	Pgp3 obs ≥15
TAITU2018	2018	Wag Hemra, Ethiopia (TAITU) 2018	TAITU2018-cluster-21	1	7	36	19.444444444444446	7	36	19.444444444444446	23	49	46.93877551020408	23	49	46.93877551020408	9	49	18.367346938775512	9	49	18.367346938775512	23	36	14156.75	3.1910587760339464	1552.5971192962272	63.888888888888886	23	36	14156.75	3.1910587760339464	1552.5971192962272	63.888888888888886	TRUE	Pgp3 obs ≥15
TAITU2018	2018	Wag Hemra, Ethiopia (TAITU) 2018	TAITU2018-cluster-22	0	6	16	37.5	6	16	37.5	16	21	76.19047619047619	16	21	76.19047619047619	9	21	42.857142857142854	9	21	42.857142857142854	14	21	14522.809523809523	3.0463886449799116	1112.7270481000705	66.66666666666666	14	21	14522.809523809523	3.0463886449799116	1112.7270481000705	66.66666666666666	TRUE	Pgp3 obs ≥15
TAITU2018	2018	Wag Hemra, Ethiopia (TAITU) 2018	TAITU2018-cluster-23	1	1	14	7.142857142857142	1	14	7.142857142857142	7	17	41.17647058823529	7	17	41.17647058823529	0	17	0	0	17	0	3	15	2077.9333333333334	1.471239619949656	29.59644986424671	20	3	15	2077.9333333333334	1.471239619949656	29.59644986424671	20	TRUE	Pgp3 obs ≥15
TAITU2018	2018	Wag Hemra, Ethiopia (TAITU) 2018	TAITU2018-cluster-24	0	0	9	0	0	9	0	7	10	70	7	10	70	2	10	20	2	10	20	0	10	10.5	0.6830829805163332	4.820398920441419	0	0	10	10.5	0.6830829805163332	4.820398920441419	0	FALSE	Pgp3 obs <15
TAITU2018	2018	Wag Hemra, Ethiopia (TAITU) 2018	TAITU2018-cluster-25	1	3	14	21.428571428571427	3	14	21.428571428571427	10	17	58.82352941176471	10	17	58.82352941176471	6	17	35.294117647058826	6	17	35.294117647058826	3	14	6471.714285714285	1.4886675144051305	30.808284377056378	21.428571428571427	3	14	6471.714285714285	1.4886675144051305	30.808284377056378	21.428571428571427	FALSE	Pgp3 obs <15
TAITU2018	2018	Wag Hemra, Ethiopia (TAITU) 2018	TAITU2018-cluster-26	1	20	115	17.391304347826086	20	115	17.391304347826086	60	146	41.0958904109589	60	146	41.0958904109589	10	146	6.8493150684931505	10	146	6.8493150684931505	37	112	7904.785714285715	2.09687110744416	124.98880258012598	33.035714285714285	37	112	7904.785714285715	2.09687110744416	124.98880258012598	33.035714285714285	TRUE	Pgp3 obs ≥15
TAITU2018	2018	Wag Hemra, Ethiopia (TAITU) 2018	TAITU2018-cluster-27	1	0	18	0	0	18	0	8	22	36.36363636363637	8	22	36.36363636363637	3	22	13.636363636363635	3	22	13.636363636363635	4	18	4155	1.9207109985125408	83.31265955906623	22.22222222222222	4	18	4155	1.9207109985125408	83.31265955906623	22.22222222222222	TRUE	Pgp3 obs ≥15
TAITU2018	2018	Wag Hemra, Ethiopia (TAITU) 2018	TAITU2018-cluster-28	0	0	36	0	0	36	0	23	42	54.761904761904766	23	42	54.761904761904766	11	42	26.190476190476193	11	42	26.190476190476193	2	35	813.5142857142857	1.1133894748233621	12.983431017393782	5.714285714285714	2	35	813.5142857142857	1.1133894748233621	12.983431017393782	5.714285714285714	TRUE	Pgp3 obs ≥15
TAITU2018	2018	Wag Hemra, Ethiopia (TAITU) 2018	TAITU2018-cluster-29	1	1	13	7.6923076923076925	1	13	7.6923076923076925	8	16	50	8	16	50	1	16	6.25	1	16	6.25	5	13	7438.538461538462	2.2745362603181514	188.16388023276676	38.46153846153847	5	13	7438.538461538462	2.2745362603181514	188.16388023276676	38.46153846153847	FALSE	Pgp3 obs <15
TAITU2018	2018	Wag Hemra, Ethiopia (TAITU) 2018	TAITU2018-cluster-30	1	0	23	0	0	23	0	12	24	50	12	24	50	4	24	16.666666666666664	4	24	16.666666666666664	1	22	1363.5	0.9424606893072998	8.759124297669326	4.545454545454546	1	22	1363.5	0.9424606893072998	8.759124297669326	4.545454545454546	TRUE	Pgp3 obs ≥15
TAITU2018	2018	Wag Hemra, Ethiopia (TAITU) 2018	TAITU2018-cluster-31	1	2	21	9.523809523809524	2	21	9.523809523809524	15	25	60	15	25	60	1	25	4	1	25	4	7	21	6711.857142857143	2.2347800531809536	171.70385791423314	33.33333333333333	7	21	6711.857142857143	2.2347800531809536	171.70385791423314	33.33333333333333	TRUE	Pgp3 obs ≥15
TAITU2018	2018	Wag Hemra, Ethiopia (TAITU) 2018	TAITU2018-cluster-32	1	5	19	26.31578947368421	5	19	26.31578947368421	14	21	66.66666666666666	14	21	66.66666666666666	3	21	14.285714285714285	3	21	14.285714285714285	6	19	6775.526315789473	2.2114459854738087	162.72189208877552	31.57894736842105	6	19	6775.526315789473	2.2114459854738087	162.72189208877552	31.57894736842105	TRUE	Pgp3 obs ≥15
TAITU2018	2018	Wag Hemra, Ethiopia (TAITU) 2018	TAITU2018-cluster-33	1	3	14	21.428571428571427	3	14	21.428571428571427	8	16	50	8	16	50	5	16	31.25	5	16	31.25	4	13	4743.7692307692305	1.7241613405925	52.986025065043826	30.76923076923077	4	13	4743.7692307692305	1.7241613405925	52.986025065043826	30.76923076923077	FALSE	Pgp3 obs <15
TAITU2018	2018	Wag Hemra, Ethiopia (TAITU) 2018	TAITU2018-cluster-34	0	0	11	0	0	11	0	8	15	53.333333333333336	8	15	53.333333333333336	6	15	40	6	15	40	0	11	3.909090909090909	0.523674771220292	3.3394486609432223	0	0	11	3.909090909090909	0.523674771220292	3.3394486609432223	0	FALSE	Pgp3 obs <15
TAITU2018	2018	Wag Hemra, Ethiopia (TAITU) 2018	TAITU2018-cluster-35	1	7	21	33.33333333333333	7	21	33.33333333333333	13	28	46.42857142857143	13	28	46.42857142857143	7	28	25	7	28	25	7	20	8473.85	2.4563207242113307	285.9701638517824	35	7	20	8473.85	2.4563207242113307	285.9701638517824	35	TRUE	Pgp3 obs ≥15
TAITU2018	2018	Wag Hemra, Ethiopia (TAITU) 2018	TAITU2018-cluster-36	1	2	24	8.333333333333332	2	24	8.333333333333332	20	33	60.60606060606061	20	33	60.60606060606061	3	33	9.090909090909092	3	33	9.090909090909092	14	22	12832.772727272728	3.0517121607344797	1126.4506260728724	63.63636363636363	14	22	12832.772727272728	3.0517121607344797	1126.4506260728724	63.63636363636363	TRUE	Pgp3 obs ≥15
TAITU2018	2018	Wag Hemra, Ethiopia (TAITU) 2018	TAITU2018-cluster-37	1	0	9	0	0	9	0	6	9	66.66666666666666	6	9	66.66666666666666	0	9	0	0	9	0	5	9	11974.555555555555	3.0235622165217078	1055.7527382905719	55.55555555555556	5	9	11974.555555555555	3.0235622165217078	1055.7527382905719	55.55555555555556	FALSE	Pgp3 obs <15
TAITU2018	2018	Wag Hemra, Ethiopia (TAITU) 2018	TAITU2018-cluster-38	1	0	36	0	0	36	0	9	38	23.684210526315788	9	38	23.684210526315788	0	38	0	0	38	0	0	36	8.666666666666666	0.8048329552949184	6.38018035146858	0	0	36	8.666666666666666	0.8048329552949184	6.38018035146858	0	TRUE	Pgp3 obs ≥15
TAITU2018	2018	Wag Hemra, Ethiopia (TAITU) 2018	TAITU2018-cluster-39	1	0	17	0	0	17	0	13	20	65	13	20	65	1	20	5	1	20	5	7	18	7260.722222222223	2.215104584056986	164.0984897251284	38.88888888888889	7	18	7260.722222222223	2.215104584056986	164.0984897251284	38.88888888888889	TRUE	Pgp3 obs ≥15
TAITU2018	2018	Wag Hemra, Ethiopia (TAITU) 2018	TAITU2018-cluster-40	1	7	23	30.434782608695656	7	23	30.434782608695656	12	28	42.857142857142854	12	28	42.857142857142854	3	28	10.714285714285714	3	28	10.714285714285714	9	14	14026.714285714286	2.992395116601863	982.6415335138873	64.28571428571429	9	14	14026.714285714286	2.992395116601863	982.6415335138873	64.28571428571429	FALSE	Pgp3 obs <15
TAITU2018	2018	Wag Hemra, Ethiopia (TAITU) 2018	TAITU2018-cluster-41	1	5	31	16.129032258064516	5	31	16.129032258064516	16	37	43.24324324324324	16	37	43.24324324324324	9	37	24.324324324324326	9	37	24.324324324324326	9	31	6069.677419354839	1.772411411225268	59.21222915612936	29.03225806451613	9	31	6069.677419354839	1.772411411225268	59.21222915612936	29.03225806451613	TRUE	Pgp3 obs ≥15
TAITU2018	2018	Wag Hemra, Ethiopia (TAITU) 2018	TAITU2018-cluster-42	1	5	20	25	5	20	25	11	25	44	11	25	44	2	25	8	2	25	8	7	18	6607	2.1988606537806303	158.0740766900587	38.88888888888889	7	18	6607	2.1988606537806303	158.0740766900587	38.88888888888889	TRUE	Pgp3 obs ≥15
TAITU2018	2018	Wag Hemra, Ethiopia (TAITU) 2018	TAITU2018-cluster-43	1	1	14	7.142857142857142	1	14	7.142857142857142	12	17	70.58823529411765	12	17	70.58823529411765	1	17	5.88235294117647	1	17	5.88235294117647	9	14	13440	3.1283595495690273	1343.8770877891336	64.28571428571429	9	14	13440	3.1283595495690273	1343.8770877891336	64.28571428571429	FALSE	Pgp3 obs <15
TAITU2018	2018	Wag Hemra, Ethiopia (TAITU) 2018	TAITU2018-cluster-44	0	0	14	0	0	14	0	12	15	80	12	15	80	2	15	13.333333333333334	2	15	13.333333333333334	3	13	5218	1.6502613823783634	44.695251189660766	23.076923076923077	3	13	5218	1.6502613823783634	44.695251189660766	23.076923076923077	FALSE	Pgp3 obs <15
TAITU2018	2018	Wag Hemra, Ethiopia (TAITU) 2018	TAITU2018-cluster-45	1	3	16	18.75	3	16	18.75	6	18	33.33333333333333	6	18	33.33333333333333	3	18	16.666666666666664	3	18	16.666666666666664	6	16	6103.625	1.8843728153244859	76.62541070749988	37.5	6	16	6103.625	1.8843728153244859	76.62541070749988	37.5	TRUE	Pgp3 obs ≥15
TAITU2018	2018	Wag Hemra, Ethiopia (TAITU) 2018	TAITU2018-cluster-46	0	19	33	57.57575757575758	19	33	57.57575757575758	30	37	81.08108108108108	30	37	81.08108108108108	16	37	43.24324324324324	16	37	43.24324324324324	20	32	17150.59375	3.0740799025556025	1185.9869288570158	62.5	20	32	17150.59375	3.0740799025556025	1185.9869288570158	62.5	TRUE	Pgp3 obs ≥15
TAITU2018	2018	Wag Hemra, Ethiopia (TAITU) 2018	TAITU2018-cluster-47	1	5	30	16.666666666666664	5	30	16.666666666666664	20	36	55.55555555555556	20	36	55.55555555555556	8	36	22.22222222222222	8	36	22.22222222222222	15	30	8455.2	2.6633475774081017	460.62507658264326	50	15	30	8455.2	2.6633475774081017	460.62507658264326	50	TRUE	Pgp3 obs ≥15
TAITU2018	2018	Wag Hemra, Ethiopia (TAITU) 2018	TAITU2018-cluster-48	0	0	17	0	0	17	0	8	17	47.05882352941176	8	17	47.05882352941176	4	17	23.52941176470588	4	17	23.52941176470588	1	17	1461.0588235294117	1.1931106661959108	15.59949956032985	5.88235294117647	1	17	1461.0588235294117	1.1931106661959108	15.59949956032985	5.88235294117647	TRUE	Pgp3 obs ≥15
TCC-Ethiopia2017	2017	Alefa, Ethiopia 2017	TCC-Ethiopia2017-cluster-1	0	0	0	NA	0	0	NA	0	0	0	0	0	NA	0	0	0	0	0	NA	1	32	74.875	0.38006960227318765	2.399217399161669	3.125	0	15	22.266666666666666	0.45615397485645076	2.8586038537429075	0	TRUE	Pgp3 obs ≥15
TCC-Ethiopia2017	2017	Alefa, Ethiopia 2017	TCC-Ethiopia2017-cluster-2	0	0	0	NA	0	0	NA	0	0	0	0	0	NA	0	0	0	0	0	NA	0	38	32.6578947368421	0.6732191583997099	4.712150560700004	0	0	18	63.111111111111114	0.7348485752643569	5.430609503192174	0	TRUE	Pgp3 obs ≥15
TCC-Ethiopia2017	2017	Alefa, Ethiopia 2017	TCC-Ethiopia2017-cluster-3	0	0	0	NA	0	0	NA	0	0	0	0	0	NA	0	0	0	0	0	NA	0	25	5.12	0.5371905625281757	3.4450105999672656	0	0	7	8	0.7132093068297205	5.166653144658166	0	TRUE	Pgp3 obs ≥15
TCC-Ethiopia2017	2017	Alefa, Ethiopia 2017	TCC-Ethiopia2017-cluster-4	0	0	0	NA	0	0	NA	0	0	14.141686	0	0	NA	0	0	0	0	0	NA	0	27	2.5925925925925926	0.15095158956302976	1.4156359714226832	0	0	12	0.3333333333333333	0.10034333188799373	1.2599210498948732	0	TRUE	Pgp3 obs ≥15
TCC-Ethiopia2017	2017	Alefa, Ethiopia 2017	TCC-Ethiopia2017-cluster-5	0	0	0	NA	0	0	NA	0	0	3.7255851	0	0	NA	0	0	0	0	0	NA	1	39	177.4102564102564	0.7362457556447224	5.4481085954150705	2.564102564102564	0	19	145.10526315789474	0.8208765361607469	6.620282715807255	0	TRUE	Pgp3 obs ≥15
TCC-Ethiopia2017	2017	Alefa, Ethiopia 2017	TCC-Ethiopia2017-cluster-6	0	0	0	NA	0	0	NA	0	0	5.4615263	0	0	NA	0	0	0	0	0	NA	1	40	67.175	0.7939010617792635	6.221585328031635	2.5	0	26	15.076923076923077	0.8013461650090027	6.329161316142662	0	TRUE	Pgp3 obs ≥15
TCC-Ethiopia2017	2017	Alefa, Ethiopia 2017	TCC-Ethiopia2017-cluster-7	0	0	0	NA	0	0	NA	0	0	0	0	0	NA	0	0	0	0	0	NA	1	35	64.77142857142857	0.2789451389310471	1.9008381465487814	2.857142857142857	0	21	2.142857142857143	0.23141155137663535	1.7037722928931511	0	TRUE	Pgp3 obs ≥15
TCC-Ethiopia2017	2017	Alefa, Ethiopia 2017	TCC-Ethiopia2017-cluster-8	0	0	0	NA	0	0	NA	0	0	0	0	0	NA	0	0	0	0	0	NA	1	36	932.5	0.9144131388352528	8.211323056599616	2.7777777777777777	0	14	46.5	0.6174783291295365	4.1445590257721925	0	TRUE	Pgp3 obs ≥15
TCC-Ethiopia2017	2017	Alefa, Ethiopia 2017	TCC-Ethiopia2017-cluster-9	0	0	0	NA	0	0	NA	0	0	1.4192314	0	0	NA	0	0	1.4192314	0	0	NA	0	32	5.96875	0.5477209563563683	3.529563148166704	0	0	20	4.9	0.519148817307973	3.304827663533791	0	TRUE	Pgp3 obs ≥15
TCC-Ethiopia2017	2017	Alefa, Ethiopia 2017	TCC-Ethiopia2017-cluster-10	0	0	0	NA	0	0	NA	0	0	0	0	0	NA	0	0	0	0	0	NA	2	43	611.2790697674419	0.5402031286511731	3.4689906449290127	4.651162790697675	1	19	844.2105263157895	0.5261987461134099	3.358912929542805	5.263157894736842	TRUE	Pgp3 obs ≥15
TCC-Ethiopia2017	2017	Alefa, Ethiopia 2017	TCC-Ethiopia2017-cluster-11	0	0	0	NA	0	0	NA	0	0	0	0	0	NA	0	0	0	0	0	NA	0	29	8.827586206896552	0.6338131425386178	4.303414140203452	0	0	17	7.647058823529412	0.559835922481843	3.6294090890106436	0	TRUE	Pgp3 obs ≥15
TCC-Ethiopia2017	2017	Alefa, Ethiopia 2017	TCC-Ethiopia2017-cluster-12	0	0	0	NA	0	0	NA	0	0	17.7063735	0	0	NA	0	0	0	0	0	NA	0	8	5.375	0.661087032573782	4.582337075061535	0	0	4	6.25	0.7385606273598313	5.477225575051662	0	FALSE	Pgp3 obs <15
TCC-Ethiopia2017	2017	Alefa, Ethiopia 2017	TCC-Ethiopia2017-cluster-13	0	0	0	NA	0	0	NA	0	0	0	0	0	NA	0	0	1.2418617	0	0	NA	0	40	40.675	0.5143557940879139	3.2685549762770543	0	0	13	8	0.5609351378999817	3.638606892913938	0	TRUE	Pgp3 obs ≥15
TCC-Ethiopia2017	2017	Alefa, Ethiopia 2017	TCC-Ethiopia2017-cluster-14	0	0	0	NA	0	0	NA	0	0	0	0	0	NA	0	0	0	0	0	NA	0	43	8.581395348837209	0.5110763371822147	3.2439663246149912	0	0	21	4.0476190476190474	0.3859435598623011	2.4318879447088455	0	TRUE	Pgp3 obs ≥15
TCC-Ethiopia2017	2017	Alefa, Ethiopia 2017	TCC-Ethiopia2017-cluster-15	0	0	0	NA	0	0	NA	0	0	18.200581	0	0	NA	0	0	0	0	0	NA	0	25	11.56	0.5443808469959053	3.502521799541044	0	0	8	9.5	0.549933255125543	3.5475886366070055	0	TRUE	Pgp3 obs ≥15
TCC-Ethiopia2017	2017	Alefa, Ethiopia 2017	TCC-Ethiopia2017-cluster-16	0	0	0	NA	0	0	NA	0	0	1.3248632999999999	0	0	NA	0	0	0	0	0	NA	0	31	5.419354838709677	0.5260803879827172	3.357997650845364	0	0	4	1.75	0.25	1.7782794100389228	0	TRUE	Pgp3 obs ≥15
TCC-Ethiopia2017	2017	Alefa, Ethiopia 2017	TCC-Ethiopia2017-cluster-17	0	0	0	NA	0	0	NA	0	0	21.4707659	0	0	NA	0	0	0	0	0	NA	1	30	71.83333333333333	0.8409320997400779	6.933174000525641	3.3333333333333335	0	16	11.8125	0.7792592983186706	6.015327793101829	0	TRUE	Pgp3 obs ≥15
TCC-Ethiopia2017	2017	Alefa, Ethiopia 2017	TCC-Ethiopia2017-cluster-18	0	0	0	NA	0	0	NA	0	0	7.1752091	0	0	NA	0	0	0	0	0	NA	0	28	8.035714285714286	0.501657984396523	3.174373203556624	0	0	15	12.133333333333333	0.5561012271686175	3.598331968037742	0	TRUE	Pgp3 obs ≥15
TCC-Ethiopia2017	2017	Alefa, Ethiopia 2017	TCC-Ethiopia2017-cluster-19	0	0	0	NA	0	0	NA	0	0	0	0	0	NA	0	0	0	0	0	NA	0	28	21	0.7747870711732869	5.953701698584317	0	0	8	42.375	0.9137931109440904	8.19960838612814	0	TRUE	Pgp3 obs ≥15
TCC-Ethiopia2017	2017	Alefa, Ethiopia 2017	TCC-Ethiopia2017-cluster-20	0	0	0	NA	0	0	NA	0	0	1.0304492	0	0	NA	0	0	0	0	0	NA	0	41	6.951219512195122	0.5491561496489132	3.5412464295188015	0	0	19	5.2105263157894735	0.5066712703163164	3.211228949158763	0	TRUE	Pgp3 obs ≥15
TCC-Ethiopia2017	2017	Alefa, Ethiopia 2017	TCC-Ethiopia2017-cluster-21	0	0	0	NA	0	0	NA	0	0	0	0	0	NA	0	0	0	0	0	NA	0	20	1.4	0.21583624920952496	1.6437518295172258	0	0	8	2	0.24778390412994605	1.7692284081334932	0	TRUE	Pgp3 obs ≥15
TCC-Ethiopia2017	2017	Alefa, Ethiopia 2017	TCC-Ethiopia2017-cluster-22	0	0	0	NA	0	0	NA	0	0	0	0	0	NA	0	0	0	0	0	NA	2	42	685.047619047619	0.7438625620157718	5.544502224025487	4.761904761904762	1	12	1299.9166666666667	0.7464925693968294	5.578180580178871	8.333333333333332	TRUE	Pgp3 obs ≥15
TCC-Ethiopia2017	2017	Andabet, Ethiopia 2017	TCC-Ethiopia2017-cluster-35	1	0	0	NA	0	0	NA	0	0	11.9967632	0	0	NA	0	0	0	0	0	NA	3	18	2174.9444444444443	1.1468166640467201	14.022216364583768	16.666666666666664	0	8	21.375	0.6198085397958679	4.166856456839916	0	TRUE	Pgp3 obs ≥15
TCC-Ethiopia2017	2017	Andabet, Ethiopia 2017	TCC-Ethiopia2017-cluster-36	1	0	0	NA	0	0	NA	0	0	28.7616611	0	0	NA	0	0	6.478968	0	0	NA	8	20	6098.55	2.142525342449201	138.84343270758723	40	2	9	4735.888888888889	1.2444794200633895	17.558176891978857	22.22222222222222	TRUE	Pgp3 obs ≥15
TCC-Ethiopia2017	2017	Andabet, Ethiopia 2017	TCC-Ethiopia2017-cluster-37	1	0	0	NA	0	0	NA	0	0	43.087846899999995	0	0	NA	0	0	2.4343690000000002	0	0	NA	8	30	2733.9	1.462343362985915	28.996351984914327	26.666666666666668	3	17	1786.3529411764705	0.9755881201978167	9.453401865273678	17.647058823529413	TRUE	Pgp3 obs ≥15
TCC-Ethiopia2017	2017	Andabet, Ethiopia 2017	TCC-Ethiopia2017-cluster-38	1	0	0	NA	0	0	NA	0	0	23.028295200000002	0	0	NA	0	0	0	0	0	NA	4	20	1219.9	1.2977952188393882	19.851586426268412	20	0	12	6.416666666666667	0.7185549920506322	5.230641944047322	0	TRUE	Pgp3 obs ≥15
TCC-Ethiopia2017	2017	Andabet, Ethiopia 2017	TCC-Ethiopia2017-cluster-39	1	0	0	NA	0	0	NA	0	0	13.160284299999999	0	0	NA	0	0	2.4343690000000002	0	0	NA	8	35	4593.914285714286	1.4530459949747214	28.382196008220525	22.857142857142858	1	17	172.05882352941177	0.7339559064938728	5.419458643595911	5.88235294117647	TRUE	Pgp3 obs ≥15
TCC-Ethiopia2017	2017	Andabet, Ethiopia 2017	TCC-Ethiopia2017-cluster-40	1	0	0	NA	0	0	NA	0	0	28.7342766	0	0	NA	0	0	0	0	0	NA	1	11	304.8181818181818	0.9389590072531644	8.688784126010777	9.090909090909092	1	7	476.2857142857143	1.0924725489156029	12.372929800825984	14.285714285714285	FALSE	Pgp3 obs <15
TCC-Ethiopia2017	2017	Andabet, Ethiopia 2017	TCC-Ethiopia2017-cluster-41	1	0	0	NA	0	0	NA	0	0	33.8592581	0	0	NA	0	0	0	0	0	NA	16	32	9552.15625	2.753767766777847	567.2411995760453	50	8	16	9386.5625	2.381405127671757	240.66067345102388	50	TRUE	Pgp3 obs ≥15
TCC-Ethiopia2017	2017	Andabet, Ethiopia 2017	TCC-Ethiopia2017-cluster-42	1	0	0	NA	0	0	NA	0	0	58.820281900000005	0	0	NA	0	0	11.6563886	0	0	NA	8	22	5459.181818181818	2.1009752833640736	126.17557233068555	36.36363636363637	3	15	2856.9333333333334	1.444779142109836	27.84704663396012	20	TRUE	Pgp3 obs ≥15
TCC-Ethiopia2017	2017	Andabet, Ethiopia 2017	TCC-Ethiopia2017-cluster-43	1	0	0	NA	0	0	NA	0	0	14.0016563	0	0	NA	0	0	0	0	0	NA	14	34	8073.588235294118	2.1959253952984414	157.00930648111063	41.17647058823529	6	19	5221.631578947368	1.812847447427564	64.99013624600798	31.57894736842105	TRUE	Pgp3 obs ≥15
TCC-Ethiopia2017	2017	Andabet, Ethiopia 2017	TCC-Ethiopia2017-cluster-44	1	0	0	NA	0	0	NA	0	0	37.5085451	0	0	NA	0	0	5.7737244	0	0	NA	12	30	7036.466666666666	2.194744993778424	156.58313853941033	40	1	13	155.30769230769232	0.9295687191786123	8.502932259339683	7.6923076923076925	TRUE	Pgp3 obs ≥15
TCC-Ethiopia2017	2017	Andabet, Ethiopia 2017	TCC-Ethiopia2017-cluster-45	1	0	0	NA	0	0	NA	0	0	44.7613681	0	0	NA	0	0	4.6370214	0	0	NA	3	19	1992.0526315789473	1.381123548015339	24.050468899999046	15.789473684210526	0	7	93.85714285714286	0.8858201557478751	7.688120041605414	0	TRUE	Pgp3 obs ≥15
TCC-Ethiopia2017	2017	Andabet, Ethiopia 2017	TCC-Ethiopia2017-cluster-46	1	0	0	NA	0	0	NA	0	0	63.6397699	0	0	NA	0	0	1.8205088	0	0	NA	14	26	11899.23076923077	2.715621734681002	519.543283398925	53.84615384615385	5	13	11357.384615384615	2.346141176911989	221.89176102337714	38.46153846153847	TRUE	Pgp3 obs ≥15
TCC-Ethiopia2017	2017	Andabet, Ethiopia 2017	TCC-Ethiopia2017-cluster-47	1	0	0	NA	0	0	NA	0	0	71.30614560000001	0	0	NA	0	0	3.0913475999999998	0	0	NA	15	25	10643.32	2.8253020501500563	668.8089098868805	60	6	15	8977.4	2.157215427033163	143.62016688383318	40	TRUE	Pgp3 obs ≥15
TCC-Ethiopia2017	2017	Andabet, Ethiopia 2017	TCC-Ethiopia2017-cluster-48	1	0	0	NA	0	0	NA	0	0	37.8784316	0	0	NA	0	0	4.0415266	0	0	NA	24	41	12801.19512195122	2.822960465065867	665.2125974463448	58.536585365853654	11	20	13132.55	2.6428046437175383	439.3439433285424	55.00000000000001	TRUE	Pgp3 obs ≥15
TCC-Ethiopia2017	2017	Andabet, Ethiopia 2017	TCC-Ethiopia2017-cluster-49	1	0	0	NA	0	0	NA	0	0	56.4749131	0	0	NA	0	0	23.1213681	0	0	NA	0	30	12.9	0.5851454309410513	3.847205907522966	0	0	17	15.529411764705882	0.5293718397441796	3.3835440878188345	0	TRUE	Pgp3 obs ≥15
TCC-Ethiopia2017	2017	Andabet, Ethiopia 2017	TCC-Ethiopia2017-cluster-50	1	0	0	NA	0	0	NA	0	0	36.6287763	0	0	NA	0	0	0	0	0	NA	4	25	2469.96	1.5457857148580885	35.138701995821556	16	2	14	2341.785714285714	1.40543876097157	25.435411080089334	14.285714285714285	TRUE	Pgp3 obs ≥15
TCC-Ethiopia2017	2017	Andabet, Ethiopia 2017	TCC-Ethiopia2017-cluster-51	1	0	0	NA	0	0	NA	0	0	22.4374937	0	0	NA	0	0	0	0	0	NA	6	22	4730.727272727273	1.5778845527352092	37.83419977729685	27.27272727272727	3	13	5131.846153846154	1.491762872793152	31.028649439804497	23.076923076923077	TRUE	Pgp3 obs ≥15
TCC-Ethiopia2017	2017	Andabet, Ethiopia 2017	TCC-Ethiopia2017-cluster-52	1	0	0	NA	0	0	NA	0	0	54.315182500000006	0	0	NA	0	0	21.7345377	0	0	NA	13	27	7825.666666666667	2.508095946838383	322.1780486966516	48.148148148148145	2	11	5652.363636363636	1.453341282024042	28.40150029388761	18.181818181818183	TRUE	Pgp3 obs ≥15
TCC-Ethiopia2017	2017	Andabet, Ethiopia 2017	TCC-Ethiopia2017-cluster-53	1	0	0	NA	0	0	NA	0	0	51.79653629999999	0	0	NA	0	0	2.7307631999999997	0	0	NA	15	25	9504.44	2.900337734257886	794.9461937532293	60	7	17	8213.70588235294	2.350862586079734	224.31720555962008	41.17647058823529	TRUE	Pgp3 obs ≥15
TCC-Ethiopia2017	2017	Andabet, Ethiopia 2017	TCC-Ethiopia2017-cluster-54	1	0	0	NA	0	0	NA	0	0	20.4934182	0	0	NA	0	0	18.1609631	0	0	NA	8	27	6660.7037037037035	2.057176796773422	114.07140659031917	29.629629629629626	3	9	8090.222222222223	2.0220333917005577	105.20427593692942	33.33333333333333	TRUE	Pgp3 obs ≥15
TCC-Ethiopia2017	2017	Andabet, Ethiopia 2017	TCC-Ethiopia2017-cluster-55	1	0	0	NA	0	0	NA	0	0	64.86335050000001	0	0	NA	0	0	6.2859243	0	0	NA	9	34	4306.617647058823	1.5854519362832162	38.49922049263724	26.47058823529412	1	19	1239.3684210526317	0.5097161961470091	3.2338226320941694	5.263157894736842	TRUE	Pgp3 obs ≥15
TCC-Ethiopia2017	2017	Andabet, Ethiopia 2017	TCC-Ethiopia2017-cluster-56	1	0	0	NA	0	0	NA	0	0	47.6106028	0	0	NA	0	0	8.817925899999999	0	0	NA	21	27	18985.666666666668	3.572029065534284	3732.7513872167724	77.77777777777779	14	19	21541.894736842107	3.567023654102665	3689.9769569790355	73.68421052631578	TRUE	Pgp3 obs ≥15
TCC-Ethiopia2017	2017	Dera, Ethiopia 2017	TCC-Ethiopia2017-cluster-57	1	0	0	NA	0	0	NA	0	0	0	0	0	NA	0	0	0	0	0	NA	3	21	1885.857142857143	1.144522292441144	13.948332529318257	14.285714285714285	2	12	2789.25	1.1392489487354311	13.779991469932243	16.666666666666664	TRUE	Pgp3 obs ≥15
TCC-Ethiopia2017	2017	Dera, Ethiopia 2017	TCC-Ethiopia2017-cluster-58	1	0	0	NA	0	0	NA	0	0	5.5756003	0	0	NA	0	0	0	0	0	NA	6	29	1497.5862068965516	1.3190665655455835	20.848104034065024	20.689655172413794	0	15	4.8	0.4978661773014099	3.146778522178998	0	TRUE	Pgp3 obs ≥15
TCC-Ethiopia2017	2017	Dera, Ethiopia 2017	TCC-Ethiopia2017-cluster-59	1	0	0	NA	0	0	NA	0	0	48.040449200000005	0	0	NA	0	0	0	0	0	NA	19	27	17592.925925925927	3.3667913718793834	2326.9731484554854	70.37037037037037	6	13	13202.615384615385	2.625982416201541	422.65150152394165	46.15384615384615	TRUE	Pgp3 obs ≥15
TCC-Ethiopia2017	2017	Dera, Ethiopia 2017	TCC-Ethiopia2017-cluster-60	1	0	0	NA	0	0	NA	0	0	41.4771951	0	0	NA	0	0	0	0	0	NA	12	28	6702.607142857143	2.2375417711902097	172.79921737745943	42.857142857142854	8	17	6305.058823529412	2.3389748685469183	218.26036067907265	47.05882352941176	TRUE	Pgp3 obs ≥15
TCC-Ethiopia2017	2017	Dera, Ethiopia 2017	TCC-Ethiopia2017-cluster-61	1	0	0	NA	0	0	NA	0	0	27.1741141	0	0	NA	0	0	0	0	0	NA	0	37	8.864864864864865	0.611560764979851	4.088469525590577	0	0	18	8	0.6388701574209067	4.353816866007069	0	TRUE	Pgp3 obs ≥15
TCC-Ethiopia2017	2017	Dera, Ethiopia 2017	TCC-Ethiopia2017-cluster-62	1	0	0	NA	0	0	NA	0	0	0	0	0	NA	0	0	4.5061212	0	0	NA	10	26	7765.115384615385	2.1943794178211675	156.45138705008924	38.46153846153847	4	11	8663	2.19733785607128	157.52078088061316	36.36363636363637	TRUE	Pgp3 obs ≥15
TCC-Ethiopia2017	2017	Dera, Ethiopia 2017	TCC-Ethiopia2017-cluster-63	1	0	0	NA	0	0	NA	0	0	38.3675458	0	0	NA	0	0	0	0	0	NA	3	42	1223.8809523809523	1.1866006083937524	15.367407525211206	7.142857142857142	0	20	8.9	0.7963856011217537	6.25728017221873	0	TRUE	Pgp3 obs ≥15
TCC-Ethiopia2017	2017	Dera, Ethiopia 2017	TCC-Ethiopia2017-cluster-64	1	0	0	NA	0	0	NA	0	0	0	0	0	NA	0	0	0	0	0	NA	0	27	3.2222222222222223	0.42487809569870183	2.659978312315522	0	0	11	2.727272727272727	0.3465068187155085	2.220786551019768	0	TRUE	Pgp3 obs ≥15
TCC-Ethiopia2017	2017	Dera, Ethiopia 2017	TCC-Ethiopia2017-cluster-65	1	0	0	NA	0	0	NA	0	0	41.934260699999996	0	0	NA	0	0	0	0	0	NA	1	25	163.32	0.9168616403263127	8.25774828256826	4	0	14	23.642857142857142	0.826725110511957	6.710040021814353	0	TRUE	Pgp3 obs ≥15
TCC-Ethiopia2017	2017	Dera, Ethiopia 2017	TCC-Ethiopia2017-cluster-66	1	0	0	NA	0	0	NA	0	0	0	0	0	NA	0	0	0	0	0	NA	0	21	12.714285714285714	0.7520066902897252	5.649456777116205	0	0	13	16.307692307692307	0.8114770558503577	6.478538676896511	0	TRUE	Pgp3 obs ≥15
TCC-Ethiopia2017	2017	Dera, Ethiopia 2017	TCC-Ethiopia2017-cluster-67	1	0	0	NA	0	0	NA	0	0	22.3901353	0	0	NA	0	0	0	0	0	NA	0	24	26.166666666666668	0.8292144834499335	6.748612366965485	0	0	12	5.75	0.7266045858427511	5.328495285258737	0	TRUE	Pgp3 obs ≥15
TCC-Ethiopia2017	2017	Dera, Ethiopia 2017	TCC-Ethiopia2017-cluster-68	1	0	0	NA	0	0	NA	0	0	3.1968047	0	0	NA	0	0	0	0	0	NA	1	29	75.41379310344827	0.9580213512378041	9.078651624940559	3.4482758620689653	1	21	96	0.90803615179381	8.091632532130436	4.761904761904762	TRUE	Pgp3 obs ≥15
TCC-Ethiopia2017	2017	Dera, Ethiopia 2017	TCC-Ethiopia2017-cluster-69	1	0	0	NA	0	0	NA	0	0	24.1708673	0	0	NA	0	0	0	0	0	NA	1	28	368.7142857142857	0.7612387867476967	5.770836722514	3.571428571428571	0	18	6	0.6069716979133953	4.045495271698871	0	TRUE	Pgp3 obs ≥15
TCC-Ethiopia2017	2017	Dera, Ethiopia 2017	TCC-Ethiopia2017-cluster-70	1	0	0	NA	0	0	NA	0	0	0	0	0	NA	0	0	0	0	0	NA	3	25	537.68	1.2639959429577952	18.36521187065966	12	0	14	6.5	0.6849413771402627	4.841070164124939	0	TRUE	Pgp3 obs ≥15
TCC-Ethiopia2017	2017	Dera, Ethiopia 2017	TCC-Ethiopia2017-cluster-71	1	0	0	NA	0	0	NA	0	0	1.6998275999999999	0	0	NA	0	0	0	0	0	NA	0	28	4.892857142857143	0.591732832793439	3.906005340954089	0	0	16	3.5	0.47644687573382416	2.9953451699808027	0	TRUE	Pgp3 obs ≥15
TCC-Ethiopia2017	2017	Dera, Ethiopia 2017	TCC-Ethiopia2017-cluster-72	1	0	0	NA	0	0	NA	0	0	19.394166900000002	0	0	NA	0	0	0	0	0	NA	0	21	73.52380952380952	0.8353940692177584	6.845324952293731	0	0	10	144.8	0.859269502452501	7.232184592803649	0	TRUE	Pgp3 obs ≥15
TCC-Ethiopia2017	2017	Dera, Ethiopia 2017	TCC-Ethiopia2017-cluster-73	1	0	0	NA	0	0	NA	0	0	23.9748341	0	0	NA	0	0	10.8502285	0	0	NA	0	25	4.48	0.5641492719428143	3.6656354504891397	0	0	13	4.384615384615385	0.5129928847924509	3.258313627422337	0	TRUE	Pgp3 obs ≥15
TCC-Ethiopia2017	2017	Dera, Ethiopia 2017	TCC-Ethiopia2017-cluster-74	1	0	0	NA	0	0	NA	0	0	24.1391951	0	0	NA	0	0	0	0	0	NA	4	39	2301.25641025641	1.1100815053019073	12.884913439018394	10.256410256410255	3	23	3773.478260869565	1.1995960962616308	15.834198909804227	13.043478260869565	TRUE	Pgp3 obs ≥15
TCC-Ethiopia2017	2017	Dera, Ethiopia 2017	TCC-Ethiopia2017-cluster-75	1	0	0	NA	0	0	NA	0	0	0	0	0	NA	0	0	0	0	0	NA	1	22	495.90909090909093	0.6113584752011137	4.0865656031527235	4.545454545454546	0	9	2.4444444444444446	0.32627930471987704	2.1197239399504597	0	TRUE	Pgp3 obs ≥15
TCC-Ethiopia2017	2017	Dera, Ethiopia 2017	TCC-Ethiopia2017-cluster-76	1	0	0	NA	0	0	NA	0	0	0	0	0	NA	0	0	0	0	0	NA	0	28	15.571428571428571	0.5693151812419798	3.7094983414663854	0	0	12	28.666666666666668	0.6468694124281238	4.434752757457022	0	TRUE	Pgp3 obs ≥15
TCC-Ethiopia2017	2017	Dera, Ethiopia 2017	TCC-Ethiopia2017-cluster-77	1	0	0	NA	0	0	NA	0	0	24.4232003	0	0	NA	0	0	2.3384456	0	0	NA	4	39	2987.871794871795	1.2329144126942468	17.096783520632155	10.256410256410255	4	20	5801.95	1.5010613612814387	31.700153215116615	20	TRUE	Pgp3 obs ≥15
TCC-Ethiopia2017	2017	Dera, Ethiopia 2017	TCC-Ethiopia2017-cluster-78	1	0	0	NA	0	0	NA	0	0	4.4833091	0	0	NA	0	0	0	0	0	NA	3	37	1315.7297297297298	0.8215654234348969	6.630792284087071	8.108108108108109	1	23	745.9130434782609	0.6660768591039623	4.635289453400745	4.3478260869565215	TRUE	Pgp3 obs ≥15
TCC-Ethiopia2017	2017	Woreta town, Ethiopia 2017	TCC-Ethiopia2017-cluster-23	1	0	0	NA	0	0	NA	0	0	0	0	0	NA	0	0	0	0	0	NA	1	20	1323.3	0.9926584922059042	9.832376320350578	5	0	11	8.818181818181818	0.8412330215612848	6.937979648335119	0	TRUE	Pgp3 obs ≥15
TCC-Ethiopia2017	2017	Woreta town, Ethiopia 2017	TCC-Ethiopia2017-cluster-24	1	0	0	NA	0	0	NA	0	0	2.1784122999999997	0	0	NA	0	0	1.1692228	0	0	NA	0	31	4.064516129032258	0.4538199308648004	2.8432819686320294	0	0	19	4.2105263157894735	0.4462469263449776	2.794132046335276	0	TRUE	Pgp3 obs ≥15
TCC-Ethiopia2017	2017	Woreta town, Ethiopia 2017	TCC-Ethiopia2017-cluster-25	1	0	0	NA	0	0	NA	0	0	8.8949871	0	0	NA	0	0	1.3362546	0	0	NA	0	17	6.176470588235294	0.45635454534609804	2.859924349430948	0	0	12	6.666666666666667	0.42894725898281555	2.6850183554038165	0	TRUE	Pgp3 obs ≥15
TCC-Ethiopia2017	2017	Woreta town, Ethiopia 2017	TCC-Ethiopia2017-cluster-26	1	0	0	NA	0	0	NA	0	0	11.4090751	0	0	NA	0	0	0	0	0	NA	5	35	2028.8	1.4098705640783091	25.696298232936304	14.285714285714285	1	17	1629.5294117647059	1.1528345741028794	14.217871150102996	5.88235294117647	TRUE	Pgp3 obs ≥15
TCC-Ethiopia2017	2017	Woreta town, Ethiopia 2017	TCC-Ethiopia2017-cluster-27	1	0	0	NA	0	0	NA	0	0	5.3887022	0	0	NA	0	0	0	0	0	NA	1	16	171.6875	0.9842838736816679	9.644592299576695	6.25	1	11	245.63636363636363	1.0951010402237418	12.448041864006724	9.090909090909092	TRUE	Pgp3 obs ≥15
TCC-Ethiopia2017	2017	Woreta town, Ethiopia 2017	TCC-Ethiopia2017-cluster-28	1	0	0	NA	0	0	NA	0	0	3.5924681	0	0	NA	0	0	0	0	0	NA	3	28	1230.892857142857	0.8377642217791974	6.882785288826869	10.714285714285714	1	13	322.0769230769231	0.7547767815585924	5.685606272495481	7.6923076923076925	TRUE	Pgp3 obs ≥15
TCC-Ethiopia2017	2017	Woreta town, Ethiopia 2017	TCC-Ethiopia2017-cluster-29	1	0	0	NA	0	0	NA	0	0	0	0	0	NA	0	0	0	0	0	NA	0	21	9.142857142857142	0.45267015944728406	2.835764487116796	0	0	16	11.6875	0.5504439590035591	3.5517628387476434	0	TRUE	Pgp3 obs ≥15
TCC-Ethiopia2017	2017	Woreta town, Ethiopia 2017	TCC-Ethiopia2017-cluster-30	1	0	0	NA	0	0	NA	0	0	6.9537591999999995	0	0	NA	0	0	0	0	0	NA	1	17	1877.764705882353	0.8349790585363237	6.838786701974019	5.88235294117647	1	12	2658.5	0.9810866723539726	9.573851180287653	8.333333333333332	TRUE	Pgp3 obs ≥15
TCC-Ethiopia2017	2017	Woreta town, Ethiopia 2017	TCC-Ethiopia2017-cluster-31	1	0	0	NA	0	0	NA	0	0	0	0	0	NA	0	0	0	0	0	NA	1	14	236.35714285714286	0.894102642088377	7.836148220885447	7.142857142857142	0	6	4.333333333333333	0.5487093452260794	3.5376050502213996	0	FALSE	Pgp3 obs <15
TCC-Ethiopia2017	2017	Woreta town, Ethiopia 2017	TCC-Ethiopia2017-cluster-32	1	0	0	NA	0	0	NA	0	0	0	0	0	NA	0	0	0	0	0	NA	0	22	11.636363636363637	0.6581721400232183	4.551684381714495	0	0	16	14.5	0.6887746620469734	4.883988830367846	0	TRUE	Pgp3 obs ≥15
TCC-Ethiopia2017	2017	Woreta town, Ethiopia 2017	TCC-Ethiopia2017-cluster-33	1	0	0	NA	0	0	NA	0	0	2.0286408	0	0	NA	0	0	0.8503438999999999	0	0	NA	0	28	24.857142857142858	0.2825924455035274	1.9168690510313267	0	0	18	1.3333333333333333	0.23913836265408264	1.73435646146466	0	TRUE	Pgp3 obs ≥15
TCC-Ethiopia2017	2017	Woreta town, Ethiopia 2017	TCC-Ethiopia2017-cluster-34	1	0	0	NA	0	0	NA	0	0	0	0	0	NA	0	0	0	0	0	NA	0	26	18.153846153846153	0.8122575514873793	6.49019210042232	0	0	15	14.066666666666666	0.7490205900594841	5.610745761518093	0	TRUE	Pgp3 obs ≥15
WUHA2016	2019	Wag Hemra, Ethiopia (WUHA) 2019	WUHA2016-cluster-1	0	8	65	12.307692307692308	4	33	12.121212121212121	27	64	42.1875	19	33	57.57575757575758	5	42	11.904761904761903	3	17	17.647058823529413	15	65	5592.292307692308	1.7670577219748607	58.48678136189321	23.076923076923077	7	33	5474.969696969697	1.6910392479380505	49.095224234499625	21.21212121212121	TRUE	Pgp3 obs ≥15
WUHA2016	2019	Wag Hemra, Ethiopia (WUHA) 2019	WUHA2016-cluster-2	0	11	45	24.444444444444443	6	21	28.57142857142857	18	45	40	10	21	47.61904761904761	1	29	3.4482758620689653	1	13	7.6923076923076925	15	45	9515.355555555556	2.1151650970252467	130.36622714118118	33.33333333333333	7	21	10022.52380952381	2.090549001308329	123.18249643148748	33.33333333333333	TRUE	Pgp3 obs ≥15
WUHA2016	2019	Wag Hemra, Ethiopia (WUHA) 2019	WUHA2016-cluster-3	0	27	67	40.298507462686565	16	32	50	34	62	54.83870967741935	21	30	70	12	40	30	6	15	40	34	67	14297.626865671642	2.6901669721068275	489.96715960193535	50.74626865671642	15	32	13471.0625	2.4814890359250508	303.03237941301836	46.875	TRUE	Pgp3 obs ≥15
WUHA2016	2019	Wag Hemra, Ethiopia (WUHA) 2019	WUHA2016-cluster-4	0	9	64	14.0625	5	33	15.151515151515152	19	62	30.64516129032258	12	32	37.5	3	46	6.521739130434782	2	22	9.090909090909092	18	64	7180.953125	1.9850836715982523	96.62370172241182	28.125	8	33	7194.484848484848	1.8396378488953624	69.12543047946194	24.242424242424242	TRUE	Pgp3 obs ≥15
WUHA2016	2019	Wag Hemra, Ethiopia (WUHA) 2019	WUHA2016-cluster-5	0	30	47	63.829787234042556	16	24	66.66666666666666	28	44	63.63636363636363	13	21	61.904761904761905	11	27	40.74074074074074	8	16	50	39	47	24055.617021276597	3.820249281070656	6610.727888781013	82.97872340425532	20	24	24703.875	3.8644693451509644	7319.296578299076	83.33333333333334	TRUE	Pgp3 obs ≥15
WUHA2016	2019	Wag Hemra, Ethiopia (WUHA) 2019	WUHA2016-cluster-6	0	33	62	53.2258064516129	19	29	65.51724137931035	37	56	66.07142857142857	23	27	85.18518518518519	8	27	29.629629629629626	4	8	50	45	62	19432.387096774193	3.4841077977157284	3048.651611944743	72.58064516129032	20	29	20579.931034482757	3.3387657661630685	2181.5529884108637	68.96551724137932	TRUE	Pgp3 obs ≥15
WUHA2016	2019	Wag Hemra, Ethiopia (WUHA) 2019	WUHA2016-cluster-7	0	25	67	37.3134328358209	14	35	40	27	62	43.54838709677419	15	31	48.38709677419355	10	45	22.22222222222222	7	23	30.434782608695656	37	67	14330.65671641791	2.8345851962277697	683.258740768955	55.223880597014926	19	36	12538.638888888889	2.717691116978154	522.024777544371	52.77777777777778	TRUE	Pgp3 obs ≥15
WUHA2016	2019	Wag Hemra, Ethiopia (WUHA) 2019	WUHA2016-cluster-8	0	17	68	25	10	33	30.303030303030305	37	63	58.730158730158735	19	31	61.29032258064516	13	39	33.33333333333333	7	19	36.84210526315789	42	68	14923.985294117647	3.014487481041	1033.9212967702044	61.76470588235294	17	33	13247.90909090909	2.6552967044676303	452.16475208514436	51.515151515151516	TRUE	Pgp3 obs ≥15
WUHA2016	2019	Wag Hemra, Ethiopia (WUHA) 2019	WUHA2016-cluster-9	0	33	66	50	17	32	53.125	35	62	56.451612903225815	17	29	58.620689655172406	17	44	38.63636363636363	12	24	50	37	67	14666	2.8407457248817485	693.0199309038012	55.223880597014926	17	33	14611.939393939394	2.697477168033163	498.2842592095416	51.515151515151516	TRUE	Pgp3 obs ≥15
WUHA2016	2019	Wag Hemra, Ethiopia (WUHA) 2019	WUHA2016-cluster-10	0	21	67	31.343283582089555	8	33	24.242424242424242	41	66	62.121212121212125	22	33	66.66666666666666	16	41	39.02439024390244	8	19	42.10526315789473	32	68	11308.338235294117	2.614486980771116	411.6110078914428	47.05882352941176	12	34	7530.029411764706	2.1513595225013322	141.69663034119293	35.294117647058826	TRUE	Pgp3 obs ≥15
WUHA2016	2019	Wag Hemra, Ethiopia (WUHA) 2019	WUHA2016-cluster-11	0	4	37	10.81081081081081	4	23	17.391304347826086	9	36	25	9	22	40.909090909090914	3	30	10	3	16	18.75	9	37	5551.486486486487	1.636082862450891	43.25963616146307	24.324324324324326	6	23	6083.478260869565	1.6886166799438889	48.82212518354345	26.08695652173913	TRUE	Pgp3 obs ≥15
WUHA2016	2019	Wag Hemra, Ethiopia (WUHA) 2019	WUHA2016-cluster-12	0	9	48	18.75	3	21	14.285714285714285	18	48	37.5	9	21	42.857142857142854	5	35	14.285714285714285	2	14	14.285714285714285	15	49	7476.448979591837	1.997867611171894	99.51020276506212	30.612244897959183	4	21	4321.476190476191	1.530202339675329	33.90020618770263	19.047619047619047	TRUE	Pgp3 obs ≥15
WUHA2016	2019	Wag Hemra, Ethiopia (WUHA) 2019	WUHA2016-cluster-13	0	4	41	9.75609756097561	2	19	10.526315789473683	21	39	53.84615384615385	11	18	61.111111111111114	6	24	25	4	11	36.36363636363637	24	41	13749.19512195122	2.8420994191416313	695.1834414865806	58.536585365853654	5	19	7997.368421052632	1.8202439393847167	66.10646579401043	26.31578947368421	TRUE	Pgp3 obs ≥15
WUHA2016	2019	Wag Hemra, Ethiopia (WUHA) 2019	WUHA2016-cluster-14	0	2	25	8	1	10	10	3	24	12.5	3	9	33.33333333333333	1	22	4.545454545454546	1	7	14.285714285714285	8	25	6595.88	1.943575491037785	87.8163720233638	32	5	10	11293.7	2.507534187169809	321.7615809799461	50	TRUE	Pgp3 obs ≥15
WUHA2016	2019	Wag Hemra, Ethiopia (WUHA) 2019	WUHA2016-cluster-15	0	7	38	18.421052631578945	3	18	16.666666666666664	6	33	18.181818181818183	4	17	23.52941176470588	1	28	3.571428571428571	1	14	7.142857142857142	13	38	8324.973684210527	2.014840808070032	103.47628017819983	34.21052631578947	6	18	8746.666666666666	2.0345247964715854	108.27415335577496	33.33333333333333	TRUE	Pgp3 obs ≥15
WUHA2016	2019	Wag Hemra, Ethiopia (WUHA) 2019	WUHA2016-cluster-16	0	19	41	46.34146341463415	12	24	50	19	39	48.717948717948715	13	23	56.52173913043478	8	27	29.629629629629626	6	16	37.5	29	41	17289.731707317074	3.305882386371346	2022.471388132724	70.73170731707317	13	24	16840.916666666668	2.8130018421345806	650.132447985599	54.166666666666664	TRUE	Pgp3 obs ≥15
WUHA2016	2019	Wag Hemra, Ethiopia (WUHA) 2019	WUHA2016-cluster-17	0	41	59	69.49152542372882	19	28	67.85714285714286	26	56	46.42857142857143	15	27	55.55555555555556	7	37	18.91891891891892	2	14	14.285714285714285	50	59	22868.474576271186	3.859178046110198	7230.661756253099	84.7457627118644	21	28	22070.39285714286	3.593749514673821	3924.1853731859987	75	TRUE	Pgp3 obs ≥15
WUHA2016	2019	Wag Hemra, Ethiopia (WUHA) 2019	WUHA2016-cluster-18	0	29	66	43.93939393939394	19	35	54.285714285714285	29	66	43.93939393939394	18	35	51.42857142857142	4	42	9.523809523809524	3	21	14.285714285714285	48	65	21349.076923076922	3.63109400490253	4276.554439882647	73.84615384615385	25	35	21087.22857142857	3.5101659903467564	3237.1736029609706	71.42857142857143	TRUE	Pgp3 obs ≥15
WUHA2016	2019	Wag Hemra, Ethiopia (WUHA) 2019	WUHA2016-cluster-19	0	16	50	32	12	29	41.37931034482759	20	42	47.61904761904761	13	26	50	2	24	8.333333333333332	1	14	7.142857142857142	30	51	13601.450980392157	2.874909160597508	749.7373737725451	58.82352941176471	14	29	12744.206896551725	2.5606949600343687	363.6595190559213	48.275862068965516	TRUE	Pgp3 obs ≥15
WUHA2016	2019	Wag Hemra, Ethiopia (WUHA) 2019	WUHA2016-cluster-20	0	13	24	54.166666666666664	6	9	66.66666666666666	20	23	86.95652173913044	9	9	100	9	12	75	5	5	100	21	24	20588.666666666668	3.888633490522888	7738.084902845998	87.5	7	9	19475.333333333332	3.5569423130449818	3605.307508576383	77.77777777777779	TRUE	Pgp3 obs ≥15
WUHA2016	2019	Wag Hemra, Ethiopia (WUHA) 2019	WUHA2016-cluster-21	0	32	59	54.23728813559322	19	28	67.85714285714286	36	57	63.1578947368421	20	27	74.07407407407408	14	35	40	10	17	58.82352941176471	52	60	21350.633333333335	3.9418222844331163	8746.258005510332	86.66666666666667	27	29	23145.620689655174	4.093558038762425	12403.893786738838	93.10344827586206	TRUE	Pgp3 obs ≥15
WUHA2016	2019	Wag Hemra, Ethiopia (WUHA) 2019	WUHA2016-cluster-22	0	25	64	39.0625	13	32	40.625	19	58	32.758620689655174	12	27	44.44444444444444	11	50	22	9	24	37.5	37	64	14086.453125	2.991055679109732	979.6155698422837	57.8125	16	32	11733.6875	2.669132724186626	466.8020172909741	50	TRUE	Pgp3 obs ≥15
WUHA2016	2019	Wag Hemra, Ethiopia (WUHA) 2019	WUHA2016-cluster-23	0	0	43	0	0	21	0	4	43	9.30232558139535	3	21	14.285714285714285	0	39	0	0	18	0	2	43	565.1395348837209	0.9538249137664466	8.991350213124466	4.651162790697675	1	21	1079.6190476190477	1.024047702520153	10.56933595485498	4.761904761904762	TRUE	Pgp3 obs ≥15
WUHA2016	2019	Wag Hemra, Ethiopia (WUHA) 2019	WUHA2016-cluster-24	0	3	63	4.761904761904762	1	30	3.3333333333333335	12	61	19.672131147540984	8	28	28.57142857142857	8	57	14.035087719298245	6	26	23.076923076923077	8	63	2570.5873015873017	1.3257250906851161	21.170206325369865	12.698412698412698	2	30	1945.3666666666666	0.9870237050858214	9.705629420146906	6.666666666666667	TRUE	Pgp3 obs ≥15
WUHA2016	2019	Wag Hemra, Ethiopia (WUHA) 2019	WUHA2016-cluster-25	0	0	68	0	0	31	0	14	67	20.8955223880597	5	30	16.666666666666664	2	55	3.6363636363636362	2	27	7.4074074074074066	4	68	1097.6617647058824	1.1918306949273938	15.553591732142129	5.88235294117647	1	31	126.16129032258064	0.968409995763127	9.298437917122975	3.225806451612903	TRUE	Pgp3 obs ≥15
WUHA2016	2019	Wag Hemra, Ethiopia (WUHA) 2019	WUHA2016-cluster-26	0	37	68	54.41176470588235	17	28	60.71428571428571	50	68	73.52941176470588	20	28	71.42857142857143	11	29	37.93103448275862	4	12	33.33333333333333	54	68	20511.823529411766	3.6765347691206043	4748.263034719414	79.41176470588235	20	28	19680.14285714286	3.4410743413005163	2761.0504445733536	71.42857142857143	TRUE	Pgp3 obs ≥15
WUHA2016	2019	Wag Hemra, Ethiopia (WUHA) 2019	WUHA2016-cluster-27	0	7	38	18.421052631578945	3	15	20	22	37	59.45945945945946	10	14	71.42857142857143	6	22	27.27272727272727	3	7	42.857142857142854	14	39	8719.128205128205	1.9897886174570465	97.67616896427182	35.8974358974359	7	16	11494.375	2.1668467972699954	146.84081871856256	43.75	TRUE	Pgp3 obs ≥15
WUHA2016	2019	Wag Hemra, Ethiopia (WUHA) 2019	WUHA2016-cluster-28	0	27	69	39.130434782608695	12	36	33.33333333333333	24	65	36.92307692307693	15	32	46.875	10	50	20	4	21	19.047619047619047	44	69	15957.536231884058	3.0669607770811873	1166.7042424494816	63.76811594202898	20	36	13620.083333333334	2.726097166647201	532.2273235468585	55.55555555555556	TRUE	Pgp3 obs ≥15
WUHA2016	2019	Wag Hemra, Ethiopia (WUHA) 2019	WUHA2016-cluster-29	0	23	61	37.704918032786885	12	27	44.44444444444444	25	54	46.2962962962963	15	24	62.5	17	45	37.77777777777778	9	17	52.94117647058824	38	61	15888.983606557376	3.0651073030115583	1161.7356134144895	62.295081967213115	16	27	15133.777777777777	2.9893900958980977	975.865795120573	59.25925925925925	TRUE	Pgp3 obs ≥15
WUHA2016	2019	Wag Hemra, Ethiopia (WUHA) 2019	WUHA2016-cluster-30	0	28	66	42.42424242424242	11	32	34.375	33	64	51.5625	16	30	53.333333333333336	8	39	20.51282051282051	5	19	26.31578947368421	41	67	15719.55223880597	2.996842569731343	992.7561124818264	61.19402985074627	13	33	10527.515151515152	2.2728464037042166	187.43314987450296	39.39393939393939	TRUE	Pgp3 obs ≥15
WUHA2016	2019	Wag Hemra, Ethiopia (WUHA) 2019	WUHA2016-cluster-31	0	16	63	25.396825396825395	10	29	34.48275862068966	40	62	64.51612903225806	22	29	75.86206896551724	12	34	35.294117647058826	9	16	56.25	26	64	7979.734375	2.098127758270524	125.35098710836446	40.625	12	29	9957.827586206897	2.1676045702494102	147.09725563307163	41.37931034482759	TRUE	Pgp3 obs ≥15
WUHA2016	2019	Wag Hemra, Ethiopia (WUHA) 2019	WUHA2016-cluster-32	0	8	59	13.559322033898304	3	27	11.11111111111111	23	57	40.35087719298245	14	26	53.84615384615385	5	39	12.82051282051282	4	16	25	32	60	11202.833333333334	2.6725125293460477	470.4489779293129	53.333333333333336	12	27	9606.962962962964	2.303836257610042	201.29651569349502	44.44444444444444	TRUE	Pgp3 obs ≥15
WUHA2016	2019	Wag Hemra, Ethiopia (WUHA) 2019	WUHA2016-cluster-33	0	16	59	27.11864406779661	11	28	39.285714285714285	22	58	37.93103448275862	14	27	51.85185185185185	5	41	12.195121951219512	4	17	23.52941176470588	24	59	9710.271186440677	2.331836991940276	214.70244588685665	40.67796610169492	14	28	13082.035714285714	2.6596922147166455	456.76436515076074	50	TRUE	Pgp3 obs ≥15
WUHA2016	2019	Wag Hemra, Ethiopia (WUHA) 2019	WUHA2016-cluster-34	0	18	64	28.125	8	30	26.666666666666668	37	61	60.65573770491803	18	29	62.06896551724138	7	31	22.58064516129032	3	14	21.428571428571427	39	64	13981.4375	3.0303508705524047	1072.3853454470927	60.9375	12	30	11280.8	2.4015674825548166	252.09688682525126	40	TRUE	Pgp3 obs ≥15
WUHA2016	2019	Wag Hemra, Ethiopia (WUHA) 2019	WUHA2016-cluster-35	0	14	62	22.58064516129032	7	33	21.21212121212121	22	60	36.666666666666664	13	31	41.935483870967744	7	45	15.555555555555555	5	23	21.73913043478261	30	62	13563.209677419354	2.624213857309412	420.93385556599856	48.38709677419355	13	33	11345.757575757576	2.3806871236665192	240.2631262219931	39.39393939393939	TRUE	Pgp3 obs ≥15
WUHA2016	2019	Wag Hemra, Ethiopia (WUHA) 2019	WUHA2016-cluster-36	0	10	63	15.873015873015872	4	30	13.333333333333334	29	60	48.333333333333336	17	28	60.71428571428571	4	35	11.428571428571429	2	13	15.384615384615385	33	64	10884.640625	2.5780946400800206	378.5250627146591	51.5625	8	31	5554.741935483871	1.666809725722297	46.43118051047101	25.806451612903224	TRUE	Pgp3 obs ≥15
WUHA2016	2019	Wag Hemra, Ethiopia (WUHA) 2019	WUHA2016-cluster-37	0	33	68	48.529411764705884	22	35	62.857142857142854	39	64	60.9375	20	31	64.51612903225806	10	35	28.57142857142857	8	19	42.10526315789473	52	69	19953.289855072464	3.5124167040206116	3253.9936718942895	75.36231884057972	24	35	20353.057142857142	3.3364686164084807	2170.044383138664	68.57142857142857	TRUE	Pgp3 obs ≥15
WUHA2016	2019	Wag Hemra, Ethiopia (WUHA) 2019	WUHA2016-cluster-38	0	16	64	25	10	34	29.411764705882355	27	63	42.857142857142854	18	34	52.94117647058824	4	41	9.75609756097561	3	19	15.789473684210526	24	64	10574.84375	2.2600810238453377	182.00403814945014	37.5	14	34	12536.823529411764	2.363704097345944	231.04900220844164	41.17647058823529	TRUE	Pgp3 obs ≥15
WUHA2016	2019	Wag Hemra, Ethiopia (WUHA) 2019	WUHA2016-cluster-39	0	14	68	20.588235294117645	9	35	25.71428571428571	32	66	48.484848484848484	20	34	58.82352941176471	8	42	19.047619047619047	7	21	33.33333333333333	29	68	10953.95588235294	2.4795039476940546	301.65042927644384	42.64705882352941	12	35	10029.742857142857	2.2581753437680816	181.20715578695092	34.285714285714285	TRUE	Pgp3 obs ≥15
WUHA2016	2019	Wag Hemra, Ethiopia (WUHA) 2019	WUHA2016-cluster-40	0	14	61	22.950819672131146	9	29	31.03448275862069	31	61	50.81967213114754	18	29	62.06896551724138	13	43	30.23255813953488	8	19	42.10526315789473	33	61	12610.77049180328	2.9148529642525935	821.964316687043	54.09836065573771	14	29	11986.379310344828	2.656352350689267	453.26517270788304	48.275862068965516	TRUE	Pgp3 obs ≥15
