# Supplementary material for: Monitoring transmission intensity of trachoma with serology
Source: Nat Commun. 2023 Jun 5;14:3269. doi: 10.1038/s41467-023-38940-5 (PMC10241377; doi:10.1038/s41467-023-38940-5)
Supplement: Supplementary file 6 — Source Data [file 41467_2023_38940_MOESM6_ESM.zip › trachoma_sero_transmission_analysis_indiv.csv]

study_id	cluster_id	household_id	individual_id	survey	year	location_name	location_year_name	mda	age_months	age_years	pcr	tf	ti	pgp3_mfi	pgp3_mfi_nonneg	pgp3_mfi_log10	pgp3_elisa	pgp3_mfi_cutoff	pgp3_pos	pgp3_minobs
WUHA2016	WUHA2016-cluster-3	WUHA2016-household-106	WUHA2016-person-194	0	2016	Wag Hemra, Ethiopia (WUHA)	Wag Hemra, Ethiopia (WUHA) 2016	1	60	5	0	0	0	6	6	0.7781512503836436	NA	1113	0	NA
WUHA2016	WUHA2016-cluster-3	WUHA2016-household-107	WUHA2016-person-195	0	2016	Wag Hemra, Ethiopia (WUHA)	Wag Hemra, Ethiopia (WUHA) 2016	1	65	5	0	0	0	13	13	1.1139433523068367	NA	1113	0	NA
WUHA2016	WUHA2016-cluster-3	WUHA2016-household-108	WUHA2016-person-196	0	2016	Wag Hemra, Ethiopia (WUHA)	Wag Hemra, Ethiopia (WUHA) 2016	1	84	7	0	1	NA	6	6	0.7781512503836436	NA	1113	0	NA
WUHA2016	WUHA2016-cluster-3	WUHA2016-household-109	WUHA2016-person-198	0	2016	Wag Hemra, Ethiopia (WUHA)	Wag Hemra, Ethiopia (WUHA) 2016	1	60	5	1	1	NA	31947	31947	4.504430081755208	NA	1113	1	NA
WUHA2016	WUHA2016-cluster-3	WUHA2016-household-110	WUHA2016-person-199	0	2016	Wag Hemra, Ethiopia (WUHA)	Wag Hemra, Ethiopia (WUHA) 2016	1	50	4	0	0	0	5	5	0.6989700043360189	NA	1113	0	NA
WUHA2016	WUHA2016-cluster-3	WUHA2016-household-111	WUHA2016-person-200	0	2016	Wag Hemra, Ethiopia (WUHA)	Wag Hemra, Ethiopia (WUHA) 2016	1	12	1	0	0	0	29522	29522	4.470145775899696	NA	1113	1	NA
WUHA2016	WUHA2016-cluster-3	WUHA2016-household-113	WUHA2016-person-202	0	2016	Wag Hemra, Ethiopia (WUHA)	Wag Hemra, Ethiopia (WUHA) 2016	1	60	5	0	1	NA	27828	27828	4.444481994685612	NA	1113	1	NA
WUHA2016	WUHA2016-cluster-3	WUHA2016-household-113	WUHA2016-person-203	0	2016	Wag Hemra, Ethiopia (WUHA)	Wag Hemra, Ethiopia (WUHA) 2016	1	96	8	NA	0	0	14	14	1.146128035678238	NA	1113	0	NA
WUHA2016	WUHA2016-cluster-3	WUHA2016-household-118	WUHA2016-person-213	0	2016	Wag Hemra, Ethiopia (WUHA)	Wag Hemra, Ethiopia (WUHA) 2016	1	72	6	0	0	0	23797	23797	4.376522210604112	NA	1113	1	NA
WUHA2016	WUHA2016-cluster-3	WUHA2016-household-119	WUHA2016-person-215	0	2016	Wag Hemra, Ethiopia (WUHA)	Wag Hemra, Ethiopia (WUHA) 2016	1	72	6	NA	1	NA	NA	NA	NA	NA	1113	NA	NA
WUHA2016	WUHA2016-cluster-3	WUHA2016-household-116	WUHA2016-person-207	0	2016	Wag Hemra, Ethiopia (WUHA)	Wag Hemra, Ethiopia (WUHA) 2016	1	36	3	0	1	NA	2314	2314	3.3643633546157306	NA	1113	1	NA
WUHA2016	WUHA2016-cluster-3	WUHA2016-household-121	WUHA2016-person-217	0	2016	Wag Hemra, Ethiopia (WUHA)	Wag Hemra, Ethiopia (WUHA) 2016	1	24	2	0	1	NA	7	7	0.8450980400142568	NA	1113	0	NA
WUHA2016	WUHA2016-cluster-3	WUHA2016-household-123	WUHA2016-person-222	0	2016	Wag Hemra, Ethiopia (WUHA)	Wag Hemra, Ethiopia (WUHA) 2016	1	48	4	0	0	0	NA	NA	NA	NA	1113	NA	NA
WUHA2016	WUHA2016-cluster-3	WUHA2016-household-122	WUHA2016-person-221	0	2016	Wag Hemra, Ethiopia (WUHA)	Wag Hemra, Ethiopia (WUHA) 2016	1	48	4	0	0	0	11	11	1.0413926851582251	NA	1113	0	NA
WUHA2016	WUHA2016-cluster-3	WUHA2016-household-125	WUHA2016-person-225	0	2016	Wag Hemra, Ethiopia (WUHA)	Wag Hemra, Ethiopia (WUHA) 2016	1	96	8	0	1	NA	1448	1448	3.1607685618611283	NA	1113	1	NA
WUHA2016	WUHA2016-cluster-3	WUHA2016-household-125	WUHA2016-person-224	0	2016	Wag Hemra, Ethiopia (WUHA)	Wag Hemra, Ethiopia (WUHA) 2016	1	72	6	0	1	NA	3	3	0.47712125471966244	NA	1113	0	NA
WUHA2016	WUHA2016-cluster-3	WUHA2016-household-126	WUHA2016-person-226	0	2016	Wag Hemra, Ethiopia (WUHA)	Wag Hemra, Ethiopia (WUHA) 2016	1	96	8	0	1	NA	9	9	0.9542425094393249	NA	1113	0	NA
WUHA2016	WUHA2016-cluster-3	WUHA2016-household-127	WUHA2016-person-229	0	2016	Wag Hemra, Ethiopia (WUHA)	Wag Hemra, Ethiopia (WUHA) 2016	1	72	6	0	0	0	9	9	0.9542425094393249	NA	1113	0	NA
WUHA2016	WUHA2016-cluster-3	WUHA2016-household-127	WUHA2016-person-227	0	2016	Wag Hemra, Ethiopia (WUHA)	Wag Hemra, Ethiopia (WUHA) 2016	1	36	3	0	0	0	12	12	1.0791812460476249	NA	1113	0	NA
WUHA2016	WUHA2016-cluster-3	WUHA2016-household-128	WUHA2016-person-231	0	2016	Wag Hemra, Ethiopia (WUHA)	Wag Hemra, Ethiopia (WUHA) 2016	1	12	1	0	0	0	8	8	0.9030899869919435	NA	1113	0	NA
WUHA2016	WUHA2016-cluster-3	WUHA2016-household-128	WUHA2016-person-230	0	2016	Wag Hemra, Ethiopia (WUHA)	Wag Hemra, Ethiopia (WUHA) 2016	1	60	5	0	1	NA	21	21	1.3222192947339193	NA	1113	0	NA
WUHA2016	WUHA2016-cluster-3	WUHA2016-household-131	WUHA2016-person-235	0	2016	Wag Hemra, Ethiopia (WUHA)	Wag Hemra, Ethiopia (WUHA) 2016	1	72	6	0	0	0	5	5	0.6989700043360189	NA	1113	0	NA
WUHA2016	WUHA2016-cluster-3	WUHA2016-household-131	WUHA2016-person-236	0	2016	Wag Hemra, Ethiopia (WUHA)	Wag Hemra, Ethiopia (WUHA) 2016	1	48	4	0	1	NA	7	7	0.8450980400142568	NA	1113	0	NA
WUHA2016	WUHA2016-cluster-3	WUHA2016-household-132	WUHA2016-person-237	0	2016	Wag Hemra, Ethiopia (WUHA)	Wag Hemra, Ethiopia (WUHA) 2016	1	84	7	NA	1	NA	6	6	0.7781512503836436	NA	1113	0	NA
WUHA2016	WUHA2016-cluster-3	WUHA2016-household-132	WUHA2016-person-238	0	2016	Wag Hemra, Ethiopia (WUHA)	Wag Hemra, Ethiopia (WUHA) 2016	1	36	3	0	1	NA	11	11	1.0413926851582251	NA	1113	0	NA
WUHA2016	WUHA2016-cluster-3	WUHA2016-household-134	WUHA2016-person-240	0	2016	Wag Hemra, Ethiopia (WUHA)	Wag Hemra, Ethiopia (WUHA) 2016	1	12	1	0	0	0	47	47	1.6720978579357175	NA	1113	0	NA
WUHA2016	WUHA2016-cluster-3	WUHA2016-household-135	WUHA2016-person-241	0	2016	Wag Hemra, Ethiopia (WUHA)	Wag Hemra, Ethiopia (WUHA) 2016	1	108	9	0	0	0	23	23	1.3617278360175928	NA	1113	0	NA
WUHA2016	WUHA2016-cluster-3	WUHA2016-household-136	WUHA2016-person-243	0	2016	Wag Hemra, Ethiopia (WUHA)	Wag Hemra, Ethiopia (WUHA) 2016	1	36	3	0	1	NA	4	4	0.6020599913279624	NA	1113	0	NA
WUHA2016	WUHA2016-cluster-3	WUHA2016-household-136	WUHA2016-person-242	0	2016	Wag Hemra, Ethiopia (WUHA)	Wag Hemra, Ethiopia (WUHA) 2016	1	84	7	0	1	NA	13666	13666	4.135641416386668	NA	1113	1	NA
WUHA2016	WUHA2016-cluster-3	WUHA2016-household-137	WUHA2016-person-245	0	2016	Wag Hemra, Ethiopia (WUHA)	Wag Hemra, Ethiopia (WUHA) 2016	1	96	8	0	0	0	7033	7033	3.847140617413406	NA	1113	1	NA
WUHA2016	WUHA2016-cluster-3	WUHA2016-household-137	WUHA2016-person-246	0	2016	Wag Hemra, Ethiopia (WUHA)	Wag Hemra, Ethiopia (WUHA) 2016	1	36	3	0	1	NA	3	3	0.47712125471966244	NA	1113	0	NA
WUHA2016	WUHA2016-cluster-3	WUHA2016-household-137	WUHA2016-person-244	0	2016	Wag Hemra, Ethiopia (WUHA)	Wag Hemra, Ethiopia (WUHA) 2016	1	60	5	0	1	NA	6	6	0.7781512503836436	NA	1113	0	NA
WUHA2016	WUHA2016-cluster-3	WUHA2016-household-140	WUHA2016-person-252	0	2016	Wag Hemra, Ethiopia (WUHA)	Wag Hemra, Ethiopia (WUHA) 2016	1	84	7	0	0	0	29289	29289	4.466704544030668	NA	1113	1	NA
WUHA2016	WUHA2016-cluster-3	WUHA2016-household-138	WUHA2016-person-250	0	2016	Wag Hemra, Ethiopia (WUHA)	Wag Hemra, Ethiopia (WUHA) 2016	1	108	9	0	0	0	17258	17258	4.2369904646531475	NA	1113	1	NA
WUHA2016	WUHA2016-cluster-3	WUHA2016-household-138	WUHA2016-person-249	0	2016	Wag Hemra, Ethiopia (WUHA)	Wag Hemra, Ethiopia (WUHA) 2016	1	60	5	0	1	NA	9	9	0.9542425094393249	NA	1113	0	NA
WUHA2016	WUHA2016-cluster-3	WUHA2016-household-138	WUHA2016-person-247	0	2016	Wag Hemra, Ethiopia (WUHA)	Wag Hemra, Ethiopia (WUHA) 2016	1	24	2	0	1	NA	4	4	0.6020599913279624	NA	1113	0	NA
WUHA2016	WUHA2016-cluster-3	WUHA2016-household-139	WUHA2016-person-251	0	2016	Wag Hemra, Ethiopia (WUHA)	Wag Hemra, Ethiopia (WUHA) 2016	1	96	8	0	0	0	24	24	1.380211241711606	NA	1113	0	NA
WUHA2016	WUHA2016-cluster-3	WUHA2016-household-143	WUHA2016-person-255	0	2016	Wag Hemra, Ethiopia (WUHA)	Wag Hemra, Ethiopia (WUHA) 2016	1	108	9	NA	0	0	7	7	0.8450980400142568	NA	1113	0	NA
WUHA2016	WUHA2016-cluster-3	WUHA2016-household-144	WUHA2016-person-257	0	2016	Wag Hemra, Ethiopia (WUHA)	Wag Hemra, Ethiopia (WUHA) 2016	1	96	8	0	0	0	515	515	2.711807229041191	NA	1113	0	NA
WUHA2016	WUHA2016-cluster-3	WUHA2016-household-147	WUHA2016-person-260	0	2016	Wag Hemra, Ethiopia (WUHA)	Wag Hemra, Ethiopia (WUHA) 2016	1	84	7	0	0	0	6	6	0.7781512503836436	NA	1113	0	NA
WUHA2016	WUHA2016-cluster-3	WUHA2016-household-149	WUHA2016-person-263	0	2016	Wag Hemra, Ethiopia (WUHA)	Wag Hemra, Ethiopia (WUHA) 2016	1	65	5	0	1	NA	4	4	0.6020599913279624	NA	1113	0	NA
WUHA2016	WUHA2016-cluster-3	WUHA2016-household-149	WUHA2016-person-264	0	2016	Wag Hemra, Ethiopia (WUHA)	Wag Hemra, Ethiopia (WUHA) 2016	1	28	2	0	1	NA	14	14	1.146128035678238	NA	1113	0	NA
WUHA2016	WUHA2016-cluster-3	WUHA2016-household-150	WUHA2016-person-267	0	2016	Wag Hemra, Ethiopia (WUHA)	Wag Hemra, Ethiopia (WUHA) 2016	1	84	7	0	NA	NA	251	251	2.399673721481038	NA	1113	0	NA
WUHA2016	WUHA2016-cluster-3	WUHA2016-household-150	WUHA2016-person-266	0	2016	Wag Hemra, Ethiopia (WUHA)	Wag Hemra, Ethiopia (WUHA) 2016	1	60	5	0	1	NA	14	14	1.146128035678238	NA	1113	0	NA
WUHA2016	WUHA2016-cluster-3	WUHA2016-household-150	WUHA2016-person-265	0	2016	Wag Hemra, Ethiopia (WUHA)	Wag Hemra, Ethiopia (WUHA) 2016	1	36	3	0	1	NA	3	3	0.47712125471966244	NA	1113	0	NA
WUHA2016	WUHA2016-cluster-3	WUHA2016-household-151	WUHA2016-person-270	0	2016	Wag Hemra, Ethiopia (WUHA)	Wag Hemra, Ethiopia (WUHA) 2016	1	72	6	0	0	0	NA	NA	NA	NA	1113	NA	NA
WUHA2016	WUHA2016-cluster-3	WUHA2016-household-152	WUHA2016-person-272	0	2016	Wag Hemra, Ethiopia (WUHA)	Wag Hemra, Ethiopia (WUHA) 2016	1	50	4	0	1	NA	2	2	0.3010299956639812	NA	1113	0	NA
WUHA2016	WUHA2016-cluster-3	WUHA2016-household-152	WUHA2016-person-271	0	2016	Wag Hemra, Ethiopia (WUHA)	Wag Hemra, Ethiopia (WUHA) 2016	1	18	1	0	1	NA	4	4	0.6020599913279624	NA	1113	0	NA
WUHA2016	WUHA2016-cluster-3	WUHA2016-household-155	WUHA2016-person-277	0	2016	Wag Hemra, Ethiopia (WUHA)	Wag Hemra, Ethiopia (WUHA) 2016	1	54	4	0	0	0	4	4	0.6020599913279624	NA	1113	0	NA
WUHA2016	WUHA2016-cluster-3	WUHA2016-household-156	WUHA2016-person-280	0	2016	Wag Hemra, Ethiopia (WUHA)	Wag Hemra, Ethiopia (WUHA) 2016	1	84	7	0	0	0	5	5	0.6989700043360189	NA	1113	0	NA
WUHA2016	WUHA2016-cluster-3	WUHA2016-household-156	WUHA2016-person-281	0	2016	Wag Hemra, Ethiopia (WUHA)	Wag Hemra, Ethiopia (WUHA) 2016	1	48	4	0	0	0	4	4	0.6020599913279624	NA	1113	0	NA
WUHA2016	WUHA2016-cluster-3	WUHA2016-household-157	WUHA2016-person-282	0	2016	Wag Hemra, Ethiopia (WUHA)	Wag Hemra, Ethiopia (WUHA) 2016	1	96	8	0	0	0	9	9	0.9542425094393249	NA	1113	0	NA
WUHA2016	WUHA2016-cluster-3	WUHA2016-household-159	WUHA2016-person-284	0	2016	Wag Hemra, Ethiopia (WUHA)	Wag Hemra, Ethiopia (WUHA) 2016	1	72	6	0	0	0	25055	25055	4.398894407078496	NA	1113	1	NA
WUHA2016	WUHA2016-cluster-3	WUHA2016-household-160	WUHA2016-person-286	0	2016	Wag Hemra, Ethiopia (WUHA)	Wag Hemra, Ethiopia (WUHA) 2016	1	96	8	0	0	0	9804	9804	3.99140330258004	NA	1113	1	NA
WUHA2016	WUHA2016-cluster-3	WUHA2016-household-161	WUHA2016-person-290	0	2016	Wag Hemra, Ethiopia (WUHA)	Wag Hemra, Ethiopia (WUHA) 2016	1	108	9	0	1	NA	31487	31487	4.498131284151583	NA	1113	1	NA
WUHA2016	WUHA2016-cluster-3	WUHA2016-household-161	WUHA2016-person-289	0	2016	Wag Hemra, Ethiopia (WUHA)	Wag Hemra, Ethiopia (WUHA) 2016	1	84	7	0	1	NA	30075	30075	4.478205636011882	NA	1113	1	NA
WUHA2016	WUHA2016-cluster-3	WUHA2016-household-161	WUHA2016-person-288	0	2016	Wag Hemra, Ethiopia (WUHA)	Wag Hemra, Ethiopia (WUHA) 2016	1	48	4	0	0	0	43	43	1.6334684555795864	NA	1113	0	NA
WUHA2016	WUHA2016-cluster-3	WUHA2016-household-161	WUHA2016-person-291	0	2016	Wag Hemra, Ethiopia (WUHA)	Wag Hemra, Ethiopia (WUHA) 2016	1	19	1	0	0	0	103	103	2.012837224705172	NA	1113	0	NA
WUHA2016	WUHA2016-cluster-7	WUHA2016-household-377	WUHA2016-person-679	0	2016	Wag Hemra, Ethiopia (WUHA)	Wag Hemra, Ethiopia (WUHA) 2016	1	108	9	0	0	0	16222	16222	4.210104397064885	NA	1113	1	NA
WUHA2016	WUHA2016-cluster-7	WUHA2016-household-377	WUHA2016-person-680	0	2016	Wag Hemra, Ethiopia (WUHA)	Wag Hemra, Ethiopia (WUHA) 2016	1	60	5	0	1	NA	15761	15761	4.197583769035777	NA	1113	1	NA
WUHA2016	WUHA2016-cluster-7	WUHA2016-household-378	WUHA2016-person-682	0	2016	Wag Hemra, Ethiopia (WUHA)	Wag Hemra, Ethiopia (WUHA) 2016	1	84	7	NA	1	NA	31550	31550	4.498999363580153	NA	1113	1	NA
WUHA2016	WUHA2016-cluster-7	WUHA2016-household-378	WUHA2016-person-683	0	2016	Wag Hemra, Ethiopia (WUHA)	Wag Hemra, Ethiopia (WUHA) 2016	1	12	1	1	NA	1	31624	31624	4.500016801334914	NA	1113	1	NA
WUHA2016	WUHA2016-cluster-7	WUHA2016-household-378	WUHA2016-person-684	0	2016	Wag Hemra, Ethiopia (WUHA)	Wag Hemra, Ethiopia (WUHA) 2016	1	48	4	1	1	NA	31331	31331	4.495974256597348	NA	1113	1	NA
WUHA2016	WUHA2016-cluster-7	WUHA2016-household-383	WUHA2016-person-691	0	2016	Wag Hemra, Ethiopia (WUHA)	Wag Hemra, Ethiopia (WUHA) 2016	1	108	9	0	0	0	6459	6459	3.8101652845431495	NA	1113	1	NA
WUHA2016	WUHA2016-cluster-7	WUHA2016-household-385	WUHA2016-person-696	0	2016	Wag Hemra, Ethiopia (WUHA)	Wag Hemra, Ethiopia (WUHA) 2016	1	12	1	0	1	1	6	6	0.7781512503836436	NA	1113	0	NA
WUHA2016	WUHA2016-cluster-7	WUHA2016-household-385	WUHA2016-person-695	0	2016	Wag Hemra, Ethiopia (WUHA)	Wag Hemra, Ethiopia (WUHA) 2016	1	48	4	0	1	NA	30308	30308	4.481557278577391	NA	1113	1	NA
WUHA2016	WUHA2016-cluster-7	WUHA2016-household-386	WUHA2016-person-697	0	2016	Wag Hemra, Ethiopia (WUHA)	Wag Hemra, Ethiopia (WUHA) 2016	1	84	7	NA	1	NA	15925	15925	4.202079441007388	NA	1113	1	NA
WUHA2016	WUHA2016-cluster-7	WUHA2016-household-386	WUHA2016-person-698	0	2016	Wag Hemra, Ethiopia (WUHA)	Wag Hemra, Ethiopia (WUHA) 2016	1	24	2	1	1	1	32203	32203	4.507896332029873	NA	1113	1	NA
WUHA2016	WUHA2016-cluster-7	WUHA2016-household-384	WUHA2016-person-693	0	2016	Wag Hemra, Ethiopia (WUHA)	Wag Hemra, Ethiopia (WUHA) 2016	1	84	7	NA	0	0	7669	7669	3.8847387377696316	NA	1113	1	NA
WUHA2016	WUHA2016-cluster-7	WUHA2016-household-384	WUHA2016-person-694	0	2016	Wag Hemra, Ethiopia (WUHA)	Wag Hemra, Ethiopia (WUHA) 2016	1	60	5	0	1	NA	4	4	0.6020599913279624	NA	1113	0	NA
WUHA2016	WUHA2016-cluster-7	WUHA2016-household-387	WUHA2016-person-699	0	2016	Wag Hemra, Ethiopia (WUHA)	Wag Hemra, Ethiopia (WUHA) 2016	1	84	7	NA	NA	NA	38	38	1.5797835966168101	NA	1113	0	NA
WUHA2016	WUHA2016-cluster-7	WUHA2016-household-387	WUHA2016-person-700	0	2016	Wag Hemra, Ethiopia (WUHA)	Wag Hemra, Ethiopia (WUHA) 2016	1	48	4	0	1	1	3	3	0.47712125471966244	NA	1113	0	NA
WUHA2016	WUHA2016-cluster-7	WUHA2016-household-388	WUHA2016-person-704	0	2016	Wag Hemra, Ethiopia (WUHA)	Wag Hemra, Ethiopia (WUHA) 2016	1	48	4	0	1	NA	3	3	0.47712125471966244	NA	1113	0	NA
WUHA2016	WUHA2016-cluster-7	WUHA2016-household-388	WUHA2016-person-703	0	2016	Wag Hemra, Ethiopia (WUHA)	Wag Hemra, Ethiopia (WUHA) 2016	1	12	1	0	0	0	7	7	0.8450980400142568	NA	1113	0	NA
WUHA2016	WUHA2016-cluster-7	WUHA2016-household-389	WUHA2016-person-706	0	2016	Wag Hemra, Ethiopia (WUHA)	Wag Hemra, Ethiopia (WUHA) 2016	1	84	7	0	1	NA	4	4	0.6020599913279624	NA	1113	0	NA
WUHA2016	WUHA2016-cluster-7	WUHA2016-household-392	WUHA2016-person-715	0	2016	Wag Hemra, Ethiopia (WUHA)	Wag Hemra, Ethiopia (WUHA) 2016	1	96	8	0	1	NA	10208	10208	4.008940661377087	NA	1113	1	NA
WUHA2016	WUHA2016-cluster-7	WUHA2016-household-395	WUHA2016-person-722	0	2016	Wag Hemra, Ethiopia (WUHA)	Wag Hemra, Ethiopia (WUHA) 2016	1	108	9	NA	1	NA	6248	6248	3.7957410208692437	NA	1113	1	NA
WUHA2016	WUHA2016-cluster-7	WUHA2016-household-394	WUHA2016-person-720	0	2016	Wag Hemra, Ethiopia (WUHA)	Wag Hemra, Ethiopia (WUHA) 2016	1	108	9	NA	1	NA	24046	24046	4.381042842771909	NA	1113	1	NA
WUHA2016	WUHA2016-cluster-7	WUHA2016-household-397	WUHA2016-person-729	0	2016	Wag Hemra, Ethiopia (WUHA)	Wag Hemra, Ethiopia (WUHA) 2016	1	96	8	0	0	0	8215	8215	3.9146075677710805	NA	1113	1	NA
WUHA2016	WUHA2016-cluster-7	WUHA2016-household-397	WUHA2016-person-730	0	2016	Wag Hemra, Ethiopia (WUHA)	Wag Hemra, Ethiopia (WUHA) 2016	1	60	5	0	NA	1	26206	26206	4.418400736684887	NA	1113	1	NA
WUHA2016	WUHA2016-cluster-7	WUHA2016-household-400	WUHA2016-person-736	0	2016	Wag Hemra, Ethiopia (WUHA)	Wag Hemra, Ethiopia (WUHA) 2016	1	84	7	NA	NA	1	31163	31163	4.4936392596786625	NA	1113	1	NA
WUHA2016	WUHA2016-cluster-7	WUHA2016-household-409	WUHA2016-person-748	0	2016	Wag Hemra, Ethiopia (WUHA)	Wag Hemra, Ethiopia (WUHA) 2016	1	72	6	NA	NA	1	5	5	0.6989700043360189	NA	1113	0	NA
WUHA2016	WUHA2016-cluster-7	WUHA2016-household-412	WUHA2016-person-751	0	2016	Wag Hemra, Ethiopia (WUHA)	Wag Hemra, Ethiopia (WUHA) 2016	1	24	2	0	1	NA	5	5	0.6989700043360189	NA	1113	0	NA
WUHA2016	WUHA2016-cluster-7	WUHA2016-household-414	WUHA2016-person-755	0	2016	Wag Hemra, Ethiopia (WUHA)	Wag Hemra, Ethiopia (WUHA) 2016	1	72	6	NA	1	NA	29047	29047	4.463101284722051	NA	1113	1	NA
WUHA2016	WUHA2016-cluster-7	WUHA2016-household-415	WUHA2016-person-756	0	2016	Wag Hemra, Ethiopia (WUHA)	Wag Hemra, Ethiopia (WUHA) 2016	1	31	2	0	0	0	6	6	0.7781512503836436	NA	1113	0	NA
WUHA2016	WUHA2016-cluster-7	WUHA2016-household-416	WUHA2016-person-757	0	2016	Wag Hemra, Ethiopia (WUHA)	Wag Hemra, Ethiopia (WUHA) 2016	1	77	6	NA	1	NA	22	22	1.3424226808222062	NA	1113	0	NA
WUHA2016	WUHA2016-cluster-7	WUHA2016-household-417	WUHA2016-person-759	0	2016	Wag Hemra, Ethiopia (WUHA)	Wag Hemra, Ethiopia (WUHA) 2016	1	60	5	0	0	0	NA	NA	NA	NA	1113	NA	NA
WUHA2016	WUHA2016-cluster-7	WUHA2016-household-417	WUHA2016-person-758	0	2016	Wag Hemra, Ethiopia (WUHA)	Wag Hemra, Ethiopia (WUHA) 2016	1	108	9	0	0	0	NA	NA	NA	NA	1113	NA	NA
WUHA2016	WUHA2016-cluster-7	WUHA2016-household-418	WUHA2016-person-760	0	2016	Wag Hemra, Ethiopia (WUHA)	Wag Hemra, Ethiopia (WUHA) 2016	1	96	8	0	0	0	26791	26791	4.427988924372546	NA	1113	1	NA
WUHA2016	WUHA2016-cluster-7	WUHA2016-household-418	WUHA2016-person-761	0	2016	Wag Hemra, Ethiopia (WUHA)	Wag Hemra, Ethiopia (WUHA) 2016	1	60	5	0	0	0	4	4	0.6020599913279624	NA	1113	0	NA
WUHA2016	WUHA2016-cluster-7	WUHA2016-household-419	WUHA2016-person-762	0	2016	Wag Hemra, Ethiopia (WUHA)	Wag Hemra, Ethiopia (WUHA) 2016	1	84	7	NA	NA	NA	11	11	1.0413926851582251	NA	1113	0	NA
WUHA2016	WUHA2016-cluster-7	WUHA2016-household-419	WUHA2016-person-764	0	2016	Wag Hemra, Ethiopia (WUHA)	Wag Hemra, Ethiopia (WUHA) 2016	1	36	3	NA	NA	NA	16	16	1.2041199826559248	NA	1113	0	NA
WUHA2016	WUHA2016-cluster-7	WUHA2016-household-420	WUHA2016-person-765	0	2016	Wag Hemra, Ethiopia (WUHA)	Wag Hemra, Ethiopia (WUHA) 2016	1	60	5	0	0	0	NA	NA	NA	NA	1113	NA	NA
WUHA2016	WUHA2016-cluster-7	WUHA2016-household-420	WUHA2016-person-767	0	2016	Wag Hemra, Ethiopia (WUHA)	Wag Hemra, Ethiopia (WUHA) 2016	1	84	7	NA	0	0	1192	1192	3.076276255404218	NA	1113	1	NA
WUHA2016	WUHA2016-cluster-4	WUHA2016-household-180	WUHA2016-person-318	0	2016	Wag Hemra, Ethiopia (WUHA)	Wag Hemra, Ethiopia (WUHA) 2016	1	48	4	0	NA	1	6	6	0.7781512503836436	NA	1113	0	NA
WUHA2016	WUHA2016-cluster-4	WUHA2016-household-183	WUHA2016-person-322	0	2016	Wag Hemra, Ethiopia (WUHA)	Wag Hemra, Ethiopia (WUHA) 2016	1	52	4	0	0	0	27663	27663	4.441899276742038	NA	1113	1	NA
WUHA2016	WUHA2016-cluster-4	WUHA2016-household-183	WUHA2016-person-323	0	2016	Wag Hemra, Ethiopia (WUHA)	Wag Hemra, Ethiopia (WUHA) 2016	1	88	7	0	0	0	23772	23772	4.376065721586172	NA	1113	1	NA
WUHA2016	WUHA2016-cluster-4	WUHA2016-household-184	WUHA2016-person-324	0	2016	Wag Hemra, Ethiopia (WUHA)	Wag Hemra, Ethiopia (WUHA) 2016	1	36	3	0	1	NA	7	7	0.8450980400142568	NA	1113	0	NA
WUHA2016	WUHA2016-cluster-4	WUHA2016-household-185	WUHA2016-person-329	0	2016	Wag Hemra, Ethiopia (WUHA)	Wag Hemra, Ethiopia (WUHA) 2016	1	72	6	0	0	0	4	4	0.6020599913279624	NA	1113	0	NA
WUHA2016	WUHA2016-cluster-4	WUHA2016-household-185	WUHA2016-person-328	0	2016	Wag Hemra, Ethiopia (WUHA)	Wag Hemra, Ethiopia (WUHA) 2016	1	48	4	NA	NA	NA	NA	NA	NA	NA	1113	NA	NA
WUHA2016	WUHA2016-cluster-4	WUHA2016-household-186	WUHA2016-person-333	0	2016	Wag Hemra, Ethiopia (WUHA)	Wag Hemra, Ethiopia (WUHA) 2016	1	108	9	0	1	NA	2235	2235	3.3492775274679554	NA	1113	1	NA
WUHA2016	WUHA2016-cluster-4	WUHA2016-household-186	WUHA2016-person-332	0	2016	Wag Hemra, Ethiopia (WUHA)	Wag Hemra, Ethiopia (WUHA) 2016	1	72	6	0	0	0	26288	26288	4.419757546090986	NA	1113	1	NA
WUHA2016	WUHA2016-cluster-4	WUHA2016-household-186	WUHA2016-person-330	0	2016	Wag Hemra, Ethiopia (WUHA)	Wag Hemra, Ethiopia (WUHA) 2016	1	48	4	0	1	NA	20	20	1.3010299956639813	NA	1113	0	NA
WUHA2016	WUHA2016-cluster-4	WUHA2016-household-186	WUHA2016-person-331	0	2016	Wag Hemra, Ethiopia (WUHA)	Wag Hemra, Ethiopia (WUHA) 2016	1	24	2	0	0	0	3	3	0.47712125471966244	NA	1113	0	NA
WUHA2016	WUHA2016-cluster-4	WUHA2016-household-187	WUHA2016-person-334	0	2016	Wag Hemra, Ethiopia (WUHA)	Wag Hemra, Ethiopia (WUHA) 2016	1	84	7	0	0	0	4	4	0.6020599913279624	NA	1113	0	NA
WUHA2016	WUHA2016-cluster-4	WUHA2016-household-187	WUHA2016-person-335	0	2016	Wag Hemra, Ethiopia (WUHA)	Wag Hemra, Ethiopia (WUHA) 2016	1	72	6	0	0	0	12	12	1.0791812460476249	NA	1113	0	NA
WUHA2016	WUHA2016-cluster-4	WUHA2016-household-187	WUHA2016-person-336	0	2016	Wag Hemra, Ethiopia (WUHA)	Wag Hemra, Ethiopia (WUHA) 2016	1	36	3	0	NA	1	5	5	0.6989700043360189	NA	1113	0	NA
WUHA2016	WUHA2016-cluster-11	WUHA2016-household-740	WUHA2016-person-1264	0	2016	Wag Hemra, Ethiopia (WUHA)	Wag Hemra, Ethiopia (WUHA) 2016	1	61	5	0	1	NA	8	8	0.9030899869919435	NA	1113	0	NA
WUHA2016	WUHA2016-cluster-11	WUHA2016-household-740	WUHA2016-person-1266	0	2016	Wag Hemra, Ethiopia (WUHA)	Wag Hemra, Ethiopia (WUHA) 2016	1	97	8	0	0	0	7	7	0.8450980400142568	NA	1113	0	NA
WUHA2016	WUHA2016-cluster-11	WUHA2016-household-740	WUHA2016-person-1265	0	2016	Wag Hemra, Ethiopia (WUHA)	Wag Hemra, Ethiopia (WUHA) 2016	1	32	2	0	0	0	14	14	1.146128035678238	NA	1113	0	NA
WUHA2016	WUHA2016-cluster-11	WUHA2016-household-742	WUHA2016-person-1268	0	2016	Wag Hemra, Ethiopia (WUHA)	Wag Hemra, Ethiopia (WUHA) 2016	1	13	1	0	0	0	11	11	1.0413926851582251	NA	1113	0	NA
WUHA2016	WUHA2016-cluster-11	WUHA2016-household-743	WUHA2016-person-1269	0	2016	Wag Hemra, Ethiopia (WUHA)	Wag Hemra, Ethiopia (WUHA) 2016	1	108	9	0	0	0	6	6	0.7781512503836436	NA	1113	0	NA
WUHA2016	WUHA2016-cluster-11	WUHA2016-household-743	WUHA2016-person-1272	0	2016	Wag Hemra, Ethiopia (WUHA)	Wag Hemra, Ethiopia (WUHA) 2016	1	72	6	NA	1	NA	28887	28887	4.460702441425453	NA	1113	1	NA
WUHA2016	WUHA2016-cluster-11	WUHA2016-household-743	WUHA2016-person-1270	0	2016	Wag Hemra, Ethiopia (WUHA)	Wag Hemra, Ethiopia (WUHA) 2016	1	48	4	0	0	0	11	11	1.0413926851582251	NA	1113	0	NA
WUHA2016	WUHA2016-cluster-11	WUHA2016-household-744	WUHA2016-person-1273	0	2016	Wag Hemra, Ethiopia (WUHA)	Wag Hemra, Ethiopia (WUHA) 2016	1	48	4	0	0	0	124	124	2.093421685162235	NA	1113	0	NA
WUHA2016	WUHA2016-cluster-11	WUHA2016-household-744	WUHA2016-person-1274	0	2016	Wag Hemra, Ethiopia (WUHA)	Wag Hemra, Ethiopia (WUHA) 2016	1	12	1	0	0	0	3	3	0.47712125471966244	NA	1113	0	NA
WUHA2016	WUHA2016-cluster-11	WUHA2016-household-745	WUHA2016-person-1277	0	2016	Wag Hemra, Ethiopia (WUHA)	Wag Hemra, Ethiopia (WUHA) 2016	1	96	8	NA	0	0	6	6	0.7781512503836436	NA	1113	0	NA
WUHA2016	WUHA2016-cluster-11	WUHA2016-household-745	WUHA2016-person-1275	0	2016	Wag Hemra, Ethiopia (WUHA)	Wag Hemra, Ethiopia (WUHA) 2016	1	84	7	0	1	0	NA	NA	NA	NA	1113	NA	NA
WUHA2016	WUHA2016-cluster-11	WUHA2016-household-745	WUHA2016-person-1278	0	2016	Wag Hemra, Ethiopia (WUHA)	Wag Hemra, Ethiopia (WUHA) 2016	1	60	5	0	0	0	4	4	0.6020599913279624	NA	1113	0	NA
WUHA2016	WUHA2016-cluster-11	WUHA2016-household-746	WUHA2016-person-1280	0	2016	Wag Hemra, Ethiopia (WUHA)	Wag Hemra, Ethiopia (WUHA) 2016	1	36	3	0	1	NA	7	7	0.8450980400142568	NA	1113	0	NA
WUHA2016	WUHA2016-cluster-11	WUHA2016-household-747	WUHA2016-person-1281	0	2016	Wag Hemra, Ethiopia (WUHA)	Wag Hemra, Ethiopia (WUHA) 2016	1	108	9	0	1	NA	19	19	1.2787536009528289	NA	1113	0	NA
WUHA2016	WUHA2016-cluster-11	WUHA2016-household-748	WUHA2016-person-1282	0	2016	Wag Hemra, Ethiopia (WUHA)	Wag Hemra, Ethiopia (WUHA) 2016	1	96	8	0	0	0	10	10	1	NA	1113	0	NA
WUHA2016	WUHA2016-cluster-11	WUHA2016-household-749	WUHA2016-person-1283	0	2016	Wag Hemra, Ethiopia (WUHA)	Wag Hemra, Ethiopia (WUHA) 2016	1	109	9	0	0	0	1249	1249	3.0965624383741357	NA	1113	1	NA
WUHA2016	WUHA2016-cluster-11	WUHA2016-household-750	WUHA2016-person-1284	0	2016	Wag Hemra, Ethiopia (WUHA)	Wag Hemra, Ethiopia (WUHA) 2016	1	25	2	0	0	0	5	5	0.6989700043360189	NA	1113	0	NA
WUHA2016	WUHA2016-cluster-11	WUHA2016-household-751	WUHA2016-person-1286	0	2016	Wag Hemra, Ethiopia (WUHA)	Wag Hemra, Ethiopia (WUHA) 2016	1	49	4	0	1	0	6564	6564	3.8171685723810556	NA	1113	1	NA
WUHA2016	WUHA2016-cluster-11	WUHA2016-household-751	WUHA2016-person-1287	0	2016	Wag Hemra, Ethiopia (WUHA)	Wag Hemra, Ethiopia (WUHA) 2016	1	85	7	0	0	0	16	16	1.2041199826559248	NA	1113	0	NA
WUHA2016	WUHA2016-cluster-11	WUHA2016-household-751	WUHA2016-person-1285	0	2016	Wag Hemra, Ethiopia (WUHA)	Wag Hemra, Ethiopia (WUHA) 2016	1	25	2	0	NA	1	63	63	1.7993405494535817	NA	1113	0	NA
WUHA2016	WUHA2016-cluster-11	WUHA2016-household-752	WUHA2016-person-1289	0	2016	Wag Hemra, Ethiopia (WUHA)	Wag Hemra, Ethiopia (WUHA) 2016	1	61	5	0	1	NA	8	8	0.9030899869919435	NA	1113	0	NA
WUHA2016	WUHA2016-cluster-11	WUHA2016-household-752	WUHA2016-person-1290	0	2016	Wag Hemra, Ethiopia (WUHA)	Wag Hemra, Ethiopia (WUHA) 2016	1	97	8	0	0	0	1088	1088	3.036628895362161	NA	1113	0	NA
WUHA2016	WUHA2016-cluster-11	WUHA2016-household-752	WUHA2016-person-1288	0	2016	Wag Hemra, Ethiopia (WUHA)	Wag Hemra, Ethiopia (WUHA) 2016	1	85	7	0	0	0	679	679	2.8318697742805017	NA	1113	0	NA
WUHA2016	WUHA2016-cluster-11	WUHA2016-household-753	WUHA2016-person-1291	0	2016	Wag Hemra, Ethiopia (WUHA)	Wag Hemra, Ethiopia (WUHA) 2016	1	20	1	0	1	NA	3	3	0.47712125471966244	NA	1113	0	NA
WUHA2016	WUHA2016-cluster-11	WUHA2016-household-754	WUHA2016-person-1292	0	2016	Wag Hemra, Ethiopia (WUHA)	Wag Hemra, Ethiopia (WUHA) 2016	1	85	7	0	0	0	4	4	0.6020599913279624	NA	1113	0	NA
WUHA2016	WUHA2016-cluster-11	WUHA2016-household-755	WUHA2016-person-1295	0	2016	Wag Hemra, Ethiopia (WUHA)	Wag Hemra, Ethiopia (WUHA) 2016	1	97	8	NA	1	NA	40	40	1.6020599913279623	NA	1113	0	NA
WUHA2016	WUHA2016-cluster-11	WUHA2016-household-755	WUHA2016-person-1293	0	2016	Wag Hemra, Ethiopia (WUHA)	Wag Hemra, Ethiopia (WUHA) 2016	1	73	6	NA	1	NA	6	6	0.7781512503836436	NA	1113	0	NA
WUHA2016	WUHA2016-cluster-11	WUHA2016-household-756	WUHA2016-person-1297	0	2016	Wag Hemra, Ethiopia (WUHA)	Wag Hemra, Ethiopia (WUHA) 2016	1	49	4	0	1	NA	5404	5404	3.732715340349993	NA	1113	1	NA
WUHA2016	WUHA2016-cluster-11	WUHA2016-household-756	WUHA2016-person-1296	0	2016	Wag Hemra, Ethiopia (WUHA)	Wag Hemra, Ethiopia (WUHA) 2016	1	99	8	NA	0	0	24495	24495	4.389077443792349	NA	1113	1	NA
WUHA2016	WUHA2016-cluster-11	WUHA2016-household-757	WUHA2016-person-1298	0	2016	Wag Hemra, Ethiopia (WUHA)	Wag Hemra, Ethiopia (WUHA) 2016	1	22	1	0	1	NA	10	10	1	NA	1113	0	NA
WUHA2016	WUHA2016-cluster-11	WUHA2016-household-757	WUHA2016-person-1300	0	2016	Wag Hemra, Ethiopia (WUHA)	Wag Hemra, Ethiopia (WUHA) 2016	1	61	5	0	1	NA	25738	25738	4.410574796542328	NA	1113	1	NA
WUHA2016	WUHA2016-cluster-11	WUHA2016-household-758	WUHA2016-person-1303	0	2016	Wag Hemra, Ethiopia (WUHA)	Wag Hemra, Ethiopia (WUHA) 2016	1	67	5	0	0	0	1	1	0	NA	1113	0	NA
WUHA2016	WUHA2016-cluster-11	WUHA2016-household-758	WUHA2016-person-1301	0	2016	Wag Hemra, Ethiopia (WUHA)	Wag Hemra, Ethiopia (WUHA) 2016	1	39	3	0	0	0	3	3	0.47712125471966244	NA	1113	0	NA
WUHA2016	WUHA2016-cluster-4	WUHA2016-household-191	WUHA2016-person-343	0	2016	Wag Hemra, Ethiopia (WUHA)	Wag Hemra, Ethiopia (WUHA) 2016	1	48	4	0	1	NA	30501	30501	4.484314078276703	NA	1113	1	NA
WUHA2016	WUHA2016-cluster-12	WUHA2016-household-783	WUHA2016-person-1347	0	2016	Wag Hemra, Ethiopia (WUHA)	Wag Hemra, Ethiopia (WUHA) 2016	1	37	3	0	1	NA	7	7	0.8450980400142568	NA	1113	0	NA
WUHA2016	WUHA2016-cluster-12	WUHA2016-household-783	WUHA2016-person-1346	0	2016	Wag Hemra, Ethiopia (WUHA)	Wag Hemra, Ethiopia (WUHA) 2016	1	97	8	0	0	0	7	7	0.8450980400142568	NA	1113	0	NA
WUHA2016	WUHA2016-cluster-12	WUHA2016-household-784	WUHA2016-person-1348	0	2016	Wag Hemra, Ethiopia (WUHA)	Wag Hemra, Ethiopia (WUHA) 2016	1	97	8	0	NA	NA	2920	2920	3.4653828514484184	NA	1113	1	NA
WUHA2016	WUHA2016-cluster-7	WUHA2016-household-422	WUHA2016-person-773	0	2016	Wag Hemra, Ethiopia (WUHA)	Wag Hemra, Ethiopia (WUHA) 2016	1	19	1	0	1	NA	4	4	0.6020599913279624	NA	1113	0	NA
WUHA2016	WUHA2016-cluster-7	WUHA2016-household-422	WUHA2016-person-772	0	2016	Wag Hemra, Ethiopia (WUHA)	Wag Hemra, Ethiopia (WUHA) 2016	1	48	4	0	0	0	484	484	2.6848453616444123	NA	1113	0	NA
WUHA2016	WUHA2016-cluster-7	WUHA2016-household-422	WUHA2016-person-771	0	2016	Wag Hemra, Ethiopia (WUHA)	Wag Hemra, Ethiopia (WUHA) 2016	1	84	7	0	0	0	99	99	1.99563519459755	NA	1113	0	NA
WUHA2016	WUHA2016-cluster-7	WUHA2016-household-423	WUHA2016-person-775	0	2016	Wag Hemra, Ethiopia (WUHA)	Wag Hemra, Ethiopia (WUHA) 2016	1	73	6	NA	0	0	6	6	0.7781512503836436	NA	1113	0	NA
WUHA2016	WUHA2016-cluster-7	WUHA2016-household-423	WUHA2016-person-774	0	2016	Wag Hemra, Ethiopia (WUHA)	Wag Hemra, Ethiopia (WUHA) 2016	1	84	7	0	0	0	573	573	2.75815462196739	NA	1113	0	NA
WUHA2016	WUHA2016-cluster-12	WUHA2016-household-786	WUHA2016-person-1351	0	2016	Wag Hemra, Ethiopia (WUHA)	Wag Hemra, Ethiopia (WUHA) 2016	1	108	9	0	1	NA	2086	2086	3.319314304090512	NA	1113	1	NA
WUHA2016	WUHA2016-cluster-12	WUHA2016-household-786	WUHA2016-person-1350	0	2016	Wag Hemra, Ethiopia (WUHA)	Wag Hemra, Ethiopia (WUHA) 2016	1	55	4	NA	NA	NA	NA	NA	NA	NA	1113	NA	NA
WUHA2016	WUHA2016-cluster-12	WUHA2016-household-787	WUHA2016-person-1352	0	2016	Wag Hemra, Ethiopia (WUHA)	Wag Hemra, Ethiopia (WUHA) 2016	1	106	8	0	0	0	1050	1050	3.0211892990699383	NA	1113	0	NA
WUHA2016	WUHA2016-cluster-12	WUHA2016-household-787	WUHA2016-person-1353	0	2016	Wag Hemra, Ethiopia (WUHA)	Wag Hemra, Ethiopia (WUHA) 2016	1	63	5	0	1	NA	2	2	0.3010299956639812	NA	1113	0	NA
WUHA2016	WUHA2016-cluster-12	WUHA2016-household-790	WUHA2016-person-1358	0	2016	Wag Hemra, Ethiopia (WUHA)	Wag Hemra, Ethiopia (WUHA) 2016	1	37	3	0	1	NA	9	9	0.9542425094393249	NA	1113	0	NA
WUHA2016	WUHA2016-cluster-12	WUHA2016-household-790	WUHA2016-person-1359	0	2016	Wag Hemra, Ethiopia (WUHA)	Wag Hemra, Ethiopia (WUHA) 2016	1	85	7	NA	0	0	30	30	1.4771212547196624	NA	1113	0	NA
WUHA2016	WUHA2016-cluster-12	WUHA2016-household-791	WUHA2016-person-1360	0	2016	Wag Hemra, Ethiopia (WUHA)	Wag Hemra, Ethiopia (WUHA) 2016	1	23	1	0	1	NA	6	6	0.7781512503836436	NA	1113	0	NA
WUHA2016	WUHA2016-cluster-12	WUHA2016-household-792	WUHA2016-person-1363	0	2016	Wag Hemra, Ethiopia (WUHA)	Wag Hemra, Ethiopia (WUHA) 2016	1	85	7	NA	NA	NA	NA	NA	NA	NA	1113	NA	NA
WUHA2016	WUHA2016-cluster-12	WUHA2016-household-792	WUHA2016-person-1362	0	2016	Wag Hemra, Ethiopia (WUHA)	Wag Hemra, Ethiopia (WUHA) 2016	1	49	4	0	1	NA	6	6	0.7781512503836436	NA	1113	0	NA
WUHA2016	WUHA2016-cluster-4	WUHA2016-household-190	WUHA2016-person-342	0	2016	Wag Hemra, Ethiopia (WUHA)	Wag Hemra, Ethiopia (WUHA) 2016	1	48	4	0	0	0	31684	31684	4.500840004617788	NA	1113	1	NA
WUHA2016	WUHA2016-cluster-4	WUHA2016-household-188	WUHA2016-person-337	0	2016	Wag Hemra, Ethiopia (WUHA)	Wag Hemra, Ethiopia (WUHA) 2016	1	96	8	0	1	NA	13753	13753	4.138397442990546	NA	1113	1	NA
WUHA2016	WUHA2016-cluster-4	WUHA2016-household-192	WUHA2016-person-346	0	2016	Wag Hemra, Ethiopia (WUHA)	Wag Hemra, Ethiopia (WUHA) 2016	1	36	3	0	1	NA	9	9	0.9542425094393249	NA	1113	0	NA
WUHA2016	WUHA2016-cluster-4	WUHA2016-household-192	WUHA2016-person-347	0	2016	Wag Hemra, Ethiopia (WUHA)	Wag Hemra, Ethiopia (WUHA) 2016	1	36	3	0	0	0	50	50	1.6989700043360187	NA	1113	0	NA
WUHA2016	WUHA2016-cluster-4	WUHA2016-household-189	WUHA2016-person-339	0	2016	Wag Hemra, Ethiopia (WUHA)	Wag Hemra, Ethiopia (WUHA) 2016	1	96	8	0	0	0	8	8	0.9030899869919435	NA	1113	0	NA
WUHA2016	WUHA2016-cluster-4	WUHA2016-household-189	WUHA2016-person-341	0	2016	Wag Hemra, Ethiopia (WUHA)	Wag Hemra, Ethiopia (WUHA) 2016	1	12	1	0	1	NA	18	18	1.255272505103306	NA	1113	0	NA
WUHA2016	WUHA2016-cluster-4	WUHA2016-household-189	WUHA2016-person-338	0	2016	Wag Hemra, Ethiopia (WUHA)	Wag Hemra, Ethiopia (WUHA) 2016	1	72	6	0	1	NA	8	8	0.9030899869919435	NA	1113	0	NA
WUHA2016	WUHA2016-cluster-4	WUHA2016-household-193	WUHA2016-person-348	0	2016	Wag Hemra, Ethiopia (WUHA)	Wag Hemra, Ethiopia (WUHA) 2016	1	12	1	0	1	NA	26	26	1.414973347970818	NA	1113	0	NA
WUHA2016	WUHA2016-cluster-12	WUHA2016-household-793	WUHA2016-person-1365	0	2016	Wag Hemra, Ethiopia (WUHA)	Wag Hemra, Ethiopia (WUHA) 2016	1	97	8	0	1	1	11603	11603	4.064570292244026	NA	1113	1	NA
WUHA2016	WUHA2016-cluster-12	WUHA2016-household-793	WUHA2016-person-1364	0	2016	Wag Hemra, Ethiopia (WUHA)	Wag Hemra, Ethiopia (WUHA) 2016	1	49	4	0	0	0	24828	24828	4.39494173671336	NA	1113	1	NA
WUHA2016	WUHA2016-cluster-12	WUHA2016-household-794	WUHA2016-person-1367	0	2016	Wag Hemra, Ethiopia (WUHA)	Wag Hemra, Ethiopia (WUHA) 2016	1	85	7	0	0	0	743	743	2.8709888137605755	NA	1113	0	NA
WUHA2016	WUHA2016-cluster-12	WUHA2016-household-794	WUHA2016-person-1368	0	2016	Wag Hemra, Ethiopia (WUHA)	Wag Hemra, Ethiopia (WUHA) 2016	1	73	6	0	1	NA	7	7	0.8450980400142568	NA	1113	0	NA
WUHA2016	WUHA2016-cluster-12	WUHA2016-household-794	WUHA2016-person-1370	0	2016	Wag Hemra, Ethiopia (WUHA)	Wag Hemra, Ethiopia (WUHA) 2016	1	25	2	0	1	1	NA	NA	NA	NA	1113	NA	NA
WUHA2016	WUHA2016-cluster-12	WUHA2016-household-795	WUHA2016-person-1371	0	2016	Wag Hemra, Ethiopia (WUHA)	Wag Hemra, Ethiopia (WUHA) 2016	1	109	9	0	1	NA	20167	20167	4.30464129829467	NA	1113	1	NA
WUHA2016	WUHA2016-cluster-12	WUHA2016-household-796	WUHA2016-person-1375	0	2016	Wag Hemra, Ethiopia (WUHA)	Wag Hemra, Ethiopia (WUHA) 2016	1	97	8	NA	NA	NA	30344	30344	4.482072829694734	NA	1113	1	NA
WUHA2016	WUHA2016-cluster-12	WUHA2016-household-796	WUHA2016-person-1372	0	2016	Wag Hemra, Ethiopia (WUHA)	Wag Hemra, Ethiopia (WUHA) 2016	1	61	5	0	1	NA	11599	11599	4.064420548433594	NA	1113	1	NA
WUHA2016	WUHA2016-cluster-12	WUHA2016-household-796	WUHA2016-person-1373	0	2016	Wag Hemra, Ethiopia (WUHA)	Wag Hemra, Ethiopia (WUHA) 2016	1	25	2	0	1	NA	28831	28831	4.459859706104825	NA	1113	1	NA
WUHA2016	WUHA2016-cluster-12	WUHA2016-household-798	WUHA2016-person-1380	0	2016	Wag Hemra, Ethiopia (WUHA)	Wag Hemra, Ethiopia (WUHA) 2016	1	109	9	0	1	1	NA	NA	NA	NA	1113	NA	NA
WUHA2016	WUHA2016-cluster-12	WUHA2016-household-798	WUHA2016-person-1378	0	2016	Wag Hemra, Ethiopia (WUHA)	Wag Hemra, Ethiopia (WUHA) 2016	1	61	5	0	1	NA	6	6	0.7781512503836436	NA	1113	0	NA
WUHA2016	WUHA2016-cluster-12	WUHA2016-household-798	WUHA2016-person-1379	0	2016	Wag Hemra, Ethiopia (WUHA)	Wag Hemra, Ethiopia (WUHA) 2016	1	25	2	0	1	NA	6	6	0.7781512503836436	NA	1113	0	NA
WUHA2016	WUHA2016-cluster-12	WUHA2016-household-799	WUHA2016-person-1381	0	2016	Wag Hemra, Ethiopia (WUHA)	Wag Hemra, Ethiopia (WUHA) 2016	1	97	8	NA	NA	NA	NA	NA	NA	NA	1113	NA	NA
WUHA2016	WUHA2016-cluster-12	WUHA2016-household-800	WUHA2016-person-1382	0	2016	Wag Hemra, Ethiopia (WUHA)	Wag Hemra, Ethiopia (WUHA) 2016	1	13	1	0	0	0	3	3	0.47712125471966244	NA	1113	0	NA
WUHA2016	WUHA2016-cluster-12	WUHA2016-household-800	WUHA2016-person-1384	0	2016	Wag Hemra, Ethiopia (WUHA)	Wag Hemra, Ethiopia (WUHA) 2016	1	109	9	NA	0	0	6	6	0.7781512503836436	NA	1113	0	NA
WUHA2016	WUHA2016-cluster-12	WUHA2016-household-800	WUHA2016-person-1383	0	2016	Wag Hemra, Ethiopia (WUHA)	Wag Hemra, Ethiopia (WUHA) 2016	1	61	5	0	0	0	2	2	0.3010299956639812	NA	1113	0	NA
WUHA2016	WUHA2016-cluster-4	WUHA2016-household-195	WUHA2016-person-351	0	2016	Wag Hemra, Ethiopia (WUHA)	Wag Hemra, Ethiopia (WUHA) 2016	1	24	2	0	1	NA	8	8	0.9030899869919435	NA	1113	0	NA
WUHA2016	WUHA2016-cluster-4	WUHA2016-household-196	WUHA2016-person-352	0	2016	Wag Hemra, Ethiopia (WUHA)	Wag Hemra, Ethiopia (WUHA) 2016	1	60	5	0	1	NA	29543	29543	4.470454594472599	NA	1113	1	NA
WUHA2016	WUHA2016-cluster-4	WUHA2016-household-197	WUHA2016-person-353	0	2016	Wag Hemra, Ethiopia (WUHA)	Wag Hemra, Ethiopia (WUHA) 2016	1	72	6	0	0	0	26970	26970	4.430880946452891	NA	1113	1	NA
WUHA2016	WUHA2016-cluster-4	WUHA2016-household-197	WUHA2016-person-354	0	2016	Wag Hemra, Ethiopia (WUHA)	Wag Hemra, Ethiopia (WUHA) 2016	1	36	3	1	1	NA	29831	29831	4.474667812101673	NA	1113	1	NA
WUHA2016	WUHA2016-cluster-4	WUHA2016-household-200	WUHA2016-person-360	0	2016	Wag Hemra, Ethiopia (WUHA)	Wag Hemra, Ethiopia (WUHA) 2016	1	108	9	0	0	0	5	5	0.6989700043360189	NA	1113	0	NA
WUHA2016	WUHA2016-cluster-4	WUHA2016-household-200	WUHA2016-person-359	0	2016	Wag Hemra, Ethiopia (WUHA)	Wag Hemra, Ethiopia (WUHA) 2016	1	24	2	0	0	0	-16	1	0	NA	1113	0	NA
WUHA2016	WUHA2016-cluster-4	WUHA2016-household-201	WUHA2016-person-362	0	2016	Wag Hemra, Ethiopia (WUHA)	Wag Hemra, Ethiopia (WUHA) 2016	1	60	5	0	1	NA	13111	13111	4.117635817389494	NA	1113	1	NA
WUHA2016	WUHA2016-cluster-4	WUHA2016-household-201	WUHA2016-person-365	0	2016	Wag Hemra, Ethiopia (WUHA)	Wag Hemra, Ethiopia (WUHA) 2016	1	96	8	0	1	NA	25080	25080	4.3993275321586784	NA	1113	1	NA
WUHA2016	WUHA2016-cluster-4	WUHA2016-household-201	WUHA2016-person-363	0	2016	Wag Hemra, Ethiopia (WUHA)	Wag Hemra, Ethiopia (WUHA) 2016	1	36	3	0	1	NA	14	14	1.146128035678238	NA	1113	0	NA
WUHA2016	WUHA2016-cluster-12	WUHA2016-household-802	WUHA2016-person-1386	0	2016	Wag Hemra, Ethiopia (WUHA)	Wag Hemra, Ethiopia (WUHA) 2016	1	61	5	0	1	NA	4	4	0.6020599913279624	NA	1113	0	NA
WUHA2016	WUHA2016-cluster-12	WUHA2016-household-802	WUHA2016-person-1388	0	2016	Wag Hemra, Ethiopia (WUHA)	Wag Hemra, Ethiopia (WUHA) 2016	1	85	7	0	1	NA	24125	24125	4.38246732201583	NA	1113	1	NA
WUHA2016	WUHA2016-cluster-7	WUHA2016-household-424	WUHA2016-person-778	0	2016	Wag Hemra, Ethiopia (WUHA)	Wag Hemra, Ethiopia (WUHA) 2016	1	60	5	0	1	NA	3	3	0.47712125471966244	NA	1113	0	NA
WUHA2016	WUHA2016-cluster-7	WUHA2016-household-424	WUHA2016-person-779	0	2016	Wag Hemra, Ethiopia (WUHA)	Wag Hemra, Ethiopia (WUHA) 2016	1	96	8	NA	0	0	7	7	0.8450980400142568	NA	1113	0	NA
WUHA2016	WUHA2016-cluster-7	WUHA2016-household-424	WUHA2016-person-777	0	2016	Wag Hemra, Ethiopia (WUHA)	Wag Hemra, Ethiopia (WUHA) 2016	1	24	2	0	1	NA	9	9	0.9542425094393249	NA	1113	0	NA
WUHA2016	WUHA2016-cluster-7	WUHA2016-household-425	WUHA2016-person-780	0	2016	Wag Hemra, Ethiopia (WUHA)	Wag Hemra, Ethiopia (WUHA) 2016	1	36	3	0	1	NA	6029	6029	3.7802452838653524	NA	1113	1	NA
WUHA2016	WUHA2016-cluster-7	WUHA2016-household-426	WUHA2016-person-783	0	2016	Wag Hemra, Ethiopia (WUHA)	Wag Hemra, Ethiopia (WUHA) 2016	1	108	9	0	NA	NA	2085	2085	3.3191060593097763	NA	1113	1	NA
WUHA2016	WUHA2016-cluster-7	WUHA2016-household-427	WUHA2016-person-785	0	2016	Wag Hemra, Ethiopia (WUHA)	Wag Hemra, Ethiopia (WUHA) 2016	1	108	9	NA	0	0	5	5	0.6989700043360189	NA	1113	0	NA
WUHA2016	WUHA2016-cluster-4	WUHA2016-household-202	WUHA2016-person-367	0	2016	Wag Hemra, Ethiopia (WUHA)	Wag Hemra, Ethiopia (WUHA) 2016	1	108	9	0	NA	NA	1357	1357	3.132579847659737	NA	1113	1	NA
WUHA2016	WUHA2016-cluster-4	WUHA2016-household-202	WUHA2016-person-366	0	2016	Wag Hemra, Ethiopia (WUHA)	Wag Hemra, Ethiopia (WUHA) 2016	1	84	7	0	0	0	11	11	1.0413926851582251	NA	1113	0	NA
WUHA2016	WUHA2016-cluster-4	WUHA2016-household-203	WUHA2016-person-369	0	2016	Wag Hemra, Ethiopia (WUHA)	Wag Hemra, Ethiopia (WUHA) 2016	1	48	4	0	1	NA	68	68	1.8325089127062364	NA	1113	0	NA
WUHA2016	WUHA2016-cluster-4	WUHA2016-household-205	WUHA2016-person-372	0	2016	Wag Hemra, Ethiopia (WUHA)	Wag Hemra, Ethiopia (WUHA) 2016	1	72	6	0	0	0	27420	27420	4.438067450453494	NA	1113	1	NA
WUHA2016	WUHA2016-cluster-4	WUHA2016-household-205	WUHA2016-person-371	0	2016	Wag Hemra, Ethiopia (WUHA)	Wag Hemra, Ethiopia (WUHA) 2016	1	36	3	0	0	0	26309	26309	4.420104340950183	NA	1113	1	NA
WUHA2016	WUHA2016-cluster-4	WUHA2016-household-205	WUHA2016-person-373	0	2016	Wag Hemra, Ethiopia (WUHA)	Wag Hemra, Ethiopia (WUHA) 2016	1	24	2	0	1	NA	23144	23144	4.364438420639926	NA	1113	1	NA
WUHA2016	WUHA2016-cluster-4	WUHA2016-household-207	WUHA2016-person-377	0	2016	Wag Hemra, Ethiopia (WUHA)	Wag Hemra, Ethiopia (WUHA) 2016	1	36	3	0	1	NA	4	4	0.6020599913279624	NA	1113	0	NA
WUHA2016	WUHA2016-cluster-4	WUHA2016-household-208	WUHA2016-person-378	0	2016	Wag Hemra, Ethiopia (WUHA)	Wag Hemra, Ethiopia (WUHA) 2016	1	108	9	0	0	0	NA	NA	NA	NA	1113	NA	NA
WUHA2016	WUHA2016-cluster-4	WUHA2016-household-208	WUHA2016-person-380	0	2016	Wag Hemra, Ethiopia (WUHA)	Wag Hemra, Ethiopia (WUHA) 2016	1	48	4	0	1	1	911	911	2.9595183769729982	NA	1113	0	NA
WUHA2016	WUHA2016-cluster-4	WUHA2016-household-208	WUHA2016-person-379	0	2016	Wag Hemra, Ethiopia (WUHA)	Wag Hemra, Ethiopia (WUHA) 2016	1	36	3	0	1	NA	-17	1	0	NA	1113	0	NA
WUHA2016	WUHA2016-cluster-4	WUHA2016-household-210	WUHA2016-person-383	0	2016	Wag Hemra, Ethiopia (WUHA)	Wag Hemra, Ethiopia (WUHA) 2016	1	36	3	0	0	0	10	10	1	NA	1113	0	NA
WUHA2016	WUHA2016-cluster-4	WUHA2016-household-210	WUHA2016-person-384	0	2016	Wag Hemra, Ethiopia (WUHA)	Wag Hemra, Ethiopia (WUHA) 2016	1	84	7	0	1	NA	15074	15074	4.178228510935771	NA	1113	1	NA
WUHA2016	WUHA2016-cluster-4	WUHA2016-household-211	WUHA2016-person-386	0	2016	Wag Hemra, Ethiopia (WUHA)	Wag Hemra, Ethiopia (WUHA) 2016	1	84	7	0	0	0	5	5	0.6989700043360189	NA	1113	0	NA
WUHA2016	WUHA2016-cluster-4	WUHA2016-household-211	WUHA2016-person-387	0	2016	Wag Hemra, Ethiopia (WUHA)	Wag Hemra, Ethiopia (WUHA) 2016	1	48	4	0	0	0	-14	1	0	NA	1113	0	NA
WUHA2016	WUHA2016-cluster-4	WUHA2016-household-211	WUHA2016-person-385	0	2016	Wag Hemra, Ethiopia (WUHA)	Wag Hemra, Ethiopia (WUHA) 2016	1	12	1	0	0	0	4	4	0.6020599913279624	NA	1113	0	NA
WUHA2016	WUHA2016-cluster-4	WUHA2016-household-212	WUHA2016-person-389	0	2016	Wag Hemra, Ethiopia (WUHA)	Wag Hemra, Ethiopia (WUHA) 2016	1	60	5	NA	NA	NA	NA	NA	NA	NA	1113	NA	NA
WUHA2016	WUHA2016-cluster-4	WUHA2016-household-212	WUHA2016-person-390	0	2016	Wag Hemra, Ethiopia (WUHA)	Wag Hemra, Ethiopia (WUHA) 2016	1	24	2	0	1	1	22	22	1.3424226808222062	NA	1113	0	NA
WUHA2016	WUHA2016-cluster-4	WUHA2016-household-213	WUHA2016-person-393	0	2016	Wag Hemra, Ethiopia (WUHA)	Wag Hemra, Ethiopia (WUHA) 2016	1	24	2	0	1	NA	7	7	0.8450980400142568	NA	1113	0	NA
WUHA2016	WUHA2016-cluster-4	WUHA2016-household-213	WUHA2016-person-394	0	2016	Wag Hemra, Ethiopia (WUHA)	Wag Hemra, Ethiopia (WUHA) 2016	1	96	8	0	NA	NA	-8	1	0	NA	1113	0	NA
WUHA2016	WUHA2016-cluster-7	WUHA2016-household-421	WUHA2016-person-769	0	2016	Wag Hemra, Ethiopia (WUHA)	Wag Hemra, Ethiopia (WUHA) 2016	1	48	4	0	1	NA	2	2	0.3010299956639812	NA	1113	0	NA
WUHA2016	WUHA2016-cluster-7	WUHA2016-household-391	WUHA2016-person-712	0	2016	Wag Hemra, Ethiopia (WUHA)	Wag Hemra, Ethiopia (WUHA) 2016	1	108	9	0	0	0	9171	9171	3.962416693445751	NA	1113	1	NA
WUHA2016	WUHA2016-cluster-7	WUHA2016-household-390	WUHA2016-person-711	0	2016	Wag Hemra, Ethiopia (WUHA)	Wag Hemra, Ethiopia (WUHA) 2016	1	108	9	0	0	0	295	295	2.469822015978163	NA	1113	0	NA
WUHA2016	WUHA2016-cluster-7	WUHA2016-household-390	WUHA2016-person-710	0	2016	Wag Hemra, Ethiopia (WUHA)	Wag Hemra, Ethiopia (WUHA) 2016	1	84	7	0	0	0	31372	31372	4.496542206338053	NA	1113	1	NA
WUHA2016	WUHA2016-cluster-7	WUHA2016-household-390	WUHA2016-person-709	0	2016	Wag Hemra, Ethiopia (WUHA)	Wag Hemra, Ethiopia (WUHA) 2016	1	24	2	0	1	NA	15	15	1.1760912590556813	NA	1113	0	NA
WUHA2016	WUHA2016-cluster-7	WUHA2016-household-408	WUHA2016-person-747	0	2016	Wag Hemra, Ethiopia (WUHA)	Wag Hemra, Ethiopia (WUHA) 2016	1	96	8	NA	1	NA	1209	1209	3.0824263008607717	NA	1113	1	NA
WUHA2016	WUHA2016-cluster-7	WUHA2016-household-408	WUHA2016-person-746	0	2016	Wag Hemra, Ethiopia (WUHA)	Wag Hemra, Ethiopia (WUHA) 2016	1	12	1	0	1	NA	34	34	1.5314789170422551	NA	1113	0	NA
WUHA2016	WUHA2016-cluster-7	WUHA2016-household-396	WUHA2016-person-725	0	2016	Wag Hemra, Ethiopia (WUHA)	Wag Hemra, Ethiopia (WUHA) 2016	1	96	8	0	1	NA	2320	2320	3.3654879848909	NA	1113	1	NA
WUHA2016	WUHA2016-cluster-7	WUHA2016-household-396	WUHA2016-person-724	0	2016	Wag Hemra, Ethiopia (WUHA)	Wag Hemra, Ethiopia (WUHA) 2016	1	12	1	0	0	0	55	55	1.7403626894942439	NA	1113	0	NA
WUHA2016	WUHA2016-cluster-7	WUHA2016-household-393	WUHA2016-person-716	0	2016	Wag Hemra, Ethiopia (WUHA)	Wag Hemra, Ethiopia (WUHA) 2016	1	36	3	0	1	NA	13	13	1.1139433523068367	NA	1113	0	NA
WUHA2016	WUHA2016-cluster-7	WUHA2016-household-393	WUHA2016-person-718	0	2016	Wag Hemra, Ethiopia (WUHA)	Wag Hemra, Ethiopia (WUHA) 2016	1	12	1	0	0	0	6	6	0.7781512503836436	NA	1113	0	NA
WUHA2016	WUHA2016-cluster-7	WUHA2016-household-381	WUHA2016-person-689	0	2016	Wag Hemra, Ethiopia (WUHA)	Wag Hemra, Ethiopia (WUHA) 2016	1	48	4	1	1	NA	31636	31636	4.50018156686907	NA	1113	1	NA
WUHA2016	WUHA2016-cluster-7	WUHA2016-household-381	WUHA2016-person-688	0	2016	Wag Hemra, Ethiopia (WUHA)	Wag Hemra, Ethiopia (WUHA) 2016	1	84	7	0	0	0	1208	1208	3.082066934285113	NA	1113	1	NA
WUHA2016	WUHA2016-cluster-7	WUHA2016-household-404	WUHA2016-person-741	0	2016	Wag Hemra, Ethiopia (WUHA)	Wag Hemra, Ethiopia (WUHA) 2016	1	48	4	0	0	0	23	23	1.3617278360175928	NA	1113	0	NA
WUHA2016	WUHA2016-cluster-17	WUHA2016-household-986	WUHA2016-person-1691	0	2016	Wag Hemra, Ethiopia (WUHA)	Wag Hemra, Ethiopia (WUHA) 2016	1	73	6	0	1	NA	NA	NA	NA	NA	1113	NA	NA
WUHA2016	WUHA2016-cluster-17	WUHA2016-household-1047	WUHA2016-person-1815	0	2016	Wag Hemra, Ethiopia (WUHA)	Wag Hemra, Ethiopia (WUHA) 2016	1	97	8	NA	1	NA	23864	23864	4.377743240354007	NA	1113	1	NA
WUHA2016	WUHA2016-cluster-19	WUHA2016-household-1110	WUHA2016-person-1925	0	2016	Wag Hemra, Ethiopia (WUHA)	Wag Hemra, Ethiopia (WUHA) 2016	1	85	7	0	0	0	26548	26548	4.424031808970005	NA	1113	1	NA
WUHA2016	WUHA2016-cluster-19	WUHA2016-household-1150	WUHA2016-person-2003	0	2016	Wag Hemra, Ethiopia (WUHA)	Wag Hemra, Ethiopia (WUHA) 2016	1	89	7	0	1	NA	30782	30782	4.488296833843275	NA	1113	1	NA
WUHA2016	WUHA2016-cluster-19	WUHA2016-household-1112	WUHA2016-person-1928	0	2016	Wag Hemra, Ethiopia (WUHA)	Wag Hemra, Ethiopia (WUHA) 2016	1	111	9	0	1	NA	9310	9310	3.9689496809813427	NA	1113	1	NA
WUHA2016	WUHA2016-cluster-19	WUHA2016-household-1112	WUHA2016-person-1927	0	2016	Wag Hemra, Ethiopia (WUHA)	Wag Hemra, Ethiopia (WUHA) 2016	1	97	8	0	0	0	895	895	2.951823035315912	NA	1113	0	NA
WUHA2016	WUHA2016-cluster-19	WUHA2016-household-1113	WUHA2016-person-1931	0	2016	Wag Hemra, Ethiopia (WUHA)	Wag Hemra, Ethiopia (WUHA) 2016	1	73	6	0	1	NA	29812	29812	4.474391112558213	NA	1113	1	NA
WUHA2016	WUHA2016-cluster-19	WUHA2016-household-1113	WUHA2016-person-1929	0	2016	Wag Hemra, Ethiopia (WUHA)	Wag Hemra, Ethiopia (WUHA) 2016	1	61	5	0	NA	1	11115	11115	4.04590946703501	NA	1113	1	NA
WUHA2016	WUHA2016-cluster-19	WUHA2016-household-1113	WUHA2016-person-1930	0	2016	Wag Hemra, Ethiopia (WUHA)	Wag Hemra, Ethiopia (WUHA) 2016	1	37	3	0	0	0	11	11	1.0413926851582251	NA	1113	0	NA
WUHA2016	WUHA2016-cluster-17	WUHA2016-household-987	WUHA2016-person-1694	0	2016	Wag Hemra, Ethiopia (WUHA)	Wag Hemra, Ethiopia (WUHA) 2016	1	113	9	0	1	NA	23905	23905	4.378488748031808	NA	1113	1	NA
WUHA2016	WUHA2016-cluster-17	WUHA2016-household-987	WUHA2016-person-1692	0	2016	Wag Hemra, Ethiopia (WUHA)	Wag Hemra, Ethiopia (WUHA) 2016	1	72	6	0	1	NA	29041	29041	4.463011566814714	NA	1113	1	NA
WUHA2016	WUHA2016-cluster-17	WUHA2016-household-987	WUHA2016-person-1693	0	2016	Wag Hemra, Ethiopia (WUHA)	Wag Hemra, Ethiopia (WUHA) 2016	1	15	1	0	1	NA	8	8	0.9030899869919435	NA	1113	0	NA
WUHA2016	WUHA2016-cluster-17	WUHA2016-household-991	WUHA2016-person-1701	0	2016	Wag Hemra, Ethiopia (WUHA)	Wag Hemra, Ethiopia (WUHA) 2016	1	97	8	0	1	NA	7700	7700	3.886490725172482	NA	1113	1	NA
WUHA2016	WUHA2016-cluster-17	WUHA2016-household-992	WUHA2016-person-1702	0	2016	Wag Hemra, Ethiopia (WUHA)	Wag Hemra, Ethiopia (WUHA) 2016	1	61	5	0	0	0	7	7	0.8450980400142568	NA	1113	0	NA
WUHA2016	WUHA2016-cluster-17	WUHA2016-household-992	WUHA2016-person-1703	0	2016	Wag Hemra, Ethiopia (WUHA)	Wag Hemra, Ethiopia (WUHA) 2016	1	85	7	0	0	0	31636	31636	4.50018156686907	NA	1113	1	NA
WUHA2016	WUHA2016-cluster-17	WUHA2016-household-994	WUHA2016-person-1706	0	2016	Wag Hemra, Ethiopia (WUHA)	Wag Hemra, Ethiopia (WUHA) 2016	1	60	5	0	0	0	18043	18043	4.256308749121934	NA	1113	1	NA
WUHA2016	WUHA2016-cluster-17	WUHA2016-household-994	WUHA2016-person-1705	0	2016	Wag Hemra, Ethiopia (WUHA)	Wag Hemra, Ethiopia (WUHA) 2016	1	32	2	0	1	NA	28441	28441	4.453944862340668	NA	1113	1	NA
WUHA2016	WUHA2016-cluster-17	WUHA2016-household-995	WUHA2016-person-1709	0	2016	Wag Hemra, Ethiopia (WUHA)	Wag Hemra, Ethiopia (WUHA) 2016	1	49	4	0	1	NA	1073	1073	3.030599721965951	NA	1113	0	NA
WUHA2016	WUHA2016-cluster-17	WUHA2016-household-990	WUHA2016-person-1699	0	2016	Wag Hemra, Ethiopia (WUHA)	Wag Hemra, Ethiopia (WUHA) 2016	1	97	8	0	1	NA	31585	31585	4.499480881230387	NA	1113	1	NA
WUHA2016	WUHA2016-cluster-17	WUHA2016-household-996	WUHA2016-person-1710	0	2016	Wag Hemra, Ethiopia (WUHA)	Wag Hemra, Ethiopia (WUHA) 2016	1	25	2	0	1	NA	6	6	0.7781512503836436	NA	1113	0	NA
WUHA2016	WUHA2016-cluster-17	WUHA2016-household-997	WUHA2016-person-1712	0	2016	Wag Hemra, Ethiopia (WUHA)	Wag Hemra, Ethiopia (WUHA) 2016	1	85	7	0	1	NA	264	264	2.4216039268698313	NA	1113	0	NA
WUHA2016	WUHA2016-cluster-17	WUHA2016-household-1003	WUHA2016-person-1724	0	2016	Wag Hemra, Ethiopia (WUHA)	Wag Hemra, Ethiopia (WUHA) 2016	1	49	4	0	1	NA	73	73	1.863322860120456	NA	1113	0	NA
WUHA2016	WUHA2016-cluster-17	WUHA2016-household-1006	WUHA2016-person-1728	0	2016	Wag Hemra, Ethiopia (WUHA)	Wag Hemra, Ethiopia (WUHA) 2016	1	49	4	0	0	0	20	20	1.3010299956639813	NA	1113	0	NA
WUHA2016	WUHA2016-cluster-17	WUHA2016-household-1014	WUHA2016-person-1745	0	2016	Wag Hemra, Ethiopia (WUHA)	Wag Hemra, Ethiopia (WUHA) 2016	1	97	8	0	1	NA	2153	2153	3.3330440298234874	NA	1113	1	NA
WUHA2016	WUHA2016-cluster-17	WUHA2016-household-1014	WUHA2016-person-1744	0	2016	Wag Hemra, Ethiopia (WUHA)	Wag Hemra, Ethiopia (WUHA) 2016	1	49	4	0	1	NA	27588	27588	4.440720217316904	NA	1113	1	NA
WUHA2016	WUHA2016-cluster-17	WUHA2016-household-1018	WUHA2016-person-1754	0	2016	Wag Hemra, Ethiopia (WUHA)	Wag Hemra, Ethiopia (WUHA) 2016	1	96	8	0	1	NA	9164	9164	3.96208508051736	NA	1113	1	NA
WUHA2016	WUHA2016-cluster-17	WUHA2016-household-1018	WUHA2016-person-1752	0	2016	Wag Hemra, Ethiopia (WUHA)	Wag Hemra, Ethiopia (WUHA) 2016	1	84	7	0	0	0	893	893	2.9508514588885464	NA	1113	0	NA
WUHA2016	WUHA2016-cluster-17	WUHA2016-household-1018	WUHA2016-person-1751	0	2016	Wag Hemra, Ethiopia (WUHA)	Wag Hemra, Ethiopia (WUHA) 2016	1	36	3	0	1	NA	27	27	1.4313637641589874	NA	1113	0	NA
WUHA2016	WUHA2016-cluster-17	WUHA2016-household-1021	WUHA2016-person-1760	0	2016	Wag Hemra, Ethiopia (WUHA)	Wag Hemra, Ethiopia (WUHA) 2016	1	84	7	0	1	NA	28506	28506	4.454936280802849	NA	1113	1	NA
WUHA2016	WUHA2016-cluster-17	WUHA2016-household-1021	WUHA2016-person-1759	0	2016	Wag Hemra, Ethiopia (WUHA)	Wag Hemra, Ethiopia (WUHA) 2016	1	36	3	0	0	0	28997	28997	4.462353068559615	NA	1113	1	NA
WUHA2016	WUHA2016-cluster-17	WUHA2016-household-1023	WUHA2016-person-1762	0	2016	Wag Hemra, Ethiopia (WUHA)	Wag Hemra, Ethiopia (WUHA) 2016	1	37	3	NA	NA	NA	NA	NA	NA	NA	1113	NA	NA
WUHA2016	WUHA2016-cluster-17	WUHA2016-household-1025	WUHA2016-person-1766	0	2016	Wag Hemra, Ethiopia (WUHA)	Wag Hemra, Ethiopia (WUHA) 2016	1	25	2	0	1	NA	38	38	1.5797835966168101	NA	1113	0	NA
WUHA2016	WUHA2016-cluster-17	WUHA2016-household-1026	WUHA2016-person-1768	0	2016	Wag Hemra, Ethiopia (WUHA)	Wag Hemra, Ethiopia (WUHA) 2016	1	73	6	0	1	NA	8943	8943	3.9514832307522934	NA	1113	1	NA
WUHA2016	WUHA2016-cluster-17	WUHA2016-household-1026	WUHA2016-person-1767	0	2016	Wag Hemra, Ethiopia (WUHA)	Wag Hemra, Ethiopia (WUHA) 2016	1	97	8	0	1	NA	27171	27171	4.434105622462423	NA	1113	1	NA
WUHA2016	WUHA2016-cluster-17	WUHA2016-household-1028	WUHA2016-person-1773	0	2016	Wag Hemra, Ethiopia (WUHA)	Wag Hemra, Ethiopia (WUHA) 2016	1	61	5	0	0	0	6	6	0.7781512503836436	NA	1113	0	NA
WUHA2016	WUHA2016-cluster-17	WUHA2016-household-1028	WUHA2016-person-1771	0	2016	Wag Hemra, Ethiopia (WUHA)	Wag Hemra, Ethiopia (WUHA) 2016	1	13	1	0	1	NA	724	724	2.859738566197147	NA	1113	0	NA
WUHA2016	WUHA2016-cluster-17	WUHA2016-household-1028	WUHA2016-person-1772	0	2016	Wag Hemra, Ethiopia (WUHA)	Wag Hemra, Ethiopia (WUHA) 2016	1	97	8	0	0	0	12157	12157	4.0848264166974335	NA	1113	1	NA
WUHA2016	WUHA2016-cluster-17	WUHA2016-household-1029	WUHA2016-person-1774	0	2016	Wag Hemra, Ethiopia (WUHA)	Wag Hemra, Ethiopia (WUHA) 2016	1	73	6	NA	1	NA	11	11	1.0413926851582251	NA	1113	0	NA
WUHA2016	WUHA2016-cluster-17	WUHA2016-household-1032	WUHA2016-person-1783	0	2016	Wag Hemra, Ethiopia (WUHA)	Wag Hemra, Ethiopia (WUHA) 2016	1	85	7	0	0	0	4302	4302	3.6336704060514435	NA	1113	1	NA
WUHA2016	WUHA2016-cluster-17	WUHA2016-household-1034	WUHA2016-person-1786	0	2016	Wag Hemra, Ethiopia (WUHA)	Wag Hemra, Ethiopia (WUHA) 2016	1	37	3	0	1	NA	14	14	1.146128035678238	NA	1113	0	NA
WUHA2016	WUHA2016-cluster-17	WUHA2016-household-1034	WUHA2016-person-1785	0	2016	Wag Hemra, Ethiopia (WUHA)	Wag Hemra, Ethiopia (WUHA) 2016	1	73	6	0	1	NA	16716	16716	4.223132362471588	NA	1113	1	NA
WUHA2016	WUHA2016-cluster-17	WUHA2016-household-1035	WUHA2016-person-1788	0	2016	Wag Hemra, Ethiopia (WUHA)	Wag Hemra, Ethiopia (WUHA) 2016	1	97	8	0	NA	NA	193	193	2.285557309007774	NA	1113	0	NA
WUHA2016	WUHA2016-cluster-17	WUHA2016-household-1024	WUHA2016-person-1764	0	2016	Wag Hemra, Ethiopia (WUHA)	Wag Hemra, Ethiopia (WUHA) 2016	1	109	9	0	0	0	29338	29338	4.46743050423905	NA	1113	1	NA
WUHA2016	WUHA2016-cluster-17	WUHA2016-household-1024	WUHA2016-person-1765	0	2016	Wag Hemra, Ethiopia (WUHA)	Wag Hemra, Ethiopia (WUHA) 2016	1	61	5	0	0	0	28	28	1.4471580313422192	NA	1113	0	NA
WUHA2016	WUHA2016-cluster-17	WUHA2016-household-1036	WUHA2016-person-1792	0	2016	Wag Hemra, Ethiopia (WUHA)	Wag Hemra, Ethiopia (WUHA) 2016	1	49	4	0	1	NA	1449	1449	3.1610683854711747	NA	1113	1	NA
WUHA2016	WUHA2016-cluster-17	WUHA2016-household-1036	WUHA2016-person-1791	0	2016	Wag Hemra, Ethiopia (WUHA)	Wag Hemra, Ethiopia (WUHA) 2016	1	73	6	0	0	0	29497	29497	4.4697778481917725	NA	1113	1	NA
WUHA2016	WUHA2016-cluster-17	WUHA2016-household-1036	WUHA2016-person-1789	0	2016	Wag Hemra, Ethiopia (WUHA)	Wag Hemra, Ethiopia (WUHA) 2016	1	25	2	0	1	NA	6	6	0.7781512503836436	NA	1113	0	NA
WUHA2016	WUHA2016-cluster-17	WUHA2016-household-1039	WUHA2016-person-1797	0	2016	Wag Hemra, Ethiopia (WUHA)	Wag Hemra, Ethiopia (WUHA) 2016	1	99	8	0	0	0	5	5	0.6989700043360189	NA	1113	0	NA
WUHA2016	WUHA2016-cluster-17	WUHA2016-household-1039	WUHA2016-person-1798	0	2016	Wag Hemra, Ethiopia (WUHA)	Wag Hemra, Ethiopia (WUHA) 2016	1	115	9	0	1	NA	3242	3242	3.510813010512496	NA	1113	1	NA
WUHA2016	WUHA2016-cluster-17	WUHA2016-household-1039	WUHA2016-person-1800	0	2016	Wag Hemra, Ethiopia (WUHA)	Wag Hemra, Ethiopia (WUHA) 2016	1	40	3	0	1	NA	8	8	0.9030899869919435	NA	1113	0	NA
WUHA2016	WUHA2016-cluster-17	WUHA2016-household-1037	WUHA2016-person-1794	0	2016	Wag Hemra, Ethiopia (WUHA)	Wag Hemra, Ethiopia (WUHA) 2016	1	25	2	0	1	NA	537	537	2.7299742856995555	NA	1113	0	NA
WUHA2016	WUHA2016-cluster-17	WUHA2016-household-1040	WUHA2016-person-1803	0	2016	Wag Hemra, Ethiopia (WUHA)	Wag Hemra, Ethiopia (WUHA) 2016	1	97	8	NA	0	0	15630	15630	4.193958978019187	NA	1113	1	NA
WUHA2016	WUHA2016-cluster-17	WUHA2016-household-1040	WUHA2016-person-1802	0	2016	Wag Hemra, Ethiopia (WUHA)	Wag Hemra, Ethiopia (WUHA) 2016	1	115	9	0	1	NA	32095	32095	4.506437380020297	NA	1113	1	NA
WUHA2016	WUHA2016-cluster-17	WUHA2016-household-1040	WUHA2016-person-1804	0	2016	Wag Hemra, Ethiopia (WUHA)	Wag Hemra, Ethiopia (WUHA) 2016	1	47	3	0	1	NA	9	9	0.9542425094393249	NA	1113	0	NA
WUHA2016	WUHA2016-cluster-19	WUHA2016-household-1114	WUHA2016-person-1932	0	2016	Wag Hemra, Ethiopia (WUHA)	Wag Hemra, Ethiopia (WUHA) 2016	1	96	8	0	0	0	30362	30362	4.482330375930801	NA	1113	1	NA
WUHA2016	WUHA2016-cluster-19	WUHA2016-household-1115	WUHA2016-person-1934	0	2016	Wag Hemra, Ethiopia (WUHA)	Wag Hemra, Ethiopia (WUHA) 2016	1	108	9	0	0	0	10515	10515	4.0218092770223395	NA	1113	1	NA
WUHA2016	WUHA2016-cluster-19	WUHA2016-household-1115	WUHA2016-person-1936	0	2016	Wag Hemra, Ethiopia (WUHA)	Wag Hemra, Ethiopia (WUHA) 2016	1	84	7	0	0	0	14713	14713	4.167701234971369	NA	1113	1	NA
WUHA2016	WUHA2016-cluster-19	WUHA2016-household-1115	WUHA2016-person-1935	0	2016	Wag Hemra, Ethiopia (WUHA)	Wag Hemra, Ethiopia (WUHA) 2016	1	24	2	0	0	0	4	4	0.6020599913279624	NA	1113	0	NA
WUHA2016	WUHA2016-cluster-19	WUHA2016-household-1116	WUHA2016-person-1937	0	2016	Wag Hemra, Ethiopia (WUHA)	Wag Hemra, Ethiopia (WUHA) 2016	1	72	6	0	0	0	13	13	1.1139433523068367	NA	1113	0	NA
WUHA2016	WUHA2016-cluster-19	WUHA2016-household-1116	WUHA2016-person-1938	0	2016	Wag Hemra, Ethiopia (WUHA)	Wag Hemra, Ethiopia (WUHA) 2016	1	36	3	0	0	0	43	43	1.6334684555795864	NA	1113	0	NA
WUHA2016	WUHA2016-cluster-19	WUHA2016-household-1117	WUHA2016-person-1939	0	2016	Wag Hemra, Ethiopia (WUHA)	Wag Hemra, Ethiopia (WUHA) 2016	1	24	2	0	0	0	9	9	0.9542425094393249	NA	1113	0	NA
WUHA2016	WUHA2016-cluster-19	WUHA2016-household-1118	WUHA2016-person-1940	0	2016	Wag Hemra, Ethiopia (WUHA)	Wag Hemra, Ethiopia (WUHA) 2016	1	36	3	0	1	NA	7	7	0.8450980400142568	NA	1113	0	NA
WUHA2016	WUHA2016-cluster-19	WUHA2016-household-1119	WUHA2016-person-1943	0	2016	Wag Hemra, Ethiopia (WUHA)	Wag Hemra, Ethiopia (WUHA) 2016	1	60	5	0	1	NA	21068	21068	4.323623309685443	NA	1113	1	NA
WUHA2016	WUHA2016-cluster-19	WUHA2016-household-1119	WUHA2016-person-1942	0	2016	Wag Hemra, Ethiopia (WUHA)	Wag Hemra, Ethiopia (WUHA) 2016	1	12	1	0	1	NA	8	8	0.9030899869919435	NA	1113	0	NA
WUHA2016	WUHA2016-cluster-19	WUHA2016-household-1120	WUHA2016-person-1944	0	2016	Wag Hemra, Ethiopia (WUHA)	Wag Hemra, Ethiopia (WUHA) 2016	1	84	7	0	0	0	25607	25607	4.408358701476525	NA	1113	1	NA
WUHA2016	WUHA2016-cluster-19	WUHA2016-household-1120	WUHA2016-person-1945	0	2016	Wag Hemra, Ethiopia (WUHA)	Wag Hemra, Ethiopia (WUHA) 2016	1	36	3	0	0	0	9	9	0.9542425094393249	NA	1113	0	NA
WUHA2016	WUHA2016-cluster-19	WUHA2016-household-1121	WUHA2016-person-1947	0	2016	Wag Hemra, Ethiopia (WUHA)	Wag Hemra, Ethiopia (WUHA) 2016	1	60	5	0	0	0	16067	16067	4.205934793684682	NA	1113	1	NA
WUHA2016	WUHA2016-cluster-19	WUHA2016-household-1121	WUHA2016-person-1946	0	2016	Wag Hemra, Ethiopia (WUHA)	Wag Hemra, Ethiopia (WUHA) 2016	1	12	1	0	1	NA	34	34	1.5314789170422551	NA	1113	0	NA
WUHA2016	WUHA2016-cluster-19	WUHA2016-household-1122	WUHA2016-person-1948	0	2016	Wag Hemra, Ethiopia (WUHA)	Wag Hemra, Ethiopia (WUHA) 2016	1	25	2	0	1	NA	4	4	0.6020599913279624	NA	1113	0	NA
WUHA2016	WUHA2016-cluster-19	WUHA2016-household-1124	WUHA2016-person-1950	0	2016	Wag Hemra, Ethiopia (WUHA)	Wag Hemra, Ethiopia (WUHA) 2016	1	37	3	0	1	NA	29718	29718	4.4730195783661	NA	1113	1	NA
WUHA2016	WUHA2016-cluster-19	WUHA2016-household-1124	WUHA2016-person-1951	0	2016	Wag Hemra, Ethiopia (WUHA)	Wag Hemra, Ethiopia (WUHA) 2016	1	85	7	0	1	NA	NA	NA	NA	NA	1113	NA	NA
WUHA2016	WUHA2016-cluster-19	WUHA2016-household-1125	WUHA2016-person-1953	0	2016	Wag Hemra, Ethiopia (WUHA)	Wag Hemra, Ethiopia (WUHA) 2016	1	85	7	0	0	0	24552	24552	4.3900868754237665	NA	1113	1	NA
WUHA2016	WUHA2016-cluster-19	WUHA2016-household-1125	WUHA2016-person-1952	0	2016	Wag Hemra, Ethiopia (WUHA)	Wag Hemra, Ethiopia (WUHA) 2016	1	49	4	0	1	NA	9	9	0.9542425094393249	NA	1113	0	NA
WUHA2016	WUHA2016-cluster-19	WUHA2016-household-1125	WUHA2016-person-1954	0	2016	Wag Hemra, Ethiopia (WUHA)	Wag Hemra, Ethiopia (WUHA) 2016	1	13	1	0	0	0	3	3	0.47712125471966244	NA	1113	0	NA
WUHA2016	WUHA2016-cluster-19	WUHA2016-household-1127	WUHA2016-person-1956	0	2016	Wag Hemra, Ethiopia (WUHA)	Wag Hemra, Ethiopia (WUHA) 2016	1	109	9	0	NA	NA	NA	NA	NA	NA	1113	NA	NA
WUHA2016	WUHA2016-cluster-19	WUHA2016-household-1127	WUHA2016-person-1957	0	2016	Wag Hemra, Ethiopia (WUHA)	Wag Hemra, Ethiopia (WUHA) 2016	1	77	6	0	1	NA	881	881	2.9449759084120477	NA	1113	0	NA
WUHA2016	WUHA2016-cluster-19	WUHA2016-household-1127	WUHA2016-person-1958	0	2016	Wag Hemra, Ethiopia (WUHA)	Wag Hemra, Ethiopia (WUHA) 2016	1	19	1	0	1	NA	NA	NA	NA	NA	1113	NA	NA
WUHA2016	WUHA2016-cluster-19	WUHA2016-household-1126	WUHA2016-person-1955	0	2016	Wag Hemra, Ethiopia (WUHA)	Wag Hemra, Ethiopia (WUHA) 2016	1	39	3	1	1	NA	30252	30252	4.480754091724071	NA	1113	1	NA
WUHA2016	WUHA2016-cluster-19	WUHA2016-household-1128	WUHA2016-person-1959	0	2016	Wag Hemra, Ethiopia (WUHA)	Wag Hemra, Ethiopia (WUHA) 2016	1	85	7	0	0	0	3130	3130	3.4955443375464483	NA	1113	1	NA
WUHA2016	WUHA2016-cluster-19	WUHA2016-household-1130	WUHA2016-person-1962	0	2016	Wag Hemra, Ethiopia (WUHA)	Wag Hemra, Ethiopia (WUHA) 2016	1	109	9	0	0	0	8247	8247	3.916295994563131	NA	1113	1	NA
WUHA2016	WUHA2016-cluster-19	WUHA2016-household-1129	WUHA2016-person-1960	0	2016	Wag Hemra, Ethiopia (WUHA)	Wag Hemra, Ethiopia (WUHA) 2016	1	61	5	0	1	NA	27329	27329	4.436623740641528	NA	1113	1	NA
WUHA2016	WUHA2016-cluster-19	WUHA2016-household-1129	WUHA2016-person-1961	0	2016	Wag Hemra, Ethiopia (WUHA)	Wag Hemra, Ethiopia (WUHA) 2016	1	13	1	0	1	NA	35	35	1.5440680443502757	NA	1113	0	NA
WUHA2016	WUHA2016-cluster-19	WUHA2016-household-1131	WUHA2016-person-1963	0	2016	Wag Hemra, Ethiopia (WUHA)	Wag Hemra, Ethiopia (WUHA) 2016	1	97	8	NA	NA	NA	NA	NA	NA	NA	1113	NA	NA
WUHA2016	WUHA2016-cluster-19	WUHA2016-household-1131	WUHA2016-person-1965	0	2016	Wag Hemra, Ethiopia (WUHA)	Wag Hemra, Ethiopia (WUHA) 2016	1	73	6	0	1	NA	30576	30576	4.4853806697109375	NA	1113	1	NA
WUHA2016	WUHA2016-cluster-19	WUHA2016-household-1133	WUHA2016-person-1969	0	2016	Wag Hemra, Ethiopia (WUHA)	Wag Hemra, Ethiopia (WUHA) 2016	1	109	9	0	0	0	24769	24769	4.393908473148264	NA	1113	1	NA
WUHA2016	WUHA2016-cluster-19	WUHA2016-household-1133	WUHA2016-person-1970	0	2016	Wag Hemra, Ethiopia (WUHA)	Wag Hemra, Ethiopia (WUHA) 2016	1	85	7	0	NA	NA	31393	31393	4.496832820038692	NA	1113	1	NA
WUHA2016	WUHA2016-cluster-19	WUHA2016-household-1147	WUHA2016-person-1998	0	2016	Wag Hemra, Ethiopia (WUHA)	Wag Hemra, Ethiopia (WUHA) 2016	1	49	4	0	1	NA	30076	30076	4.47822007615359	NA	1113	1	NA
WUHA2016	WUHA2016-cluster-19	WUHA2016-household-1147	WUHA2016-person-1999	0	2016	Wag Hemra, Ethiopia (WUHA)	Wag Hemra, Ethiopia (WUHA) 2016	1	97	8	0	NA	NA	31694	31694	4.5009770535891995	NA	1113	1	NA
WUHA2016	WUHA2016-cluster-19	WUHA2016-household-1132	WUHA2016-person-1968	0	2016	Wag Hemra, Ethiopia (WUHA)	Wag Hemra, Ethiopia (WUHA) 2016	1	109	9	0	0	0	21175	21175	4.325823419002744	NA	1113	1	NA
WUHA2016	WUHA2016-cluster-19	WUHA2016-household-1132	WUHA2016-person-1966	0	2016	Wag Hemra, Ethiopia (WUHA)	Wag Hemra, Ethiopia (WUHA) 2016	1	85	7	0	0	0	5	5	0.6989700043360189	NA	1113	0	NA
WUHA2016	WUHA2016-cluster-19	WUHA2016-household-1134	WUHA2016-person-1972	0	2016	Wag Hemra, Ethiopia (WUHA)	Wag Hemra, Ethiopia (WUHA) 2016	1	47	3	1	1	NA	31768	31768	4.501989874055827	NA	1113	1	NA
WUHA2016	WUHA2016-cluster-19	WUHA2016-household-1134	WUHA2016-person-1971	0	2016	Wag Hemra, Ethiopia (WUHA)	Wag Hemra, Ethiopia (WUHA) 2016	1	17	1	0	0	0	6	6	0.7781512503836436	NA	1113	0	NA
WUHA2016	WUHA2016-cluster-19	WUHA2016-household-1135	WUHA2016-person-1975	0	2016	Wag Hemra, Ethiopia (WUHA)	Wag Hemra, Ethiopia (WUHA) 2016	1	49	4	0	1	NA	29578	29578	4.470968804605796	NA	1113	1	NA
WUHA2016	WUHA2016-cluster-19	WUHA2016-household-1135	WUHA2016-person-1973	0	2016	Wag Hemra, Ethiopia (WUHA)	Wag Hemra, Ethiopia (WUHA) 2016	1	85	7	0	1	NA	28728	28728	4.4583053921180165	NA	1113	1	NA
WUHA2016	WUHA2016-cluster-19	WUHA2016-household-1136	WUHA2016-person-1978	0	2016	Wag Hemra, Ethiopia (WUHA)	Wag Hemra, Ethiopia (WUHA) 2016	1	37	3	0	1	NA	8	8	0.9030899869919435	NA	1113	0	NA
WUHA2016	WUHA2016-cluster-19	WUHA2016-household-1148	WUHA2016-person-2001	0	2016	Wag Hemra, Ethiopia (WUHA)	Wag Hemra, Ethiopia (WUHA) 2016	1	97	8	0	1	1	31377	31377	4.49661141771717	NA	1113	1	NA
WUHA2016	WUHA2016-cluster-19	WUHA2016-household-1148	WUHA2016-person-2000	0	2016	Wag Hemra, Ethiopia (WUHA)	Wag Hemra, Ethiopia (WUHA) 2016	1	37	3	0	1	NA	1368	1368	3.1360860973840974	NA	1113	1	NA
WUHA2016	WUHA2016-cluster-19	WUHA2016-household-1138	WUHA2016-person-1981	0	2016	Wag Hemra, Ethiopia (WUHA)	Wag Hemra, Ethiopia (WUHA) 2016	1	73	6	0	1	NA	4	4	0.6020599913279624	NA	1113	0	NA
WUHA2016	WUHA2016-cluster-19	WUHA2016-household-1138	WUHA2016-person-1980	0	2016	Wag Hemra, Ethiopia (WUHA)	Wag Hemra, Ethiopia (WUHA) 2016	1	109	9	0	0	0	639	639	2.8055008581584002	NA	1113	0	NA
WUHA2016	WUHA2016-cluster-19	WUHA2016-household-1139	WUHA2016-person-1982	0	2016	Wag Hemra, Ethiopia (WUHA)	Wag Hemra, Ethiopia (WUHA) 2016	1	61	5	0	0	0	15	15	1.1760912590556813	NA	1113	0	NA
WUHA2016	WUHA2016-cluster-19	WUHA2016-household-1140	WUHA2016-person-1983	0	2016	Wag Hemra, Ethiopia (WUHA)	Wag Hemra, Ethiopia (WUHA) 2016	1	73	6	0	0	0	11	11	1.0413926851582251	NA	1113	0	NA
WUHA2016	WUHA2016-cluster-19	WUHA2016-household-1140	WUHA2016-person-1985	0	2016	Wag Hemra, Ethiopia (WUHA)	Wag Hemra, Ethiopia (WUHA) 2016	1	85	7	0	0	0	1021	1021	3.0090257420869104	NA	1113	0	NA
WUHA2016	WUHA2016-cluster-19	WUHA2016-household-1140	WUHA2016-person-1986	0	2016	Wag Hemra, Ethiopia (WUHA)	Wag Hemra, Ethiopia (WUHA) 2016	1	49	4	0	0	0	16	16	1.2041199826559248	NA	1113	0	NA
WUHA2016	WUHA2016-cluster-19	WUHA2016-household-1140	WUHA2016-person-1984	0	2016	Wag Hemra, Ethiopia (WUHA)	Wag Hemra, Ethiopia (WUHA) 2016	1	25	2	0	1	NA	4	4	0.6020599913279624	NA	1113	0	NA
WUHA2016	WUHA2016-cluster-19	WUHA2016-household-1141	WUHA2016-person-1987	0	2016	Wag Hemra, Ethiopia (WUHA)	Wag Hemra, Ethiopia (WUHA) 2016	1	49	4	0	0	0	139	139	2.143014800254095	NA	1113	0	NA
WUHA2016	WUHA2016-cluster-19	WUHA2016-household-1141	WUHA2016-person-1988	0	2016	Wag Hemra, Ethiopia (WUHA)	Wag Hemra, Ethiopia (WUHA) 2016	1	85	7	0	1	NA	6	6	0.7781512503836436	NA	1113	0	NA
WUHA2016	WUHA2016-cluster-19	WUHA2016-household-1142	WUHA2016-person-1989	0	2016	Wag Hemra, Ethiopia (WUHA)	Wag Hemra, Ethiopia (WUHA) 2016	1	61	5	0	0	0	4483	4483	3.651568738865792	NA	1113	1	NA
WUHA2016	WUHA2016-cluster-19	WUHA2016-household-1144	WUHA2016-person-1991	0	2016	Wag Hemra, Ethiopia (WUHA)	Wag Hemra, Ethiopia (WUHA) 2016	1	73	6	0	0	0	412	412	2.6148972160331345	NA	1113	0	NA
WUHA2016	WUHA2016-cluster-19	WUHA2016-household-1144	WUHA2016-person-1992	0	2016	Wag Hemra, Ethiopia (WUHA)	Wag Hemra, Ethiopia (WUHA) 2016	1	49	4	0	0	0	5	5	0.6989700043360189	NA	1113	0	NA
WUHA2016	WUHA2016-cluster-19	WUHA2016-household-1145	WUHA2016-person-1993	0	2016	Wag Hemra, Ethiopia (WUHA)	Wag Hemra, Ethiopia (WUHA) 2016	1	85	7	0	0	0	6984	6984	3.8441042306975133	NA	1113	1	NA
WUHA2016	WUHA2016-cluster-19	WUHA2016-household-1145	WUHA2016-person-1995	0	2016	Wag Hemra, Ethiopia (WUHA)	Wag Hemra, Ethiopia (WUHA) 2016	1	37	3	0	1	NA	NA	NA	NA	NA	1113	NA	NA
WUHA2016	WUHA2016-cluster-19	WUHA2016-household-1146	WUHA2016-person-1996	0	2016	Wag Hemra, Ethiopia (WUHA)	Wag Hemra, Ethiopia (WUHA) 2016	1	109	9	0	1	NA	3352	3352	3.525304009958239	NA	1113	1	NA
WUHA2016	WUHA2016-cluster-19	WUHA2016-household-1146	WUHA2016-person-1997	0	2016	Wag Hemra, Ethiopia (WUHA)	Wag Hemra, Ethiopia (WUHA) 2016	1	97	8	0	0	0	29446	29446	4.469026307750862	NA	1113	1	NA
WUHA2016	WUHA2016-cluster-37	WUHA2016-household-2354	WUHA2016-person-3990	0	2016	Wag Hemra, Ethiopia (WUHA)	Wag Hemra, Ethiopia (WUHA) 2016	1	109	9	0	0	0	5165	5165	3.7130703258556395	NA	1113	1	NA
WUHA2016	WUHA2016-cluster-37	WUHA2016-household-2354	WUHA2016-person-3989	0	2016	Wag Hemra, Ethiopia (WUHA)	Wag Hemra, Ethiopia (WUHA) 2016	1	85	7	0	0	0	28437	28437	4.453883777987123	NA	1113	1	NA
WUHA2016	WUHA2016-cluster-37	WUHA2016-household-2354	WUHA2016-person-3991	0	2016	Wag Hemra, Ethiopia (WUHA)	Wag Hemra, Ethiopia (WUHA) 2016	1	61	5	0	0	0	NA	NA	NA	NA	1113	NA	NA
WUHA2016	WUHA2016-cluster-37	WUHA2016-household-2363	WUHA2016-person-4011	0	2016	Wag Hemra, Ethiopia (WUHA)	Wag Hemra, Ethiopia (WUHA) 2016	1	96	8	0	0	0	7	7	0.8450980400142568	NA	1113	0	NA
WUHA2016	WUHA2016-cluster-37	WUHA2016-household-2364	WUHA2016-person-4013	0	2016	Wag Hemra, Ethiopia (WUHA)	Wag Hemra, Ethiopia (WUHA) 2016	1	84	7	0	0	0	29	29	1.462397997898956	NA	1113	0	NA
WUHA2016	WUHA2016-cluster-37	WUHA2016-household-2365	WUHA2016-person-4014	0	2016	Wag Hemra, Ethiopia (WUHA)	Wag Hemra, Ethiopia (WUHA) 2016	1	96	8	0	0	0	1936	1936	3.286905352972375	NA	1113	1	NA
WUHA2016	WUHA2016-cluster-37	WUHA2016-household-2366	WUHA2016-person-4017	0	2016	Wag Hemra, Ethiopia (WUHA)	Wag Hemra, Ethiopia (WUHA) 2016	1	24	2	0	1	NA	7	7	0.8450980400142568	NA	1113	0	NA
WUHA2016	WUHA2016-cluster-37	WUHA2016-household-2366	WUHA2016-person-4016	0	2016	Wag Hemra, Ethiopia (WUHA)	Wag Hemra, Ethiopia (WUHA) 2016	1	108	9	0	0	0	517	517	2.7134905430939424	NA	1113	0	NA
WUHA2016	WUHA2016-cluster-37	WUHA2016-household-2366	WUHA2016-person-4018	0	2016	Wag Hemra, Ethiopia (WUHA)	Wag Hemra, Ethiopia (WUHA) 2016	1	72	6	0	1	NA	218	218	2.3384564936046046	NA	1113	0	NA
WUHA2016	WUHA2016-cluster-37	WUHA2016-household-2366	WUHA2016-person-4015	0	2016	Wag Hemra, Ethiopia (WUHA)	Wag Hemra, Ethiopia (WUHA) 2016	1	48	4	0	1	NA	11	11	1.0413926851582251	NA	1113	0	NA
WUHA2016	WUHA2016-cluster-37	WUHA2016-household-2367	WUHA2016-person-4020	0	2016	Wag Hemra, Ethiopia (WUHA)	Wag Hemra, Ethiopia (WUHA) 2016	1	72	6	0	0	0	1830	1830	3.2624510897304293	NA	1113	1	NA
WUHA2016	WUHA2016-cluster-37	WUHA2016-household-2367	WUHA2016-person-4019	0	2016	Wag Hemra, Ethiopia (WUHA)	Wag Hemra, Ethiopia (WUHA) 2016	1	12	1	0	1	NA	19	19	1.2787536009528289	NA	1113	0	NA
WUHA2016	WUHA2016-cluster-37	WUHA2016-household-2369	WUHA2016-person-4023	0	2016	Wag Hemra, Ethiopia (WUHA)	Wag Hemra, Ethiopia (WUHA) 2016	1	83	6	0	0	0	23356	23356	4.36839846657925	NA	1113	1	NA
WUHA2016	WUHA2016-cluster-37	WUHA2016-household-2369	WUHA2016-person-4024	0	2016	Wag Hemra, Ethiopia (WUHA)	Wag Hemra, Ethiopia (WUHA) 2016	1	95	7	0	0	0	10	10	1	NA	1113	0	NA
WUHA2016	WUHA2016-cluster-37	WUHA2016-household-2370	WUHA2016-person-4025	0	2016	Wag Hemra, Ethiopia (WUHA)	Wag Hemra, Ethiopia (WUHA) 2016	1	83	6	0	NA	1	24	24	1.380211241711606	NA	1113	0	NA
WUHA2016	WUHA2016-cluster-37	WUHA2016-household-2370	WUHA2016-person-4026	0	2016	Wag Hemra, Ethiopia (WUHA)	Wag Hemra, Ethiopia (WUHA) 2016	1	23	1	0	NA	1	18	18	1.255272505103306	NA	1113	0	NA
WUHA2016	WUHA2016-cluster-37	WUHA2016-household-2372	WUHA2016-person-4031	0	2016	Wag Hemra, Ethiopia (WUHA)	Wag Hemra, Ethiopia (WUHA) 2016	1	23	1	1	1	NA	30026	30026	4.477497480263115	NA	1113	1	NA
WUHA2016	WUHA2016-cluster-37	WUHA2016-household-2374	WUHA2016-person-4036	0	2016	Wag Hemra, Ethiopia (WUHA)	Wag Hemra, Ethiopia (WUHA) 2016	1	48	4	1	1	NA	29866	29866	4.475177060761012	NA	1113	1	NA
WUHA2016	WUHA2016-cluster-37	WUHA2016-household-2377	WUHA2016-person-4040	0	2016	Wag Hemra, Ethiopia (WUHA)	Wag Hemra, Ethiopia (WUHA) 2016	1	12	1	0	0	0	9	9	0.9542425094393249	NA	1113	0	NA
WUHA2016	WUHA2016-cluster-37	WUHA2016-household-2378	WUHA2016-person-4041	0	2016	Wag Hemra, Ethiopia (WUHA)	Wag Hemra, Ethiopia (WUHA) 2016	1	48	4	0	1	NA	30701	30701	4.487152521646856	NA	1113	1	NA
WUHA2016	WUHA2016-cluster-37	WUHA2016-household-2380	WUHA2016-person-4046	0	2016	Wag Hemra, Ethiopia (WUHA)	Wag Hemra, Ethiopia (WUHA) 2016	1	84	7	0	0	0	8	8	0.9030899869919435	NA	1113	0	NA
WUHA2016	WUHA2016-cluster-37	WUHA2016-household-2382	WUHA2016-person-4049	0	2016	Wag Hemra, Ethiopia (WUHA)	Wag Hemra, Ethiopia (WUHA) 2016	1	36	3	0	1	NA	5	5	0.6989700043360189	NA	1113	0	NA
WUHA2016	WUHA2016-cluster-37	WUHA2016-household-2382	WUHA2016-person-4051	0	2016	Wag Hemra, Ethiopia (WUHA)	Wag Hemra, Ethiopia (WUHA) 2016	1	84	7	0	0	0	25699	25699	4.4099162243845464	NA	1113	1	NA
WUHA2016	WUHA2016-cluster-37	WUHA2016-household-2382	WUHA2016-person-4050	0	2016	Wag Hemra, Ethiopia (WUHA)	Wag Hemra, Ethiopia (WUHA) 2016	1	108	9	0	0	0	28093	28093	4.448598119190078	NA	1113	1	NA
WUHA2016	WUHA2016-cluster-37	WUHA2016-household-2383	WUHA2016-person-4053	0	2016	Wag Hemra, Ethiopia (WUHA)	Wag Hemra, Ethiopia (WUHA) 2016	1	96	8	0	0	0	27555	27555	4.440200415361489	NA	1113	1	NA
WUHA2016	WUHA2016-cluster-37	WUHA2016-household-2383	WUHA2016-person-4055	0	2016	Wag Hemra, Ethiopia (WUHA)	Wag Hemra, Ethiopia (WUHA) 2016	1	48	4	0	0	0	26037	26037	4.415590943087308	NA	1113	1	NA
WUHA2016	WUHA2016-cluster-37	WUHA2016-household-2384	WUHA2016-person-4056	0	2016	Wag Hemra, Ethiopia (WUHA)	Wag Hemra, Ethiopia (WUHA) 2016	1	96	8	0	0	0	NA	NA	NA	NA	1113	NA	NA
WUHA2016	WUHA2016-cluster-37	WUHA2016-household-2384	WUHA2016-person-4058	0	2016	Wag Hemra, Ethiopia (WUHA)	Wag Hemra, Ethiopia (WUHA) 2016	1	84	7	0	1	NA	24316	24316	4.385892134712403	NA	1113	1	NA
WUHA2016	WUHA2016-cluster-37	WUHA2016-household-2384	WUHA2016-person-4057	0	2016	Wag Hemra, Ethiopia (WUHA)	Wag Hemra, Ethiopia (WUHA) 2016	1	12	1	0	1	1	30298	30298	4.481413961253745	NA	1113	1	NA
WUHA2016	WUHA2016-cluster-37	WUHA2016-household-2389	WUHA2016-person-4064	0	2016	Wag Hemra, Ethiopia (WUHA)	Wag Hemra, Ethiopia (WUHA) 2016	1	36	3	0	1	NA	30049	30049	4.477830023702876	NA	1113	1	NA
WUHA2016	WUHA2016-cluster-37	WUHA2016-household-2390	WUHA2016-person-4067	0	2016	Wag Hemra, Ethiopia (WUHA)	Wag Hemra, Ethiopia (WUHA) 2016	1	108	9	0	0	0	28970	28970	4.461948495203762	NA	1113	1	NA
WUHA2016	WUHA2016-cluster-37	WUHA2016-household-2390	WUHA2016-person-4068	0	2016	Wag Hemra, Ethiopia (WUHA)	Wag Hemra, Ethiopia (WUHA) 2016	1	48	4	0	1	NA	29684	29684	4.4725224229168825	NA	1113	1	NA
WUHA2016	WUHA2016-cluster-37	WUHA2016-household-2390	WUHA2016-person-4065	0	2016	Wag Hemra, Ethiopia (WUHA)	Wag Hemra, Ethiopia (WUHA) 2016	1	72	6	0	0	0	27726	27726	4.4428872189023485	NA	1113	1	NA
WUHA2016	WUHA2016-cluster-37	WUHA2016-household-2391	WUHA2016-person-4069	0	2016	Wag Hemra, Ethiopia (WUHA)	Wag Hemra, Ethiopia (WUHA) 2016	1	36	3	0	1	NA	30169	30169	4.479560915024855	NA	1113	1	NA
WUHA2016	WUHA2016-cluster-37	WUHA2016-household-2411	WUHA2016-person-4109	0	2016	Wag Hemra, Ethiopia (WUHA)	Wag Hemra, Ethiopia (WUHA) 2016	1	85	7	0	0	0	3726	3726	3.571242850560224	NA	1113	1	NA
WUHA2016	WUHA2016-cluster-37	WUHA2016-household-2411	WUHA2016-person-4107	0	2016	Wag Hemra, Ethiopia (WUHA)	Wag Hemra, Ethiopia (WUHA) 2016	1	61	5	0	0	0	8	8	0.9030899869919435	NA	1113	0	NA
WUHA2016	WUHA2016-cluster-37	WUHA2016-household-2411	WUHA2016-person-4106	0	2016	Wag Hemra, Ethiopia (WUHA)	Wag Hemra, Ethiopia (WUHA) 2016	1	13	1	0	0	0	25	25	1.3979400086720377	NA	1113	0	NA
WUHA2016	WUHA2016-cluster-27	WUHA2016-household-1564	WUHA2016-person-2763	0	2016	Wag Hemra, Ethiopia (WUHA)	Wag Hemra, Ethiopia (WUHA) 2016	1	23	1	0	0	0	25	25	1.3979400086720377	NA	1113	0	NA
WUHA2016	WUHA2016-cluster-27	WUHA2016-household-1565	WUHA2016-person-2765	0	2016	Wag Hemra, Ethiopia (WUHA)	Wag Hemra, Ethiopia (WUHA) 2016	1	108	9	0	0	0	22624	22624	4.354569392116805	NA	1113	1	NA
WUHA2016	WUHA2016-cluster-27	WUHA2016-household-1565	WUHA2016-person-2764	0	2016	Wag Hemra, Ethiopia (WUHA)	Wag Hemra, Ethiopia (WUHA) 2016	1	72	6	0	1	NA	10	10	1	NA	1113	0	NA
WUHA2016	WUHA2016-cluster-27	WUHA2016-household-1566	WUHA2016-person-2766	0	2016	Wag Hemra, Ethiopia (WUHA)	Wag Hemra, Ethiopia (WUHA) 2016	1	74	6	0	0	0	6	6	0.7781512503836436	NA	1113	0	NA
WUHA2016	WUHA2016-cluster-27	WUHA2016-household-1566	WUHA2016-person-2767	0	2016	Wag Hemra, Ethiopia (WUHA)	Wag Hemra, Ethiopia (WUHA) 2016	1	26	2	0	0	0	4	4	0.6020599913279624	NA	1113	0	NA
WUHA2016	WUHA2016-cluster-27	WUHA2016-household-1567	WUHA2016-person-2768	0	2016	Wag Hemra, Ethiopia (WUHA)	Wag Hemra, Ethiopia (WUHA) 2016	1	24	2	0	1	NA	28	28	1.4471580313422192	NA	1113	0	NA
WUHA2016	WUHA2016-cluster-27	WUHA2016-household-1568	WUHA2016-person-2769	0	2016	Wag Hemra, Ethiopia (WUHA)	Wag Hemra, Ethiopia (WUHA) 2016	1	16	1	0	1	NA	4	4	0.6020599913279624	NA	1113	0	NA
WUHA2016	WUHA2016-cluster-27	WUHA2016-household-1568	WUHA2016-person-2771	0	2016	Wag Hemra, Ethiopia (WUHA)	Wag Hemra, Ethiopia (WUHA) 2016	1	84	7	0	1	NA	5	5	0.6989700043360189	NA	1113	0	NA
WUHA2016	WUHA2016-cluster-27	WUHA2016-household-1568	WUHA2016-person-2770	0	2016	Wag Hemra, Ethiopia (WUHA)	Wag Hemra, Ethiopia (WUHA) 2016	1	16	1	0	1	NA	7	7	0.8450980400142568	NA	1113	0	NA
WUHA2016	WUHA2016-cluster-27	WUHA2016-household-1569	WUHA2016-person-2773	0	2016	Wag Hemra, Ethiopia (WUHA)	Wag Hemra, Ethiopia (WUHA) 2016	1	108	9	0	0	0	8	8	0.9030899869919435	NA	1113	0	NA
WUHA2016	WUHA2016-cluster-27	WUHA2016-household-1569	WUHA2016-person-2772	0	2016	Wag Hemra, Ethiopia (WUHA)	Wag Hemra, Ethiopia (WUHA) 2016	1	41	3	0	1	NA	7	7	0.8450980400142568	NA	1113	0	NA
WUHA2016	WUHA2016-cluster-27	WUHA2016-household-1570	WUHA2016-person-2774	0	2016	Wag Hemra, Ethiopia (WUHA)	Wag Hemra, Ethiopia (WUHA) 2016	1	60	5	0	1	NA	12	12	1.0791812460476249	NA	1113	0	NA
WUHA2016	WUHA2016-cluster-27	WUHA2016-household-1570	WUHA2016-person-2775	0	2016	Wag Hemra, Ethiopia (WUHA)	Wag Hemra, Ethiopia (WUHA) 2016	1	96	8	0	1	NA	7	7	0.8450980400142568	NA	1113	0	NA
WUHA2016	WUHA2016-cluster-27	WUHA2016-household-1572	WUHA2016-person-2778	0	2016	Wag Hemra, Ethiopia (WUHA)	Wag Hemra, Ethiopia (WUHA) 2016	1	84	7	0	1	NA	7998	7998	3.9029813997975027	NA	1113	1	NA
WUHA2016	WUHA2016-cluster-27	WUHA2016-household-1572	WUHA2016-person-2779	0	2016	Wag Hemra, Ethiopia (WUHA)	Wag Hemra, Ethiopia (WUHA) 2016	1	60	5	0	1	NA	9	9	0.9542425094393249	NA	1113	0	NA
WUHA2016	WUHA2016-cluster-27	WUHA2016-household-1572	WUHA2016-person-2780	0	2016	Wag Hemra, Ethiopia (WUHA)	Wag Hemra, Ethiopia (WUHA) 2016	1	36	3	0	1	NA	14	14	1.146128035678238	NA	1113	0	NA
WUHA2016	WUHA2016-cluster-27	WUHA2016-household-1573	WUHA2016-person-2781	0	2016	Wag Hemra, Ethiopia (WUHA)	Wag Hemra, Ethiopia (WUHA) 2016	1	36	3	0	1	NA	9	9	0.9542425094393249	NA	1113	0	NA
WUHA2016	WUHA2016-cluster-27	WUHA2016-household-1573	WUHA2016-person-2782	0	2016	Wag Hemra, Ethiopia (WUHA)	Wag Hemra, Ethiopia (WUHA) 2016	1	108	9	0	0	0	13751	13751	4.138334282071019	NA	1113	1	NA
WUHA2016	WUHA2016-cluster-27	WUHA2016-household-1573	WUHA2016-person-2783	0	2016	Wag Hemra, Ethiopia (WUHA)	Wag Hemra, Ethiopia (WUHA) 2016	1	72	6	0	0	0	1055	1055	3.0232524596337114	NA	1113	0	NA
WUHA2016	WUHA2016-cluster-27	WUHA2016-household-1574	WUHA2016-person-2787	0	2016	Wag Hemra, Ethiopia (WUHA)	Wag Hemra, Ethiopia (WUHA) 2016	1	84	7	0	0	0	4	4	0.6020599913279624	NA	1113	0	NA
WUHA2016	WUHA2016-cluster-27	WUHA2016-household-1575	WUHA2016-person-2788	0	2016	Wag Hemra, Ethiopia (WUHA)	Wag Hemra, Ethiopia (WUHA) 2016	1	96	8	NA	NA	NA	NA	NA	NA	NA	1113	NA	NA
WUHA2016	WUHA2016-cluster-27	WUHA2016-household-1576	WUHA2016-person-2791	0	2016	Wag Hemra, Ethiopia (WUHA)	Wag Hemra, Ethiopia (WUHA) 2016	1	60	5	0	1	NA	6	6	0.7781512503836436	NA	1113	0	NA
WUHA2016	WUHA2016-cluster-27	WUHA2016-household-1576	WUHA2016-person-2790	0	2016	Wag Hemra, Ethiopia (WUHA)	Wag Hemra, Ethiopia (WUHA) 2016	1	36	3	0	1	NA	29	29	1.462397997898956	NA	1113	0	NA
WUHA2016	WUHA2016-cluster-27	WUHA2016-household-1577	WUHA2016-person-2792	0	2016	Wag Hemra, Ethiopia (WUHA)	Wag Hemra, Ethiopia (WUHA) 2016	1	36	3	0	1	NA	47	47	1.6720978579357175	NA	1113	0	NA
WUHA2016	WUHA2016-cluster-27	WUHA2016-household-1577	WUHA2016-person-2793	0	2016	Wag Hemra, Ethiopia (WUHA)	Wag Hemra, Ethiopia (WUHA) 2016	1	96	8	0	1	NA	17971	17971	4.2545722441873535	NA	1113	1	NA
WUHA2016	WUHA2016-cluster-27	WUHA2016-household-1577	WUHA2016-person-2794	0	2016	Wag Hemra, Ethiopia (WUHA)	Wag Hemra, Ethiopia (WUHA) 2016	1	60	5	0	1	NA	4	4	0.6020599913279624	NA	1113	0	NA
WUHA2016	WUHA2016-cluster-27	WUHA2016-household-1578	WUHA2016-person-2797	0	2016	Wag Hemra, Ethiopia (WUHA)	Wag Hemra, Ethiopia (WUHA) 2016	1	48	4	0	1	NA	5	5	0.6989700043360189	NA	1113	0	NA
WUHA2016	WUHA2016-cluster-27	WUHA2016-household-1578	WUHA2016-person-2795	0	2016	Wag Hemra, Ethiopia (WUHA)	Wag Hemra, Ethiopia (WUHA) 2016	1	84	7	0	1	NA	7	7	0.8450980400142568	NA	1113	0	NA
WUHA2016	WUHA2016-cluster-27	WUHA2016-household-1579	WUHA2016-person-2799	0	2016	Wag Hemra, Ethiopia (WUHA)	Wag Hemra, Ethiopia (WUHA) 2016	1	60	5	0	1	NA	38	38	1.5797835966168101	NA	1113	0	NA
WUHA2016	WUHA2016-cluster-27	WUHA2016-household-1579	WUHA2016-person-2798	0	2016	Wag Hemra, Ethiopia (WUHA)	Wag Hemra, Ethiopia (WUHA) 2016	1	108	9	0	1	NA	15	15	1.1760912590556813	NA	1113	0	NA
WUHA2016	WUHA2016-cluster-27	WUHA2016-household-1580	WUHA2016-person-2801	0	2016	Wag Hemra, Ethiopia (WUHA)	Wag Hemra, Ethiopia (WUHA) 2016	1	24	2	0	1	NA	8	8	0.9030899869919435	NA	1113	0	NA
WUHA2016	WUHA2016-cluster-27	WUHA2016-household-1581	WUHA2016-person-2803	0	2016	Wag Hemra, Ethiopia (WUHA)	Wag Hemra, Ethiopia (WUHA) 2016	1	96	8	0	1	NA	7	7	0.8450980400142568	NA	1113	0	NA
WUHA2016	WUHA2016-cluster-27	WUHA2016-household-1581	WUHA2016-person-2804	0	2016	Wag Hemra, Ethiopia (WUHA)	Wag Hemra, Ethiopia (WUHA) 2016	1	48	4	0	1	NA	7	7	0.8450980400142568	NA	1113	0	NA
WUHA2016	WUHA2016-cluster-27	WUHA2016-household-1581	WUHA2016-person-2802	0	2016	Wag Hemra, Ethiopia (WUHA)	Wag Hemra, Ethiopia (WUHA) 2016	1	24	2	0	NA	1	34	34	1.5314789170422551	NA	1113	0	NA
WUHA2016	WUHA2016-cluster-27	WUHA2016-household-1582	WUHA2016-person-2805	0	2016	Wag Hemra, Ethiopia (WUHA)	Wag Hemra, Ethiopia (WUHA) 2016	1	108	9	0	0	0	9	9	0.9542425094393249	NA	1113	0	NA
WUHA2016	WUHA2016-cluster-27	WUHA2016-household-1582	WUHA2016-person-2807	0	2016	Wag Hemra, Ethiopia (WUHA)	Wag Hemra, Ethiopia (WUHA) 2016	1	72	6	0	0	0	38	38	1.5797835966168101	NA	1113	0	NA
WUHA2016	WUHA2016-cluster-27	WUHA2016-household-1582	WUHA2016-person-2806	0	2016	Wag Hemra, Ethiopia (WUHA)	Wag Hemra, Ethiopia (WUHA) 2016	1	36	3	1	1	NA	30428	30428	4.483273407582981	NA	1113	1	NA
WUHA2016	WUHA2016-cluster-37	WUHA2016-household-2356	WUHA2016-person-3998	0	2016	Wag Hemra, Ethiopia (WUHA)	Wag Hemra, Ethiopia (WUHA) 2016	1	109	9	0	0	0	3164	3164	3.500236474825639	NA	1113	1	NA
WUHA2016	WUHA2016-cluster-37	WUHA2016-household-2356	WUHA2016-person-3996	0	2016	Wag Hemra, Ethiopia (WUHA)	Wag Hemra, Ethiopia (WUHA) 2016	1	101	8	0	0	0	21709	21709	4.3366398186416895	NA	1113	1	NA
WUHA2016	WUHA2016-cluster-37	WUHA2016-household-2356	WUHA2016-person-3997	0	2016	Wag Hemra, Ethiopia (WUHA)	Wag Hemra, Ethiopia (WUHA) 2016	1	31	2	0	1	NA	27475	27475	4.438937701095528	NA	1113	1	NA
WUHA2016	WUHA2016-cluster-27	WUHA2016-household-1583	WUHA2016-person-2808	0	2016	Wag Hemra, Ethiopia (WUHA)	Wag Hemra, Ethiopia (WUHA) 2016	1	84	7	0	0	0	16	16	1.2041199826559248	NA	1113	0	NA
WUHA2016	WUHA2016-cluster-27	WUHA2016-household-1584	WUHA2016-person-2809	0	2016	Wag Hemra, Ethiopia (WUHA)	Wag Hemra, Ethiopia (WUHA) 2016	1	19	1	0	1	NA	28726	28726	4.458275156139176	NA	1113	1	NA
WUHA2016	WUHA2016-cluster-27	WUHA2016-household-1585	WUHA2016-person-2810	0	2016	Wag Hemra, Ethiopia (WUHA)	Wag Hemra, Ethiopia (WUHA) 2016	1	24	2	0	1	NA	31804	31804	4.5024817447857	NA	1113	1	NA
WUHA2016	WUHA2016-cluster-27	WUHA2016-household-1586	WUHA2016-person-2812	0	2016	Wag Hemra, Ethiopia (WUHA)	Wag Hemra, Ethiopia (WUHA) 2016	1	60	5	0	0	0	5	5	0.6989700043360189	NA	1113	0	NA
WUHA2016	WUHA2016-cluster-27	WUHA2016-household-1586	WUHA2016-person-2811	0	2016	Wag Hemra, Ethiopia (WUHA)	Wag Hemra, Ethiopia (WUHA) 2016	1	13	1	0	0	0	10	10	1	NA	1113	0	NA
WUHA2016	WUHA2016-cluster-27	WUHA2016-household-1587	WUHA2016-person-2813	0	2016	Wag Hemra, Ethiopia (WUHA)	Wag Hemra, Ethiopia (WUHA) 2016	1	19	1	0	1	NA	5	5	0.6989700043360189	NA	1113	0	NA
WUHA2016	WUHA2016-cluster-27	WUHA2016-household-1588	WUHA2016-person-2814	0	2016	Wag Hemra, Ethiopia (WUHA)	Wag Hemra, Ethiopia (WUHA) 2016	1	24	2	1	1	NA	30892	30892	4.489846026166334	NA	1113	1	NA
WUHA2016	WUHA2016-cluster-27	WUHA2016-household-1589	WUHA2016-person-2815	0	2016	Wag Hemra, Ethiopia (WUHA)	Wag Hemra, Ethiopia (WUHA) 2016	1	12	1	1	1	NA	29650	29650	4.472024697700282	NA	1113	1	NA
WUHA2016	WUHA2016-cluster-27	WUHA2016-household-1589	WUHA2016-person-2816	0	2016	Wag Hemra, Ethiopia (WUHA)	Wag Hemra, Ethiopia (WUHA) 2016	1	60	5	1	1	NA	31630	31630	4.500099191915723	NA	1113	1	NA
WUHA2016	WUHA2016-cluster-27	WUHA2016-household-1590	WUHA2016-person-2817	0	2016	Wag Hemra, Ethiopia (WUHA)	Wag Hemra, Ethiopia (WUHA) 2016	1	84	7	0	1	NA	30574	30574	4.485352261241138	NA	1113	1	NA
WUHA2016	WUHA2016-cluster-27	WUHA2016-household-1590	WUHA2016-person-2819	0	2016	Wag Hemra, Ethiopia (WUHA)	Wag Hemra, Ethiopia (WUHA) 2016	1	36	3	1	1	NA	30198	30198	4.479978180780783	NA	1113	1	NA
WUHA2016	WUHA2016-cluster-27	WUHA2016-household-1592	WUHA2016-person-2823	0	2016	Wag Hemra, Ethiopia (WUHA)	Wag Hemra, Ethiopia (WUHA) 2016	1	24	2	NA	NA	NA	NA	NA	NA	NA	1113	NA	NA
WUHA2016	WUHA2016-cluster-27	WUHA2016-household-1593	WUHA2016-person-2825	0	2016	Wag Hemra, Ethiopia (WUHA)	Wag Hemra, Ethiopia (WUHA) 2016	1	108	9	0	NA	NA	10378	10378	4.016113666358908	NA	1113	1	NA
WUHA2016	WUHA2016-cluster-27	WUHA2016-household-1593	WUHA2016-person-2824	0	2016	Wag Hemra, Ethiopia (WUHA)	Wag Hemra, Ethiopia (WUHA) 2016	1	72	6	0	0	0	15	15	1.1760912590556813	NA	1113	0	NA
WUHA2016	WUHA2016-cluster-34	WUHA2016-household-2074	WUHA2016-person-3584	0	2016	Wag Hemra, Ethiopia (WUHA)	Wag Hemra, Ethiopia (WUHA) 2016	1	80	6	NA	NA	NA	NA	NA	NA	NA	1113	NA	NA
WUHA2016	WUHA2016-cluster-34	WUHA2016-household-2074	WUHA2016-person-3583	0	2016	Wag Hemra, Ethiopia (WUHA)	Wag Hemra, Ethiopia (WUHA) 2016	1	36	3	NA	NA	NA	NA	NA	NA	NA	1113	NA	NA
WUHA2016	WUHA2016-cluster-34	WUHA2016-household-2076	WUHA2016-person-3589	0	2016	Wag Hemra, Ethiopia (WUHA)	Wag Hemra, Ethiopia (WUHA) 2016	1	96	8	0	1	NA	4	4	0.6020599913279624	NA	1113	0	NA
WUHA2016	WUHA2016-cluster-34	WUHA2016-household-2077	WUHA2016-person-3591	0	2016	Wag Hemra, Ethiopia (WUHA)	Wag Hemra, Ethiopia (WUHA) 2016	1	36	3	0	NA	1	19258	19258	4.284611182369772	NA	1113	1	NA
WUHA2016	WUHA2016-cluster-34	WUHA2016-household-2078	WUHA2016-person-3592	0	2016	Wag Hemra, Ethiopia (WUHA)	Wag Hemra, Ethiopia (WUHA) 2016	1	72	6	NA	1	NA	13372	13372	4.126196367920531	NA	1113	1	NA
WUHA2016	WUHA2016-cluster-34	WUHA2016-household-2079	WUHA2016-person-3594	0	2016	Wag Hemra, Ethiopia (WUHA)	Wag Hemra, Ethiopia (WUHA) 2016	1	108	9	NA	0	0	689	689	2.8382192219076257	NA	1113	0	NA
WUHA2016	WUHA2016-cluster-34	WUHA2016-household-2080	WUHA2016-person-3596	0	2016	Wag Hemra, Ethiopia (WUHA)	Wag Hemra, Ethiopia (WUHA) 2016	1	36	3	1	1	NA	32214	32214	4.5080446543468815	NA	1113	1	NA
WUHA2016	WUHA2016-cluster-34	WUHA2016-household-2080	WUHA2016-person-3595	0	2016	Wag Hemra, Ethiopia (WUHA)	Wag Hemra, Ethiopia (WUHA) 2016	1	24	2	0	NA	NA	15834	15834	4.199590640603693	NA	1113	1	NA
WUHA2016	WUHA2016-cluster-34	WUHA2016-household-2081	WUHA2016-person-3597	0	2016	Wag Hemra, Ethiopia (WUHA)	Wag Hemra, Ethiopia (WUHA) 2016	1	14	1	0	0	0	13	13	1.1139433523068367	NA	1113	0	NA
WUHA2016	WUHA2016-cluster-34	WUHA2016-household-2082	WUHA2016-person-3599	0	2016	Wag Hemra, Ethiopia (WUHA)	Wag Hemra, Ethiopia (WUHA) 2016	1	48	4	0	1	NA	29333	29333	4.467356482237898	NA	1113	1	NA
WUHA2016	WUHA2016-cluster-34	WUHA2016-household-2083	WUHA2016-person-3602	0	2016	Wag Hemra, Ethiopia (WUHA)	Wag Hemra, Ethiopia (WUHA) 2016	1	108	9	1	1	NA	30350	30350	4.482158695411276	NA	1113	1	NA
WUHA2016	WUHA2016-cluster-34	WUHA2016-household-2083	WUHA2016-person-3600	0	2016	Wag Hemra, Ethiopia (WUHA)	Wag Hemra, Ethiopia (WUHA) 2016	1	15	1	0	0	0	11483	11483	4.060055364824845	NA	1113	1	NA
WUHA2016	WUHA2016-cluster-34	WUHA2016-household-2084	WUHA2016-person-3603	0	2016	Wag Hemra, Ethiopia (WUHA)	Wag Hemra, Ethiopia (WUHA) 2016	1	48	4	0	0	0	23763	23763	4.375901268009488	NA	1113	1	NA
WUHA2016	WUHA2016-cluster-34	WUHA2016-household-2084	WUHA2016-person-3604	0	2016	Wag Hemra, Ethiopia (WUHA)	Wag Hemra, Ethiopia (WUHA) 2016	1	20	1	0	1	NA	9	9	0.9542425094393249	NA	1113	0	NA
WUHA2016	WUHA2016-cluster-34	WUHA2016-household-2085	WUHA2016-person-3607	0	2016	Wag Hemra, Ethiopia (WUHA)	Wag Hemra, Ethiopia (WUHA) 2016	1	48	4	0	1	NA	81	81	1.9084850188786497	NA	1113	0	NA
WUHA2016	WUHA2016-cluster-34	WUHA2016-household-2087	WUHA2016-person-3609	0	2016	Wag Hemra, Ethiopia (WUHA)	Wag Hemra, Ethiopia (WUHA) 2016	1	108	9	NA	0	0	23286	23286	4.367094893123658	NA	1113	1	NA
WUHA2016	WUHA2016-cluster-34	WUHA2016-household-2088	WUHA2016-person-3610	0	2016	Wag Hemra, Ethiopia (WUHA)	Wag Hemra, Ethiopia (WUHA) 2016	1	60	5	0	0	0	30005	30005	4.477193631102115	NA	1113	1	NA
WUHA2016	WUHA2016-cluster-34	WUHA2016-household-2088	WUHA2016-person-3611	0	2016	Wag Hemra, Ethiopia (WUHA)	Wag Hemra, Ethiopia (WUHA) 2016	1	24	2	0	0	0	3	3	0.47712125471966244	NA	1113	0	NA
WUHA2016	WUHA2016-cluster-34	WUHA2016-household-2089	WUHA2016-person-3612	0	2016	Wag Hemra, Ethiopia (WUHA)	Wag Hemra, Ethiopia (WUHA) 2016	1	60	5	0	1	NA	14615	14615	4.1647988196934556	NA	1113	1	NA
WUHA2016	WUHA2016-cluster-34	WUHA2016-household-2090	WUHA2016-person-3615	0	2016	Wag Hemra, Ethiopia (WUHA)	Wag Hemra, Ethiopia (WUHA) 2016	1	72	6	0	0	0	2481	2481	3.394626764272209	NA	1113	1	NA
WUHA2016	WUHA2016-cluster-34	WUHA2016-household-2090	WUHA2016-person-3613	0	2016	Wag Hemra, Ethiopia (WUHA)	Wag Hemra, Ethiopia (WUHA) 2016	1	36	3	0	0	0	5648	5648	3.7518946880437474	NA	1113	1	NA
WUHA2016	WUHA2016-cluster-34	WUHA2016-household-2093	WUHA2016-person-3620	0	2016	Wag Hemra, Ethiopia (WUHA)	Wag Hemra, Ethiopia (WUHA) 2016	1	84	7	NA	1	0	31067	31067	4.492299317421358	NA	1113	1	NA
WUHA2016	WUHA2016-cluster-34	WUHA2016-household-2094	WUHA2016-person-3621	0	2016	Wag Hemra, Ethiopia (WUHA)	Wag Hemra, Ethiopia (WUHA) 2016	1	72	6	0	0	0	2	2	0.3010299956639812	NA	1113	0	NA
WUHA2016	WUHA2016-cluster-34	WUHA2016-household-2095	WUHA2016-person-3623	0	2016	Wag Hemra, Ethiopia (WUHA)	Wag Hemra, Ethiopia (WUHA) 2016	1	72	6	0	0	0	8325	8325	3.9203842421783577	NA	1113	1	NA
WUHA2016	WUHA2016-cluster-34	WUHA2016-household-2095	WUHA2016-person-3624	0	2016	Wag Hemra, Ethiopia (WUHA)	Wag Hemra, Ethiopia (WUHA) 2016	1	24	2	1	1	NA	32127	32127	4.506870173286499	NA	1113	1	NA
WUHA2016	WUHA2016-cluster-34	WUHA2016-household-2096	WUHA2016-person-3625	0	2016	Wag Hemra, Ethiopia (WUHA)	Wag Hemra, Ethiopia (WUHA) 2016	1	84	7	NA	0	0	26344	26344	4.420681717703851	NA	1113	1	NA
WUHA2016	WUHA2016-cluster-34	WUHA2016-household-2097	WUHA2016-person-3626	0	2016	Wag Hemra, Ethiopia (WUHA)	Wag Hemra, Ethiopia (WUHA) 2016	1	48	4	1	1	NA	31800	31800	4.502427119984433	NA	1113	1	NA
WUHA2016	WUHA2016-cluster-34	WUHA2016-household-2098	WUHA2016-person-3628	0	2016	Wag Hemra, Ethiopia (WUHA)	Wag Hemra, Ethiopia (WUHA) 2016	1	72	6	0	1	NA	31813	31813	4.502604625473667	NA	1113	1	NA
WUHA2016	WUHA2016-cluster-34	WUHA2016-household-2098	WUHA2016-person-3627	0	2016	Wag Hemra, Ethiopia (WUHA)	Wag Hemra, Ethiopia (WUHA) 2016	1	96	8	NA	0	0	21141	21141	4.32512552621693	NA	1113	1	NA
WUHA2016	WUHA2016-cluster-34	WUHA2016-household-2098	WUHA2016-person-3630	0	2016	Wag Hemra, Ethiopia (WUHA)	Wag Hemra, Ethiopia (WUHA) 2016	1	48	4	0	1	NA	29746	29746	4.473428573603286	NA	1113	1	NA
WUHA2016	WUHA2016-cluster-34	WUHA2016-household-2099	WUHA2016-person-3634	0	2016	Wag Hemra, Ethiopia (WUHA)	Wag Hemra, Ethiopia (WUHA) 2016	1	108	9	NA	1	NA	14546	14546	4.162743583235415	NA	1113	1	NA
WUHA2016	WUHA2016-cluster-34	WUHA2016-household-2100	WUHA2016-person-3635	0	2016	Wag Hemra, Ethiopia (WUHA)	Wag Hemra, Ethiopia (WUHA) 2016	1	84	7	0	0	0	NA	NA	NA	NA	1113	NA	NA
WUHA2016	WUHA2016-cluster-34	WUHA2016-household-2101	WUHA2016-person-3636	0	2016	Wag Hemra, Ethiopia (WUHA)	Wag Hemra, Ethiopia (WUHA) 2016	1	60	5	0	0	0	3	3	0.47712125471966244	NA	1113	0	NA
WUHA2016	WUHA2016-cluster-34	WUHA2016-household-2102	WUHA2016-person-3637	0	2016	Wag Hemra, Ethiopia (WUHA)	Wag Hemra, Ethiopia (WUHA) 2016	1	36	3	0	1	NA	9568	9568	3.980821166644336	NA	1113	1	NA
WUHA2016	WUHA2016-cluster-34	WUHA2016-household-2103	WUHA2016-person-3638	0	2016	Wag Hemra, Ethiopia (WUHA)	Wag Hemra, Ethiopia (WUHA) 2016	1	60	5	0	0	0	30074	30074	4.478191195390028	NA	1113	1	NA
WUHA2016	WUHA2016-cluster-34	WUHA2016-household-2104	WUHA2016-person-3639	0	2016	Wag Hemra, Ethiopia (WUHA)	Wag Hemra, Ethiopia (WUHA) 2016	1	36	3	0	1	NA	8	8	0.9030899869919435	NA	1113	0	NA
WUHA2016	WUHA2016-cluster-34	WUHA2016-household-2104	WUHA2016-person-3640	0	2016	Wag Hemra, Ethiopia (WUHA)	Wag Hemra, Ethiopia (WUHA) 2016	1	96	8	NA	0	0	7	7	0.8450980400142568	NA	1113	0	NA
WUHA2016	WUHA2016-cluster-34	WUHA2016-household-2105	WUHA2016-person-3643	0	2016	Wag Hemra, Ethiopia (WUHA)	Wag Hemra, Ethiopia (WUHA) 2016	1	108	9	NA	1	NA	32424	32424	4.510866590733636	NA	1113	1	NA
WUHA2016	WUHA2016-cluster-34	WUHA2016-household-2105	WUHA2016-person-3642	0	2016	Wag Hemra, Ethiopia (WUHA)	Wag Hemra, Ethiopia (WUHA) 2016	1	72	6	NA	1	NA	32062	32062	4.505990609779584	NA	1113	1	NA
WUHA2016	WUHA2016-cluster-34	WUHA2016-household-2106	WUHA2016-person-3645	0	2016	Wag Hemra, Ethiopia (WUHA)	Wag Hemra, Ethiopia (WUHA) 2016	1	84	7	NA	1	NA	8029	8029	3.9046614579155245	NA	1113	1	NA
WUHA2016	WUHA2016-cluster-34	WUHA2016-household-2107	WUHA2016-person-3647	0	2016	Wag Hemra, Ethiopia (WUHA)	Wag Hemra, Ethiopia (WUHA) 2016	1	36	3	0	1	NA	31442	31442	4.4975101633641295	NA	1113	1	NA
WUHA2016	WUHA2016-cluster-34	WUHA2016-household-2107	WUHA2016-person-3646	0	2016	Wag Hemra, Ethiopia (WUHA)	Wag Hemra, Ethiopia (WUHA) 2016	1	108	9	NA	1	NA	31875	31875	4.503450193442012	NA	1113	1	NA
WUHA2016	WUHA2016-cluster-34	WUHA2016-household-2108	WUHA2016-person-3649	0	2016	Wag Hemra, Ethiopia (WUHA)	Wag Hemra, Ethiopia (WUHA) 2016	1	108	9	0	1	NA	32369	32369	4.510129282621902	NA	1113	1	NA
WUHA2016	WUHA2016-cluster-34	WUHA2016-household-2109	WUHA2016-person-3650	0	2016	Wag Hemra, Ethiopia (WUHA)	Wag Hemra, Ethiopia (WUHA) 2016	1	96	8	NA	0	0	29936	29936	4.476193770155935	NA	1113	1	NA
WUHA2016	WUHA2016-cluster-34	WUHA2016-household-2110	WUHA2016-person-3653	0	2016	Wag Hemra, Ethiopia (WUHA)	Wag Hemra, Ethiopia (WUHA) 2016	1	36	3	0	1	NA	4	4	0.6020599913279624	NA	1113	0	NA
WUHA2016	WUHA2016-cluster-34	WUHA2016-household-2111	WUHA2016-person-3654	0	2016	Wag Hemra, Ethiopia (WUHA)	Wag Hemra, Ethiopia (WUHA) 2016	1	36	3	0	0	0	5	5	0.6989700043360189	NA	1113	0	NA
WUHA2016	WUHA2016-cluster-34	WUHA2016-household-2113	WUHA2016-person-3658	0	2016	Wag Hemra, Ethiopia (WUHA)	Wag Hemra, Ethiopia (WUHA) 2016	1	36	3	1	1	NA	32005	32005	4.50521783153181	NA	1113	1	NA
WUHA2016	WUHA2016-cluster-34	WUHA2016-household-2113	WUHA2016-person-3659	0	2016	Wag Hemra, Ethiopia (WUHA)	Wag Hemra, Ethiopia (WUHA) 2016	1	108	9	NA	NA	NA	32045	32045	4.505760275920085	NA	1113	1	NA
WUHA2016	WUHA2016-cluster-34	WUHA2016-household-2113	WUHA2016-person-3660	0	2016	Wag Hemra, Ethiopia (WUHA)	Wag Hemra, Ethiopia (WUHA) 2016	1	72	6	NA	1	NA	30969	30969	4.490927182060255	NA	1113	1	NA
WUHA2016	WUHA2016-cluster-34	WUHA2016-household-2114	WUHA2016-person-3661	0	2016	Wag Hemra, Ethiopia (WUHA)	Wag Hemra, Ethiopia (WUHA) 2016	1	24	2	1	1	NA	32253	32253	4.508570116579046	NA	1113	1	NA
WUHA2016	WUHA2016-cluster-34	WUHA2016-household-2114	WUHA2016-person-3662	0	2016	Wag Hemra, Ethiopia (WUHA)	Wag Hemra, Ethiopia (WUHA) 2016	1	72	6	0	1	NA	29943	29943	4.4762953103081475	NA	1113	1	NA
WUHA2016	WUHA2016-cluster-34	WUHA2016-household-2116	WUHA2016-person-3664	0	2016	Wag Hemra, Ethiopia (WUHA)	Wag Hemra, Ethiopia (WUHA) 2016	1	108	9	NA	0	0	49	49	1.6901960800285136	NA	1113	0	NA
WUHA2016	WUHA2016-cluster-34	WUHA2016-household-2117	WUHA2016-person-3667	0	2016	Wag Hemra, Ethiopia (WUHA)	Wag Hemra, Ethiopia (WUHA) 2016	1	36	3	1	1	NA	31507	31507	4.498407052952736	NA	1113	1	NA
WUHA2016	WUHA2016-cluster-34	WUHA2016-household-2118	WUHA2016-person-3669	0	2016	Wag Hemra, Ethiopia (WUHA)	Wag Hemra, Ethiopia (WUHA) 2016	1	84	7	0	NA	NA	371	371	2.569373909615046	NA	1113	0	NA
WUHA2016	WUHA2016-cluster-34	WUHA2016-household-2118	WUHA2016-person-3670	0	2016	Wag Hemra, Ethiopia (WUHA)	Wag Hemra, Ethiopia (WUHA) 2016	1	96	8	0	0	0	3482	3482	3.5418287667813124	NA	1113	1	NA
WUHA2016	WUHA2016-cluster-34	WUHA2016-household-2121	WUHA2016-person-3674	0	2016	Wag Hemra, Ethiopia (WUHA)	Wag Hemra, Ethiopia (WUHA) 2016	1	84	7	0	1	NA	29187	29187	4.465189458112298	NA	1113	1	NA
WUHA2016	WUHA2016-cluster-34	WUHA2016-household-2122	WUHA2016-person-3676	0	2016	Wag Hemra, Ethiopia (WUHA)	Wag Hemra, Ethiopia (WUHA) 2016	1	84	7	0	1	NA	32211	32211	4.508004207829329	NA	1113	1	NA
WUHA2016	WUHA2016-cluster-34	WUHA2016-household-2122	WUHA2016-person-3675	0	2016	Wag Hemra, Ethiopia (WUHA)	Wag Hemra, Ethiopia (WUHA) 2016	1	108	9	NA	1	NA	32405	32405	4.51061202578917	NA	1113	1	NA
WUHA2016	WUHA2016-cluster-34	WUHA2016-household-2123	WUHA2016-person-3678	0	2016	Wag Hemra, Ethiopia (WUHA)	Wag Hemra, Ethiopia (WUHA) 2016	1	72	6	NA	1	NA	32431	32431	4.510960340217412	NA	1113	1	NA
WUHA2016	WUHA2016-cluster-34	WUHA2016-household-2123	WUHA2016-person-3679	0	2016	Wag Hemra, Ethiopia (WUHA)	Wag Hemra, Ethiopia (WUHA) 2016	1	36	3	1	1	1	32135	32135	4.506978304246418	NA	1113	1	NA
WUHA2016	WUHA2016-cluster-34	WUHA2016-household-2125	WUHA2016-person-3682	0	2016	Wag Hemra, Ethiopia (WUHA)	Wag Hemra, Ethiopia (WUHA) 2016	1	12	1	1	1	NA	32440	32440	4.5110808455391185	NA	1113	1	NA
WUHA2016	WUHA2016-cluster-25	WUHA2016-household-1456	WUHA2016-person-2540	0	2016	Wag Hemra, Ethiopia (WUHA)	Wag Hemra, Ethiopia (WUHA) 2016	1	96	8	0	0	0	9	9	0.9542425094393249	NA	1113	0	NA
WUHA2016	WUHA2016-cluster-25	WUHA2016-household-1457	WUHA2016-person-2543	0	2016	Wag Hemra, Ethiopia (WUHA)	Wag Hemra, Ethiopia (WUHA) 2016	1	48	4	0	0	0	4	4	0.6020599913279624	NA	1113	0	NA
WUHA2016	WUHA2016-cluster-25	WUHA2016-household-1459	WUHA2016-person-2547	0	2016	Wag Hemra, Ethiopia (WUHA)	Wag Hemra, Ethiopia (WUHA) 2016	1	96	8	0	NA	1	590	590	2.7708520116421442	NA	1113	0	NA
WUHA2016	WUHA2016-cluster-25	WUHA2016-household-1460	WUHA2016-person-2552	0	2016	Wag Hemra, Ethiopia (WUHA)	Wag Hemra, Ethiopia (WUHA) 2016	1	108	9	0	0	0	1037	1037	3.015778756389041	NA	1113	0	NA
WUHA2016	WUHA2016-cluster-25	WUHA2016-household-1460	WUHA2016-person-2551	0	2016	Wag Hemra, Ethiopia (WUHA)	Wag Hemra, Ethiopia (WUHA) 2016	1	72	6	0	0	0	7	7	0.8450980400142568	NA	1113	0	NA
WUHA2016	WUHA2016-cluster-25	WUHA2016-household-1460	WUHA2016-person-2550	0	2016	Wag Hemra, Ethiopia (WUHA)	Wag Hemra, Ethiopia (WUHA) 2016	1	36	3	0	0	0	3	3	0.47712125471966244	NA	1113	0	NA
WUHA2016	WUHA2016-cluster-25	WUHA2016-household-1461	WUHA2016-person-2554	0	2016	Wag Hemra, Ethiopia (WUHA)	Wag Hemra, Ethiopia (WUHA) 2016	1	36	3	0	0	0	5	5	0.6989700043360189	NA	1113	0	NA
WUHA2016	WUHA2016-cluster-25	WUHA2016-household-1461	WUHA2016-person-2553	0	2016	Wag Hemra, Ethiopia (WUHA)	Wag Hemra, Ethiopia (WUHA) 2016	1	72	6	0	NA	NA	9080	9080	3.958085848521085	NA	1113	1	NA
WUHA2016	WUHA2016-cluster-25	WUHA2016-household-1462	WUHA2016-person-2555	0	2016	Wag Hemra, Ethiopia (WUHA)	Wag Hemra, Ethiopia (WUHA) 2016	1	84	7	0	0	0	7	7	0.8450980400142568	NA	1113	0	NA
WUHA2016	WUHA2016-cluster-25	WUHA2016-household-1463	WUHA2016-person-2557	0	2016	Wag Hemra, Ethiopia (WUHA)	Wag Hemra, Ethiopia (WUHA) 2016	1	48	4	0	0	0	5	5	0.6989700043360189	NA	1113	0	NA
WUHA2016	WUHA2016-cluster-25	WUHA2016-household-1463	WUHA2016-person-2556	0	2016	Wag Hemra, Ethiopia (WUHA)	Wag Hemra, Ethiopia (WUHA) 2016	1	84	7	0	0	0	35	35	1.5440680443502757	NA	1113	0	NA
WUHA2016	WUHA2016-cluster-25	WUHA2016-household-1464	WUHA2016-person-2558	0	2016	Wag Hemra, Ethiopia (WUHA)	Wag Hemra, Ethiopia (WUHA) 2016	1	84	7	0	0	0	4	4	0.6020599913279624	NA	1113	0	NA
WUHA2016	WUHA2016-cluster-25	WUHA2016-household-1465	WUHA2016-person-2560	0	2016	Wag Hemra, Ethiopia (WUHA)	Wag Hemra, Ethiopia (WUHA) 2016	1	60	5	0	0	0	5	5	0.6989700043360189	NA	1113	0	NA
WUHA2016	WUHA2016-cluster-25	WUHA2016-household-1465	WUHA2016-person-2559	0	2016	Wag Hemra, Ethiopia (WUHA)	Wag Hemra, Ethiopia (WUHA) 2016	1	36	3	0	0	0	4	4	0.6020599913279624	NA	1113	0	NA
WUHA2016	WUHA2016-cluster-25	WUHA2016-household-1466	WUHA2016-person-2561	0	2016	Wag Hemra, Ethiopia (WUHA)	Wag Hemra, Ethiopia (WUHA) 2016	1	72	6	0	0	0	6	6	0.7781512503836436	NA	1113	0	NA
WUHA2016	WUHA2016-cluster-25	WUHA2016-household-1468	WUHA2016-person-2563	0	2016	Wag Hemra, Ethiopia (WUHA)	Wag Hemra, Ethiopia (WUHA) 2016	1	48	4	0	0	0	7	7	0.8450980400142568	NA	1113	0	NA
WUHA2016	WUHA2016-cluster-25	WUHA2016-household-1469	WUHA2016-person-2564	0	2016	Wag Hemra, Ethiopia (WUHA)	Wag Hemra, Ethiopia (WUHA) 2016	1	72	6	0	0	0	6	6	0.7781512503836436	NA	1113	0	NA
WUHA2016	WUHA2016-cluster-25	WUHA2016-household-1470	WUHA2016-person-2565	0	2016	Wag Hemra, Ethiopia (WUHA)	Wag Hemra, Ethiopia (WUHA) 2016	1	96	8	0	0	0	31	31	1.4913616938342726	NA	1113	0	NA
WUHA2016	WUHA2016-cluster-25	WUHA2016-household-1471	WUHA2016-person-2567	0	2016	Wag Hemra, Ethiopia (WUHA)	Wag Hemra, Ethiopia (WUHA) 2016	1	84	7	0	0	0	6	6	0.7781512503836436	NA	1113	0	NA
WUHA2016	WUHA2016-cluster-25	WUHA2016-household-1472	WUHA2016-person-2569	0	2016	Wag Hemra, Ethiopia (WUHA)	Wag Hemra, Ethiopia (WUHA) 2016	1	96	8	0	0	0	6	6	0.7781512503836436	NA	1113	0	NA
WUHA2016	WUHA2016-cluster-25	WUHA2016-household-1473	WUHA2016-person-2570	0	2016	Wag Hemra, Ethiopia (WUHA)	Wag Hemra, Ethiopia (WUHA) 2016	1	84	7	0	0	0	116	116	2.0644579892269186	NA	1113	0	NA
WUHA2016	WUHA2016-cluster-25	WUHA2016-household-1473	WUHA2016-person-2571	0	2016	Wag Hemra, Ethiopia (WUHA)	Wag Hemra, Ethiopia (WUHA) 2016	1	36	3	0	0	0	3	3	0.47712125471966244	NA	1113	0	NA
WUHA2016	WUHA2016-cluster-25	WUHA2016-household-1474	WUHA2016-person-2572	0	2016	Wag Hemra, Ethiopia (WUHA)	Wag Hemra, Ethiopia (WUHA) 2016	1	96	8	0	0	0	4	4	0.6020599913279624	NA	1113	0	NA
WUHA2016	WUHA2016-cluster-25	WUHA2016-household-1474	WUHA2016-person-2574	0	2016	Wag Hemra, Ethiopia (WUHA)	Wag Hemra, Ethiopia (WUHA) 2016	1	72	6	0	0	0	5	5	0.6989700043360189	NA	1113	0	NA
WUHA2016	WUHA2016-cluster-25	WUHA2016-household-1476	WUHA2016-person-2577	0	2016	Wag Hemra, Ethiopia (WUHA)	Wag Hemra, Ethiopia (WUHA) 2016	1	48	4	0	0	0	21	21	1.3222192947339193	NA	1113	0	NA
WUHA2016	WUHA2016-cluster-25	WUHA2016-household-1476	WUHA2016-person-2576	0	2016	Wag Hemra, Ethiopia (WUHA)	Wag Hemra, Ethiopia (WUHA) 2016	1	84	7	0	0	0	22103	22103	4.344451223686138	NA	1113	1	NA
WUHA2016	WUHA2016-cluster-25	WUHA2016-household-1476	WUHA2016-person-2579	0	2016	Wag Hemra, Ethiopia (WUHA)	Wag Hemra, Ethiopia (WUHA) 2016	1	24	2	0	0	0	9	9	0.9542425094393249	NA	1113	0	NA
WUHA2016	WUHA2016-cluster-25	WUHA2016-household-1477	WUHA2016-person-2581	0	2016	Wag Hemra, Ethiopia (WUHA)	Wag Hemra, Ethiopia (WUHA) 2016	1	96	8	0	0	0	254	254	2.404833716619938	NA	1113	0	NA
WUHA2016	WUHA2016-cluster-25	WUHA2016-household-1478	WUHA2016-person-2583	0	2016	Wag Hemra, Ethiopia (WUHA)	Wag Hemra, Ethiopia (WUHA) 2016	1	60	5	0	0	0	6	6	0.7781512503836436	NA	1113	0	NA
WUHA2016	WUHA2016-cluster-25	WUHA2016-household-1478	WUHA2016-person-2582	0	2016	Wag Hemra, Ethiopia (WUHA)	Wag Hemra, Ethiopia (WUHA) 2016	1	24	2	0	0	0	7	7	0.8450980400142568	NA	1113	0	NA
WUHA2016	WUHA2016-cluster-25	WUHA2016-household-1480	WUHA2016-person-2588	0	2016	Wag Hemra, Ethiopia (WUHA)	Wag Hemra, Ethiopia (WUHA) 2016	1	84	7	0	0	0	25	25	1.3979400086720377	NA	1113	0	NA
WUHA2016	WUHA2016-cluster-25	WUHA2016-household-1480	WUHA2016-person-2590	0	2016	Wag Hemra, Ethiopia (WUHA)	Wag Hemra, Ethiopia (WUHA) 2016	1	12	1	0	1	NA	5	5	0.6989700043360189	NA	1113	0	NA
WUHA2016	WUHA2016-cluster-25	WUHA2016-household-1480	WUHA2016-person-2587	0	2016	Wag Hemra, Ethiopia (WUHA)	Wag Hemra, Ethiopia (WUHA) 2016	1	12	1	0	1	NA	5	5	0.6989700043360189	NA	1113	0	NA
WUHA2016	WUHA2016-cluster-25	WUHA2016-household-1481	WUHA2016-person-2591	0	2016	Wag Hemra, Ethiopia (WUHA)	Wag Hemra, Ethiopia (WUHA) 2016	1	48	4	0	0	0	5	5	0.6989700043360189	NA	1113	0	NA
WUHA2016	WUHA2016-cluster-25	WUHA2016-household-1483	WUHA2016-person-2593	0	2016	Wag Hemra, Ethiopia (WUHA)	Wag Hemra, Ethiopia (WUHA) 2016	1	96	8	0	NA	NA	24155	24155	4.383007041822538	NA	1113	1	NA
WUHA2016	WUHA2016-cluster-25	WUHA2016-household-1486	WUHA2016-person-2596	0	2016	Wag Hemra, Ethiopia (WUHA)	Wag Hemra, Ethiopia (WUHA) 2016	1	36	3	0	0	0	6	6	0.7781512503836436	NA	1113	0	NA
WUHA2016	WUHA2016-cluster-25	WUHA2016-household-1487	WUHA2016-person-2600	0	2016	Wag Hemra, Ethiopia (WUHA)	Wag Hemra, Ethiopia (WUHA) 2016	1	96	8	0	NA	NA	11	11	1.0413926851582251	NA	1113	0	NA
WUHA2016	WUHA2016-cluster-25	WUHA2016-household-1487	WUHA2016-person-2598	0	2016	Wag Hemra, Ethiopia (WUHA)	Wag Hemra, Ethiopia (WUHA) 2016	1	60	5	0	0	0	7	7	0.8450980400142568	NA	1113	0	NA
WUHA2016	WUHA2016-cluster-25	WUHA2016-household-1487	WUHA2016-person-2601	0	2016	Wag Hemra, Ethiopia (WUHA)	Wag Hemra, Ethiopia (WUHA) 2016	1	24	2	0	0	0	3	3	0.47712125471966244	NA	1113	0	NA
WUHA2016	WUHA2016-cluster-25	WUHA2016-household-1487	WUHA2016-person-2599	0	2016	Wag Hemra, Ethiopia (WUHA)	Wag Hemra, Ethiopia (WUHA) 2016	1	12	1	0	0	0	11	11	1.0413926851582251	NA	1113	0	NA
WUHA2016	WUHA2016-cluster-25	WUHA2016-household-1488	WUHA2016-person-2603	0	2016	Wag Hemra, Ethiopia (WUHA)	Wag Hemra, Ethiopia (WUHA) 2016	1	108	9	0	0	0	6189	6189	3.791620482692814	NA	1113	1	NA
WUHA2016	WUHA2016-cluster-25	WUHA2016-household-1488	WUHA2016-person-2602	0	2016	Wag Hemra, Ethiopia (WUHA)	Wag Hemra, Ethiopia (WUHA) 2016	1	72	6	0	0	0	18	18	1.255272505103306	NA	1113	0	NA
WUHA2016	WUHA2016-cluster-25	WUHA2016-household-1490	WUHA2016-person-2605	0	2016	Wag Hemra, Ethiopia (WUHA)	Wag Hemra, Ethiopia (WUHA) 2016	1	108	9	0	0	0	20032	20032	4.301724311530336	NA	1113	1	NA
WUHA2016	WUHA2016-cluster-25	WUHA2016-household-1490	WUHA2016-person-2608	0	2016	Wag Hemra, Ethiopia (WUHA)	Wag Hemra, Ethiopia (WUHA) 2016	1	72	6	0	0	0	6	6	0.7781512503836436	NA	1113	0	NA
WUHA2016	WUHA2016-cluster-25	WUHA2016-household-1490	WUHA2016-person-2606	0	2016	Wag Hemra, Ethiopia (WUHA)	Wag Hemra, Ethiopia (WUHA) 2016	1	36	3	0	0	0	2	2	0.3010299956639812	NA	1113	0	NA
WUHA2016	WUHA2016-cluster-25	WUHA2016-household-1489	WUHA2016-person-2604	0	2016	Wag Hemra, Ethiopia (WUHA)	Wag Hemra, Ethiopia (WUHA) 2016	1	12	1	0	0	0	15	15	1.1760912590556813	NA	1113	0	NA
WUHA2016	WUHA2016-cluster-25	WUHA2016-household-1491	WUHA2016-person-2609	0	2016	Wag Hemra, Ethiopia (WUHA)	Wag Hemra, Ethiopia (WUHA) 2016	1	36	3	0	0	0	4	4	0.6020599913279624	NA	1113	0	NA
WUHA2016	WUHA2016-cluster-25	WUHA2016-household-1492	WUHA2016-person-2611	0	2016	Wag Hemra, Ethiopia (WUHA)	Wag Hemra, Ethiopia (WUHA) 2016	1	108	9	0	0	0	4160	4160	3.6190933306267428	NA	1113	1	NA
WUHA2016	WUHA2016-cluster-25	WUHA2016-household-1492	WUHA2016-person-2610	0	2016	Wag Hemra, Ethiopia (WUHA)	Wag Hemra, Ethiopia (WUHA) 2016	1	36	3	0	0	0	172	172	2.2355284469075487	NA	1113	0	NA
WUHA2016	WUHA2016-cluster-25	WUHA2016-household-1494	WUHA2016-person-2614	0	2016	Wag Hemra, Ethiopia (WUHA)	Wag Hemra, Ethiopia (WUHA) 2016	1	24	2	NA	NA	NA	2	2	0.3010299956639812	NA	1113	0	NA
WUHA2016	WUHA2016-cluster-25	WUHA2016-household-1494	WUHA2016-person-2615	0	2016	Wag Hemra, Ethiopia (WUHA)	Wag Hemra, Ethiopia (WUHA) 2016	1	72	6	0	0	0	3	3	0.47712125471966244	NA	1113	0	NA
WUHA2016	WUHA2016-cluster-25	WUHA2016-household-1495	WUHA2016-person-2616	0	2016	Wag Hemra, Ethiopia (WUHA)	Wag Hemra, Ethiopia (WUHA) 2016	1	72	6	0	NA	NA	181	181	2.2576785748691846	NA	1113	0	NA
WUHA2016	WUHA2016-cluster-25	WUHA2016-household-1504	WUHA2016-person-2634	0	2016	Wag Hemra, Ethiopia (WUHA)	Wag Hemra, Ethiopia (WUHA) 2016	1	96	8	0	0	0	13	13	1.1139433523068367	NA	1113	0	NA
WUHA2016	WUHA2016-cluster-25	WUHA2016-household-1504	WUHA2016-person-2635	0	2016	Wag Hemra, Ethiopia (WUHA)	Wag Hemra, Ethiopia (WUHA) 2016	1	60	5	0	0	0	8	8	0.9030899869919435	NA	1113	0	NA
WUHA2016	WUHA2016-cluster-25	WUHA2016-household-1511	WUHA2016-person-2653	0	2016	Wag Hemra, Ethiopia (WUHA)	Wag Hemra, Ethiopia (WUHA) 2016	1	48	4	0	0	0	2	2	0.3010299956639812	NA	1113	0	NA
WUHA2016	WUHA2016-cluster-25	WUHA2016-household-1511	WUHA2016-person-2654	0	2016	Wag Hemra, Ethiopia (WUHA)	Wag Hemra, Ethiopia (WUHA) 2016	1	17	1	0	1	NA	3	3	0.47712125471966244	NA	1113	0	NA
WUHA2016	WUHA2016-cluster-25	WUHA2016-household-1510	WUHA2016-person-2652	0	2016	Wag Hemra, Ethiopia (WUHA)	Wag Hemra, Ethiopia (WUHA) 2016	1	84	7	0	0	0	8	8	0.9030899869919435	NA	1113	0	NA
WUHA2016	WUHA2016-cluster-25	WUHA2016-household-1508	WUHA2016-person-2649	0	2016	Wag Hemra, Ethiopia (WUHA)	Wag Hemra, Ethiopia (WUHA) 2016	1	84	7	0	0	0	5	5	0.6989700043360189	NA	1113	0	NA
WUHA2016	WUHA2016-cluster-25	WUHA2016-household-1507	WUHA2016-person-2645	0	2016	Wag Hemra, Ethiopia (WUHA)	Wag Hemra, Ethiopia (WUHA) 2016	1	108	9	0	0	0	2448	2448	3.3888114134735234	NA	1113	1	NA
WUHA2016	WUHA2016-cluster-25	WUHA2016-household-1507	WUHA2016-person-2643	0	2016	Wag Hemra, Ethiopia (WUHA)	Wag Hemra, Ethiopia (WUHA) 2016	1	72	6	0	0	0	42	42	1.6232492903979006	NA	1113	0	NA
WUHA2016	WUHA2016-cluster-25	WUHA2016-household-1507	WUHA2016-person-2642	0	2016	Wag Hemra, Ethiopia (WUHA)	Wag Hemra, Ethiopia (WUHA) 2016	1	36	3	0	0	0	4	4	0.6020599913279624	NA	1113	0	NA
WUHA2016	WUHA2016-cluster-25	WUHA2016-household-1507	WUHA2016-person-2644	0	2016	Wag Hemra, Ethiopia (WUHA)	Wag Hemra, Ethiopia (WUHA) 2016	1	17	1	0	0	0	188	188	2.27415784926368	NA	1113	0	NA
WUHA2016	WUHA2016-cluster-25	WUHA2016-household-1505	WUHA2016-person-2639	0	2016	Wag Hemra, Ethiopia (WUHA)	Wag Hemra, Ethiopia (WUHA) 2016	1	72	6	0	0	0	28031	28031	4.447638591400498	NA	1113	1	NA
WUHA2016	WUHA2016-cluster-25	WUHA2016-household-1506	WUHA2016-person-2640	0	2016	Wag Hemra, Ethiopia (WUHA)	Wag Hemra, Ethiopia (WUHA) 2016	1	72	6	0	0	0	2390	2390	3.3783979009481375	NA	1113	1	NA
WUHA2016	WUHA2016-cluster-25	WUHA2016-household-1503	WUHA2016-person-2630	0	2016	Wag Hemra, Ethiopia (WUHA)	Wag Hemra, Ethiopia (WUHA) 2016	1	72	6	0	0	0	8	8	0.9030899869919435	NA	1113	0	NA
WUHA2016	WUHA2016-cluster-25	WUHA2016-household-1502	WUHA2016-person-2629	0	2016	Wag Hemra, Ethiopia (WUHA)	Wag Hemra, Ethiopia (WUHA) 2016	1	48	4	0	0	0	380	380	2.57978359661681	NA	1113	0	NA
WUHA2016	WUHA2016-cluster-25	WUHA2016-household-1498	WUHA2016-person-2619	0	2016	Wag Hemra, Ethiopia (WUHA)	Wag Hemra, Ethiopia (WUHA) 2016	1	72	6	0	0	0	16	16	1.2041199826559248	NA	1113	0	NA
WUHA2016	WUHA2016-cluster-25	WUHA2016-household-1499	WUHA2016-person-2624	0	2016	Wag Hemra, Ethiopia (WUHA)	Wag Hemra, Ethiopia (WUHA) 2016	1	96	8	0	0	0	4	4	0.6020599913279624	NA	1113	0	NA
WUHA2016	WUHA2016-cluster-25	WUHA2016-household-1499	WUHA2016-person-2622	0	2016	Wag Hemra, Ethiopia (WUHA)	Wag Hemra, Ethiopia (WUHA) 2016	1	84	7	0	0	0	3	3	0.47712125471966244	NA	1113	0	NA
WUHA2016	WUHA2016-cluster-25	WUHA2016-household-1499	WUHA2016-person-2623	0	2016	Wag Hemra, Ethiopia (WUHA)	Wag Hemra, Ethiopia (WUHA) 2016	1	12	1	0	0	0	4	4	0.6020599913279624	NA	1113	0	NA
WUHA2016	WUHA2016-cluster-25	WUHA2016-household-1500	WUHA2016-person-2627	0	2016	Wag Hemra, Ethiopia (WUHA)	Wag Hemra, Ethiopia (WUHA) 2016	1	60	5	0	0	0	5	5	0.6989700043360189	NA	1113	0	NA
WUHA2016	WUHA2016-cluster-30	WUHA2016-household-1840	WUHA2016-person-3181	0	2016	Wag Hemra, Ethiopia (WUHA)	Wag Hemra, Ethiopia (WUHA) 2016	1	97	8	NA	0	0	4	4	0.6020599913279624	NA	1113	0	NA
WUHA2016	WUHA2016-cluster-30	WUHA2016-household-1842	WUHA2016-person-3183	0	2016	Wag Hemra, Ethiopia (WUHA)	Wag Hemra, Ethiopia (WUHA) 2016	1	85	7	0	0	0	5	5	0.6989700043360189	NA	1113	0	NA
WUHA2016	WUHA2016-cluster-30	WUHA2016-household-1843	WUHA2016-person-3185	0	2016	Wag Hemra, Ethiopia (WUHA)	Wag Hemra, Ethiopia (WUHA) 2016	1	97	8	0	1	NA	12543	12543	4.0984014222700775	NA	1113	1	NA
WUHA2016	WUHA2016-cluster-30	WUHA2016-household-1844	WUHA2016-person-3186	0	2016	Wag Hemra, Ethiopia (WUHA)	Wag Hemra, Ethiopia (WUHA) 2016	1	37	3	0	1	NA	23	23	1.3617278360175928	NA	1113	0	NA
WUHA2016	WUHA2016-cluster-30	WUHA2016-household-1844	WUHA2016-person-3188	0	2016	Wag Hemra, Ethiopia (WUHA)	Wag Hemra, Ethiopia (WUHA) 2016	1	109	9	NA	1	NA	29838	29838	4.4747697096158685	NA	1113	1	NA
WUHA2016	WUHA2016-cluster-30	WUHA2016-household-1845	WUHA2016-person-3189	0	2016	Wag Hemra, Ethiopia (WUHA)	Wag Hemra, Ethiopia (WUHA) 2016	1	97	8	0	1	NA	6224	6224	3.7940695839816323	NA	1113	1	NA
WUHA2016	WUHA2016-cluster-30	WUHA2016-household-1847	WUHA2016-person-3195	0	2016	Wag Hemra, Ethiopia (WUHA)	Wag Hemra, Ethiopia (WUHA) 2016	1	97	8	NA	0	0	24920	24920	4.396548037987132	NA	1113	1	NA
WUHA2016	WUHA2016-cluster-30	WUHA2016-household-1848	WUHA2016-person-3196	0	2016	Wag Hemra, Ethiopia (WUHA)	Wag Hemra, Ethiopia (WUHA) 2016	1	109	9	NA	0	0	31574	31574	4.499329604631668	NA	1113	1	NA
WUHA2016	WUHA2016-cluster-30	WUHA2016-household-1848	WUHA2016-person-3199	0	2016	Wag Hemra, Ethiopia (WUHA)	Wag Hemra, Ethiopia (WUHA) 2016	1	73	6	0	1	NA	2	2	0.3010299956639812	NA	1113	0	NA
WUHA2016	WUHA2016-cluster-30	WUHA2016-household-1849	WUHA2016-person-3201	0	2016	Wag Hemra, Ethiopia (WUHA)	Wag Hemra, Ethiopia (WUHA) 2016	1	97	8	NA	0	0	32140	32140	4.507045872427326	NA	1113	1	NA
WUHA2016	WUHA2016-cluster-30	WUHA2016-household-1849	WUHA2016-person-3202	0	2016	Wag Hemra, Ethiopia (WUHA)	Wag Hemra, Ethiopia (WUHA) 2016	1	61	5	0	1	NA	285	285	2.45484486000851	NA	1113	0	NA
WUHA2016	WUHA2016-cluster-30	WUHA2016-household-1850	WUHA2016-person-3203	0	2016	Wag Hemra, Ethiopia (WUHA)	Wag Hemra, Ethiopia (WUHA) 2016	1	49	4	0	1	NA	8622	8622	3.9356080185178692	NA	1113	1	NA
WUHA2016	WUHA2016-cluster-30	WUHA2016-household-1851	WUHA2016-person-3206	0	2016	Wag Hemra, Ethiopia (WUHA)	Wag Hemra, Ethiopia (WUHA) 2016	1	97	8	NA	1	1	31292	31292	4.495433321573987	NA	1113	1	NA
WUHA2016	WUHA2016-cluster-30	WUHA2016-household-1851	WUHA2016-person-3205	0	2016	Wag Hemra, Ethiopia (WUHA)	Wag Hemra, Ethiopia (WUHA) 2016	1	49	4	0	1	NA	24	24	1.380211241711606	NA	1113	0	NA
WUHA2016	WUHA2016-cluster-30	WUHA2016-household-1856	WUHA2016-person-3212	0	2016	Wag Hemra, Ethiopia (WUHA)	Wag Hemra, Ethiopia (WUHA) 2016	1	108	9	0	0	0	26397	26397	4.421554572419877	NA	1113	1	NA
WUHA2016	WUHA2016-cluster-30	WUHA2016-household-1858	WUHA2016-person-3214	0	2016	Wag Hemra, Ethiopia (WUHA)	Wag Hemra, Ethiopia (WUHA) 2016	1	60	5	0	0	0	5	5	0.6989700043360189	NA	1113	0	NA
WUHA2016	WUHA2016-cluster-30	WUHA2016-household-1861	WUHA2016-person-3219	0	2016	Wag Hemra, Ethiopia (WUHA)	Wag Hemra, Ethiopia (WUHA) 2016	1	108	9	NA	0	0	5	5	0.6989700043360189	NA	1113	0	NA
WUHA2016	WUHA2016-cluster-30	WUHA2016-household-1862	WUHA2016-person-3221	0	2016	Wag Hemra, Ethiopia (WUHA)	Wag Hemra, Ethiopia (WUHA) 2016	1	84	7	0	1	NA	13	13	1.1139433523068367	NA	1113	0	NA
WUHA2016	WUHA2016-cluster-30	WUHA2016-household-1864	WUHA2016-person-3225	0	2016	Wag Hemra, Ethiopia (WUHA)	Wag Hemra, Ethiopia (WUHA) 2016	1	24	2	0	1	NA	29515	29515	4.4700427875572135	NA	1113	1	NA
WUHA2016	WUHA2016-cluster-30	WUHA2016-household-1864	WUHA2016-person-3226	0	2016	Wag Hemra, Ethiopia (WUHA)	Wag Hemra, Ethiopia (WUHA) 2016	1	60	5	0	1	NA	31587	31587	4.499508380406101	NA	1113	1	NA
WUHA2016	WUHA2016-cluster-30	WUHA2016-household-1865	WUHA2016-person-3230	0	2016	Wag Hemra, Ethiopia (WUHA)	Wag Hemra, Ethiopia (WUHA) 2016	1	24	2	0	1	NA	30701	30701	4.487152521646856	NA	1113	1	NA
WUHA2016	WUHA2016-cluster-30	WUHA2016-household-1865	WUHA2016-person-3228	0	2016	Wag Hemra, Ethiopia (WUHA)	Wag Hemra, Ethiopia (WUHA) 2016	1	108	9	0	1	NA	8963	8963	3.9524533964230333	NA	1113	1	NA
WUHA2016	WUHA2016-cluster-30	WUHA2016-household-1865	WUHA2016-person-3227	0	2016	Wag Hemra, Ethiopia (WUHA)	Wag Hemra, Ethiopia (WUHA) 2016	1	60	5	0	0	0	23954	23954	4.3793780452193385	NA	1113	1	NA
WUHA2016	WUHA2016-cluster-30	WUHA2016-household-1866	WUHA2016-person-3231	0	2016	Wag Hemra, Ethiopia (WUHA)	Wag Hemra, Ethiopia (WUHA) 2016	1	84	7	NA	0	0	31680	31680	4.500785172917456	NA	1113	1	NA
WUHA2016	WUHA2016-cluster-30	WUHA2016-household-1866	WUHA2016-person-3232	0	2016	Wag Hemra, Ethiopia (WUHA)	Wag Hemra, Ethiopia (WUHA) 2016	1	36	3	0	1	NA	27238	27238	4.435175215544276	NA	1113	1	NA
WUHA2016	WUHA2016-cluster-30	WUHA2016-household-1867	WUHA2016-person-3234	0	2016	Wag Hemra, Ethiopia (WUHA)	Wag Hemra, Ethiopia (WUHA) 2016	1	37	3	0	1	NA	14527	14527	4.162175936530162	NA	1113	1	NA
WUHA2016	WUHA2016-cluster-30	WUHA2016-household-1870	WUHA2016-person-3237	0	2016	Wag Hemra, Ethiopia (WUHA)	Wag Hemra, Ethiopia (WUHA) 2016	1	37	3	0	1	NA	39	39	1.591064607026499	NA	1113	0	NA
WUHA2016	WUHA2016-cluster-30	WUHA2016-household-1873	WUHA2016-person-3242	0	2016	Wag Hemra, Ethiopia (WUHA)	Wag Hemra, Ethiopia (WUHA) 2016	1	25	2	0	1	NA	4	4	0.6020599913279624	NA	1113	0	NA
WUHA2016	WUHA2016-cluster-30	WUHA2016-household-1874	WUHA2016-person-3246	0	2016	Wag Hemra, Ethiopia (WUHA)	Wag Hemra, Ethiopia (WUHA) 2016	1	37	3	0	1	NA	27306	27306	4.436258085890037	NA	1113	1	NA
WUHA2016	WUHA2016-cluster-30	WUHA2016-household-1874	WUHA2016-person-3244	0	2016	Wag Hemra, Ethiopia (WUHA)	Wag Hemra, Ethiopia (WUHA) 2016	1	61	5	0	NA	NA	14579	14579	4.163727735958905	NA	1113	1	NA
WUHA2016	WUHA2016-cluster-30	WUHA2016-household-1876	WUHA2016-person-3250	0	2016	Wag Hemra, Ethiopia (WUHA)	Wag Hemra, Ethiopia (WUHA) 2016	1	73	6	NA	0	0	8271	8271	3.917558020825436	NA	1113	1	NA
WUHA2016	WUHA2016-cluster-33	WUHA2016-household-2014	WUHA2016-person-3478	0	2016	Wag Hemra, Ethiopia (WUHA)	Wag Hemra, Ethiopia (WUHA) 2016	1	96	8	0	0	0	238	238	2.376576957056512	NA	1113	0	NA
WUHA2016	WUHA2016-cluster-33	WUHA2016-household-2014	WUHA2016-person-3477	0	2016	Wag Hemra, Ethiopia (WUHA)	Wag Hemra, Ethiopia (WUHA) 2016	1	24	2	0	1	NA	4	4	0.6020599913279624	NA	1113	0	NA
WUHA2016	WUHA2016-cluster-33	WUHA2016-household-2015	WUHA2016-person-3479	0	2016	Wag Hemra, Ethiopia (WUHA)	Wag Hemra, Ethiopia (WUHA) 2016	1	24	2	0	1	NA	11	11	1.0413926851582251	NA	1113	0	NA
WUHA2016	WUHA2016-cluster-33	WUHA2016-household-2016	WUHA2016-person-3480	0	2016	Wag Hemra, Ethiopia (WUHA)	Wag Hemra, Ethiopia (WUHA) 2016	1	84	7	0	1	NA	5	5	0.6989700043360189	NA	1113	0	NA
WUHA2016	WUHA2016-cluster-33	WUHA2016-household-2017	WUHA2016-person-3484	0	2016	Wag Hemra, Ethiopia (WUHA)	Wag Hemra, Ethiopia (WUHA) 2016	1	84	7	NA	1	NA	31821	31821	4.502713823571336	NA	1113	1	NA
WUHA2016	WUHA2016-cluster-33	WUHA2016-household-2017	WUHA2016-person-3485	0	2016	Wag Hemra, Ethiopia (WUHA)	Wag Hemra, Ethiopia (WUHA) 2016	1	12	1	1	1	NA	32466	32466	4.511428784316226	NA	1113	1	NA
WUHA2016	WUHA2016-cluster-33	WUHA2016-household-2018	WUHA2016-person-3488	0	2016	Wag Hemra, Ethiopia (WUHA)	Wag Hemra, Ethiopia (WUHA) 2016	1	24	2	0	0	0	10	10	1	NA	1113	0	NA
WUHA2016	WUHA2016-cluster-33	WUHA2016-household-2018	WUHA2016-person-3486	0	2016	Wag Hemra, Ethiopia (WUHA)	Wag Hemra, Ethiopia (WUHA) 2016	1	108	9	0	0	0	NA	NA	NA	NA	1113	NA	NA
WUHA2016	WUHA2016-cluster-33	WUHA2016-household-2019	WUHA2016-person-3490	0	2016	Wag Hemra, Ethiopia (WUHA)	Wag Hemra, Ethiopia (WUHA) 2016	1	96	8	0	0	0	109	109	2.037426497940624	NA	1113	0	NA
WUHA2016	WUHA2016-cluster-33	WUHA2016-household-2019	WUHA2016-person-3489	0	2016	Wag Hemra, Ethiopia (WUHA)	Wag Hemra, Ethiopia (WUHA) 2016	1	60	5	0	1	NA	9	9	0.9542425094393249	NA	1113	0	NA
WUHA2016	WUHA2016-cluster-33	WUHA2016-household-2020	WUHA2016-person-3492	0	2016	Wag Hemra, Ethiopia (WUHA)	Wag Hemra, Ethiopia (WUHA) 2016	1	48	4	0	0	0	38	38	1.5797835966168101	NA	1113	0	NA
WUHA2016	WUHA2016-cluster-33	WUHA2016-household-2020	WUHA2016-person-3493	0	2016	Wag Hemra, Ethiopia (WUHA)	Wag Hemra, Ethiopia (WUHA) 2016	1	24	2	0	1	NA	3	3	0.47712125471966244	NA	1113	0	NA
WUHA2016	WUHA2016-cluster-33	WUHA2016-household-2020	WUHA2016-person-3491	0	2016	Wag Hemra, Ethiopia (WUHA)	Wag Hemra, Ethiopia (WUHA) 2016	1	84	7	0	0	0	7	7	0.8450980400142568	NA	1113	0	NA
WUHA2016	WUHA2016-cluster-33	WUHA2016-household-2021	WUHA2016-person-3495	0	2016	Wag Hemra, Ethiopia (WUHA)	Wag Hemra, Ethiopia (WUHA) 2016	1	12	1	0	0	0	5	5	0.6989700043360189	NA	1113	0	NA
WUHA2016	WUHA2016-cluster-33	WUHA2016-household-2021	WUHA2016-person-3496	0	2016	Wag Hemra, Ethiopia (WUHA)	Wag Hemra, Ethiopia (WUHA) 2016	1	84	7	NA	0	0	6	6	0.7781512503836436	NA	1113	0	NA
WUHA2016	WUHA2016-cluster-33	WUHA2016-household-2021	WUHA2016-person-3494	0	2016	Wag Hemra, Ethiopia (WUHA)	Wag Hemra, Ethiopia (WUHA) 2016	1	48	4	0	1	NA	5	5	0.6989700043360189	NA	1113	0	NA
WUHA2016	WUHA2016-cluster-33	WUHA2016-household-2024	WUHA2016-person-3499	0	2016	Wag Hemra, Ethiopia (WUHA)	Wag Hemra, Ethiopia (WUHA) 2016	1	96	8	0	0	0	27	27	1.4313637641589874	NA	1113	0	NA
WUHA2016	WUHA2016-cluster-33	WUHA2016-household-2024	WUHA2016-person-3500	0	2016	Wag Hemra, Ethiopia (WUHA)	Wag Hemra, Ethiopia (WUHA) 2016	1	36	3	0	1	NA	15	15	1.1760912590556813	NA	1113	0	NA
WUHA2016	WUHA2016-cluster-33	WUHA2016-household-2025	WUHA2016-person-3501	0	2016	Wag Hemra, Ethiopia (WUHA)	Wag Hemra, Ethiopia (WUHA) 2016	1	36	3	0	0	0	11	11	1.0413926851582251	NA	1113	0	NA
WUHA2016	WUHA2016-cluster-33	WUHA2016-household-2027	WUHA2016-person-3504	0	2016	Wag Hemra, Ethiopia (WUHA)	Wag Hemra, Ethiopia (WUHA) 2016	1	96	8	0	0	0	6	6	0.7781512503836436	NA	1113	0	NA
WUHA2016	WUHA2016-cluster-33	WUHA2016-household-2026	WUHA2016-person-3503	0	2016	Wag Hemra, Ethiopia (WUHA)	Wag Hemra, Ethiopia (WUHA) 2016	1	108	9	0	1	NA	22	22	1.3424226808222062	NA	1113	0	NA
WUHA2016	WUHA2016-cluster-33	WUHA2016-household-2026	WUHA2016-person-3502	0	2016	Wag Hemra, Ethiopia (WUHA)	Wag Hemra, Ethiopia (WUHA) 2016	1	84	7	0	1	NA	4	4	0.6020599913279624	NA	1113	0	NA
WUHA2016	WUHA2016-cluster-33	WUHA2016-household-2030	WUHA2016-person-3509	0	2016	Wag Hemra, Ethiopia (WUHA)	Wag Hemra, Ethiopia (WUHA) 2016	1	72	6	0	0	0	9	9	0.9542425094393249	NA	1113	0	NA
WUHA2016	WUHA2016-cluster-33	WUHA2016-household-2030	WUHA2016-person-3508	0	2016	Wag Hemra, Ethiopia (WUHA)	Wag Hemra, Ethiopia (WUHA) 2016	1	24	2	0	0	0	293	293	2.4668676203541096	NA	1113	0	NA
WUHA2016	WUHA2016-cluster-33	WUHA2016-household-2031	WUHA2016-person-3510	0	2016	Wag Hemra, Ethiopia (WUHA)	Wag Hemra, Ethiopia (WUHA) 2016	1	17	1	0	1	NA	12	12	1.0791812460476249	NA	1113	0	NA
WUHA2016	WUHA2016-cluster-33	WUHA2016-household-2033	WUHA2016-person-3512	0	2016	Wag Hemra, Ethiopia (WUHA)	Wag Hemra, Ethiopia (WUHA) 2016	1	96	8	0	0	0	4	4	0.6020599913279624	NA	1113	0	NA
WUHA2016	WUHA2016-cluster-33	WUHA2016-household-2035	WUHA2016-person-3517	0	2016	Wag Hemra, Ethiopia (WUHA)	Wag Hemra, Ethiopia (WUHA) 2016	1	36	3	0	1	NA	8	8	0.9030899869919435	NA	1113	0	NA
WUHA2016	WUHA2016-cluster-33	WUHA2016-household-2034	WUHA2016-person-3515	0	2016	Wag Hemra, Ethiopia (WUHA)	Wag Hemra, Ethiopia (WUHA) 2016	1	48	4	0	1	NA	2	2	0.3010299956639812	NA	1113	0	NA
WUHA2016	WUHA2016-cluster-33	WUHA2016-household-2034	WUHA2016-person-3514	0	2016	Wag Hemra, Ethiopia (WUHA)	Wag Hemra, Ethiopia (WUHA) 2016	1	72	6	0	0	0	5	5	0.6989700043360189	NA	1113	0	NA
WUHA2016	WUHA2016-cluster-33	WUHA2016-household-2036	WUHA2016-person-3518	0	2016	Wag Hemra, Ethiopia (WUHA)	Wag Hemra, Ethiopia (WUHA) 2016	1	73	6	0	0	0	5	5	0.6989700043360189	NA	1113	0	NA
WUHA2016	WUHA2016-cluster-33	WUHA2016-household-2037	WUHA2016-person-3519	0	2016	Wag Hemra, Ethiopia (WUHA)	Wag Hemra, Ethiopia (WUHA) 2016	1	96	8	0	0	0	3	3	0.47712125471966244	NA	1113	0	NA
WUHA2016	WUHA2016-cluster-33	WUHA2016-household-2037	WUHA2016-person-3520	0	2016	Wag Hemra, Ethiopia (WUHA)	Wag Hemra, Ethiopia (WUHA) 2016	1	60	5	0	1	NA	5	5	0.6989700043360189	NA	1113	0	NA
WUHA2016	WUHA2016-cluster-33	WUHA2016-household-2039	WUHA2016-person-3523	0	2016	Wag Hemra, Ethiopia (WUHA)	Wag Hemra, Ethiopia (WUHA) 2016	1	108	9	0	0	0	6	6	0.7781512503836436	NA	1113	0	NA
WUHA2016	WUHA2016-cluster-33	WUHA2016-household-2039	WUHA2016-person-3524	0	2016	Wag Hemra, Ethiopia (WUHA)	Wag Hemra, Ethiopia (WUHA) 2016	1	72	6	0	0	0	5	5	0.6989700043360189	NA	1113	0	NA
WUHA2016	WUHA2016-cluster-33	WUHA2016-household-2040	WUHA2016-person-3526	0	2016	Wag Hemra, Ethiopia (WUHA)	Wag Hemra, Ethiopia (WUHA) 2016	1	48	4	0	0	0	10	10	1	NA	1113	0	NA
WUHA2016	WUHA2016-cluster-33	WUHA2016-household-2041	WUHA2016-person-3528	0	2016	Wag Hemra, Ethiopia (WUHA)	Wag Hemra, Ethiopia (WUHA) 2016	1	16	1	0	1	NA	7	7	0.8450980400142568	NA	1113	0	NA
WUHA2016	WUHA2016-cluster-33	WUHA2016-household-2042	WUHA2016-person-3529	0	2016	Wag Hemra, Ethiopia (WUHA)	Wag Hemra, Ethiopia (WUHA) 2016	1	108	9	NA	0	0	4	4	0.6020599913279624	NA	1113	0	NA
WUHA2016	WUHA2016-cluster-33	WUHA2016-household-2043	WUHA2016-person-3530	0	2016	Wag Hemra, Ethiopia (WUHA)	Wag Hemra, Ethiopia (WUHA) 2016	1	48	4	0	0	0	8	8	0.9030899869919435	NA	1113	0	NA
WUHA2016	WUHA2016-cluster-33	WUHA2016-household-2044	WUHA2016-person-3531	0	2016	Wag Hemra, Ethiopia (WUHA)	Wag Hemra, Ethiopia (WUHA) 2016	1	49	4	0	1	NA	5	5	0.6989700043360189	NA	1113	0	NA
WUHA2016	WUHA2016-cluster-33	WUHA2016-household-2045	WUHA2016-person-3532	0	2016	Wag Hemra, Ethiopia (WUHA)	Wag Hemra, Ethiopia (WUHA) 2016	1	36	3	0	0	0	3	3	0.47712125471966244	NA	1113	0	NA
WUHA2016	WUHA2016-cluster-33	WUHA2016-household-2046	WUHA2016-person-3533	0	2016	Wag Hemra, Ethiopia (WUHA)	Wag Hemra, Ethiopia (WUHA) 2016	1	60	5	0	1	NA	10	10	1	NA	1113	0	NA
WUHA2016	WUHA2016-cluster-33	WUHA2016-household-2046	WUHA2016-person-3534	0	2016	Wag Hemra, Ethiopia (WUHA)	Wag Hemra, Ethiopia (WUHA) 2016	1	96	8	0	0	0	36	36	1.5563025007672873	NA	1113	0	NA
WUHA2016	WUHA2016-cluster-33	WUHA2016-household-2047	WUHA2016-person-3536	0	2016	Wag Hemra, Ethiopia (WUHA)	Wag Hemra, Ethiopia (WUHA) 2016	1	47	3	0	1	NA	5	5	0.6989700043360189	NA	1113	0	NA
WUHA2016	WUHA2016-cluster-33	WUHA2016-household-2050	WUHA2016-person-3541	0	2016	Wag Hemra, Ethiopia (WUHA)	Wag Hemra, Ethiopia (WUHA) 2016	1	72	6	NA	0	0	5	5	0.6989700043360189	NA	1113	0	NA
WUHA2016	WUHA2016-cluster-33	WUHA2016-household-2051	WUHA2016-person-3543	0	2016	Wag Hemra, Ethiopia (WUHA)	Wag Hemra, Ethiopia (WUHA) 2016	1	60	5	0	0	0	3	3	0.47712125471966244	NA	1113	0	NA
WUHA2016	WUHA2016-cluster-33	WUHA2016-household-2051	WUHA2016-person-3544	0	2016	Wag Hemra, Ethiopia (WUHA)	Wag Hemra, Ethiopia (WUHA) 2016	1	24	2	0	1	NA	13	13	1.1139433523068367	NA	1113	0	NA
WUHA2016	WUHA2016-cluster-33	WUHA2016-household-2052	WUHA2016-person-3546	0	2016	Wag Hemra, Ethiopia (WUHA)	Wag Hemra, Ethiopia (WUHA) 2016	1	21	1	0	1	NA	25	25	1.3979400086720377	NA	1113	0	NA
WUHA2016	WUHA2016-cluster-33	WUHA2016-household-2052	WUHA2016-person-3545	0	2016	Wag Hemra, Ethiopia (WUHA)	Wag Hemra, Ethiopia (WUHA) 2016	1	60	5	0	0	0	10	10	1	NA	1113	0	NA
WUHA2016	WUHA2016-cluster-33	WUHA2016-household-2053	WUHA2016-person-3547	0	2016	Wag Hemra, Ethiopia (WUHA)	Wag Hemra, Ethiopia (WUHA) 2016	1	96	8	0	0	0	29932	29932	4.476135736550997	NA	1113	1	NA
WUHA2016	WUHA2016-cluster-33	WUHA2016-household-2054	WUHA2016-person-3548	0	2016	Wag Hemra, Ethiopia (WUHA)	Wag Hemra, Ethiopia (WUHA) 2016	1	96	8	NA	1	NA	32727	32727	4.5149061964733	NA	1113	1	NA
WUHA2016	WUHA2016-cluster-33	WUHA2016-household-2054	WUHA2016-person-3550	0	2016	Wag Hemra, Ethiopia (WUHA)	Wag Hemra, Ethiopia (WUHA) 2016	1	19	1	0	1	NA	4	4	0.6020599913279624	NA	1113	0	NA
WUHA2016	WUHA2016-cluster-6	WUHA2016-household-304	WUHA2016-person-544	0	2016	Wag Hemra, Ethiopia (WUHA)	Wag Hemra, Ethiopia (WUHA) 2016	1	12	1	0	1	NA	45	45	1.6532125137753437	NA	1113	0	NA
WUHA2016	WUHA2016-cluster-6	WUHA2016-household-310	WUHA2016-person-557	0	2016	Wag Hemra, Ethiopia (WUHA)	Wag Hemra, Ethiopia (WUHA) 2016	1	84	7	0	0	0	31492	31492	4.498200242769982	NA	1113	1	NA
WUHA2016	WUHA2016-cluster-6	WUHA2016-household-310	WUHA2016-person-555	0	2016	Wag Hemra, Ethiopia (WUHA)	Wag Hemra, Ethiopia (WUHA) 2016	1	72	6	0	1	NA	31875	31875	4.503450193442012	NA	1113	1	NA
WUHA2016	WUHA2016-cluster-6	WUHA2016-household-310	WUHA2016-person-558	0	2016	Wag Hemra, Ethiopia (WUHA)	Wag Hemra, Ethiopia (WUHA) 2016	1	48	4	0	1	NA	3623	3623	3.559068334034537	NA	1113	1	NA
WUHA2016	WUHA2016-cluster-6	WUHA2016-household-310	WUHA2016-person-556	0	2016	Wag Hemra, Ethiopia (WUHA)	Wag Hemra, Ethiopia (WUHA) 2016	1	12	1	0	0	0	16	16	1.2041199826559248	NA	1113	0	NA
WUHA2016	WUHA2016-cluster-6	WUHA2016-household-308	WUHA2016-person-552	0	2016	Wag Hemra, Ethiopia (WUHA)	Wag Hemra, Ethiopia (WUHA) 2016	1	96	8	0	1	NA	30308	30308	4.481557278577391	NA	1113	1	NA
WUHA2016	WUHA2016-cluster-6	WUHA2016-household-308	WUHA2016-person-553	0	2016	Wag Hemra, Ethiopia (WUHA)	Wag Hemra, Ethiopia (WUHA) 2016	1	12	1	0	1	NA	10	10	1	NA	1113	0	NA
WUHA2016	WUHA2016-cluster-6	WUHA2016-household-307	WUHA2016-person-549	0	2016	Wag Hemra, Ethiopia (WUHA)	Wag Hemra, Ethiopia (WUHA) 2016	1	12	1	0	0	0	21608	21608	4.334614571179395	NA	1113	1	NA
WUHA2016	WUHA2016-cluster-6	WUHA2016-household-306	WUHA2016-person-548	0	2016	Wag Hemra, Ethiopia (WUHA)	Wag Hemra, Ethiopia (WUHA) 2016	1	72	6	0	1	NA	31863	31863	4.503286663558915	NA	1113	1	NA
WUHA2016	WUHA2016-cluster-6	WUHA2016-household-311	WUHA2016-person-561	0	2016	Wag Hemra, Ethiopia (WUHA)	Wag Hemra, Ethiopia (WUHA) 2016	1	24	2	0	1	NA	6	6	0.7781512503836436	NA	1113	0	NA
WUHA2016	WUHA2016-cluster-6	WUHA2016-household-313	WUHA2016-person-566	0	2016	Wag Hemra, Ethiopia (WUHA)	Wag Hemra, Ethiopia (WUHA) 2016	1	96	8	0	1	NA	30825	30825	4.488903085267769	NA	1113	1	NA
WUHA2016	WUHA2016-cluster-6	WUHA2016-household-313	WUHA2016-person-563	0	2016	Wag Hemra, Ethiopia (WUHA)	Wag Hemra, Ethiopia (WUHA) 2016	1	60	5	0	0	0	26559	26559	4.424211718939285	NA	1113	1	NA
WUHA2016	WUHA2016-cluster-6	WUHA2016-household-313	WUHA2016-person-567	0	2016	Wag Hemra, Ethiopia (WUHA)	Wag Hemra, Ethiopia (WUHA) 2016	1	36	3	0	0	0	12013	12013	4.079651477073845	NA	1113	1	NA
WUHA2016	WUHA2016-cluster-6	WUHA2016-household-318	WUHA2016-person-576	0	2016	Wag Hemra, Ethiopia (WUHA)	Wag Hemra, Ethiopia (WUHA) 2016	1	71	5	0	1	NA	16686	16686	4.222352239247803	NA	1113	1	NA
WUHA2016	WUHA2016-cluster-6	WUHA2016-household-318	WUHA2016-person-575	0	2016	Wag Hemra, Ethiopia (WUHA)	Wag Hemra, Ethiopia (WUHA) 2016	1	35	2	0	0	0	4	4	0.6020599913279624	NA	1113	0	NA
WUHA2016	WUHA2016-cluster-6	WUHA2016-household-321	WUHA2016-person-581	0	2016	Wag Hemra, Ethiopia (WUHA)	Wag Hemra, Ethiopia (WUHA) 2016	1	72	6	0	0	0	7	7	0.8450980400142568	NA	1113	0	NA
WUHA2016	WUHA2016-cluster-6	WUHA2016-household-321	WUHA2016-person-583	0	2016	Wag Hemra, Ethiopia (WUHA)	Wag Hemra, Ethiopia (WUHA) 2016	1	96	8	0	0	0	5009	5009	3.699751031689514	NA	1113	1	NA
WUHA2016	WUHA2016-cluster-6	WUHA2016-household-321	WUHA2016-person-580	0	2016	Wag Hemra, Ethiopia (WUHA)	Wag Hemra, Ethiopia (WUHA) 2016	1	48	4	0	1	NA	9	9	0.9542425094393249	NA	1113	0	NA
WUHA2016	WUHA2016-cluster-6	WUHA2016-household-323	WUHA2016-person-586	0	2016	Wag Hemra, Ethiopia (WUHA)	Wag Hemra, Ethiopia (WUHA) 2016	1	48	4	0	1	NA	30509	30509	4.484427972912833	NA	1113	1	NA
WUHA2016	WUHA2016-cluster-6	WUHA2016-household-324	WUHA2016-person-589	0	2016	Wag Hemra, Ethiopia (WUHA)	Wag Hemra, Ethiopia (WUHA) 2016	1	84	7	0	0	0	28535	28535	4.4553778768849766	NA	1113	1	NA
WUHA2016	WUHA2016-cluster-6	WUHA2016-household-324	WUHA2016-person-587	0	2016	Wag Hemra, Ethiopia (WUHA)	Wag Hemra, Ethiopia (WUHA) 2016	1	36	3	0	1	NA	43	43	1.6334684555795864	NA	1113	0	NA
WUHA2016	WUHA2016-cluster-6	WUHA2016-household-325	WUHA2016-person-590	0	2016	Wag Hemra, Ethiopia (WUHA)	Wag Hemra, Ethiopia (WUHA) 2016	1	96	8	0	1	NA	9731	9731	3.988157472556753	NA	1113	1	NA
WUHA2016	WUHA2016-cluster-6	WUHA2016-household-325	WUHA2016-person-591	0	2016	Wag Hemra, Ethiopia (WUHA)	Wag Hemra, Ethiopia (WUHA) 2016	1	60	5	0	0	0	5	5	0.6989700043360189	NA	1113	0	NA
WUHA2016	WUHA2016-cluster-6	WUHA2016-household-328	WUHA2016-person-594	0	2016	Wag Hemra, Ethiopia (WUHA)	Wag Hemra, Ethiopia (WUHA) 2016	1	36	3	0	1	NA	14	14	1.146128035678238	NA	1113	0	NA
WUHA2016	WUHA2016-cluster-6	WUHA2016-household-329	WUHA2016-person-595	0	2016	Wag Hemra, Ethiopia (WUHA)	Wag Hemra, Ethiopia (WUHA) 2016	1	108	9	0	1	NA	30355	30355	4.4822302372089675	NA	1113	1	NA
WUHA2016	WUHA2016-cluster-6	WUHA2016-household-329	WUHA2016-person-597	0	2016	Wag Hemra, Ethiopia (WUHA)	Wag Hemra, Ethiopia (WUHA) 2016	1	36	3	0	0	0	110	110	2.041392685158225	NA	1113	0	NA
WUHA2016	WUHA2016-cluster-6	WUHA2016-household-330	WUHA2016-person-598	0	2016	Wag Hemra, Ethiopia (WUHA)	Wag Hemra, Ethiopia (WUHA) 2016	1	36	3	0	0	0	22	22	1.3424226808222062	NA	1113	0	NA
WUHA2016	WUHA2016-cluster-6	WUHA2016-household-331	WUHA2016-person-600	0	2016	Wag Hemra, Ethiopia (WUHA)	Wag Hemra, Ethiopia (WUHA) 2016	1	72	6	0	0	0	23588	23588	4.372691119105769	NA	1113	1	NA
WUHA2016	WUHA2016-cluster-6	WUHA2016-household-332	WUHA2016-person-601	0	2016	Wag Hemra, Ethiopia (WUHA)	Wag Hemra, Ethiopia (WUHA) 2016	1	84	7	0	1	NA	16738	16738	4.223703563522536	NA	1113	1	NA
WUHA2016	WUHA2016-cluster-6	WUHA2016-household-333	WUHA2016-person-606	0	2016	Wag Hemra, Ethiopia (WUHA)	Wag Hemra, Ethiopia (WUHA) 2016	1	36	3	0	1	NA	13	13	1.1139433523068367	NA	1113	0	NA
WUHA2016	WUHA2016-cluster-6	WUHA2016-household-333	WUHA2016-person-605	0	2016	Wag Hemra, Ethiopia (WUHA)	Wag Hemra, Ethiopia (WUHA) 2016	1	108	9	0	0	0	16	16	1.2041199826559248	NA	1113	0	NA
WUHA2016	WUHA2016-cluster-6	WUHA2016-household-333	WUHA2016-person-604	0	2016	Wag Hemra, Ethiopia (WUHA)	Wag Hemra, Ethiopia (WUHA) 2016	1	60	5	0	1	NA	5	5	0.6989700043360189	NA	1113	0	NA
WUHA2016	WUHA2016-cluster-6	WUHA2016-household-334	WUHA2016-person-607	0	2016	Wag Hemra, Ethiopia (WUHA)	Wag Hemra, Ethiopia (WUHA) 2016	1	108	9	0	0	0	818	818	2.912753303671323	NA	1113	0	NA
WUHA2016	WUHA2016-cluster-6	WUHA2016-household-334	WUHA2016-person-608	0	2016	Wag Hemra, Ethiopia (WUHA)	Wag Hemra, Ethiopia (WUHA) 2016	1	60	5	0	1	NA	13	13	1.1139433523068367	NA	1113	0	NA
WUHA2016	WUHA2016-cluster-6	WUHA2016-household-335	WUHA2016-person-612	0	2016	Wag Hemra, Ethiopia (WUHA)	Wag Hemra, Ethiopia (WUHA) 2016	1	84	7	0	0	0	14	14	1.146128035678238	NA	1113	0	NA
WUHA2016	WUHA2016-cluster-6	WUHA2016-household-336	WUHA2016-person-614	0	2016	Wag Hemra, Ethiopia (WUHA)	Wag Hemra, Ethiopia (WUHA) 2016	1	48	4	0	1	NA	13	13	1.1139433523068367	NA	1113	0	NA
WUHA2016	WUHA2016-cluster-6	WUHA2016-household-336	WUHA2016-person-613	0	2016	Wag Hemra, Ethiopia (WUHA)	Wag Hemra, Ethiopia (WUHA) 2016	1	24	2	0	1	NA	69	69	1.8388490907372552	NA	1113	0	NA
WUHA2016	WUHA2016-cluster-6	WUHA2016-household-341	WUHA2016-person-622	0	2016	Wag Hemra, Ethiopia (WUHA)	Wag Hemra, Ethiopia (WUHA) 2016	1	108	9	0	0	0	31169	31169	4.493722868961196	NA	1113	1	NA
WUHA2016	WUHA2016-cluster-6	WUHA2016-household-341	WUHA2016-person-621	0	2016	Wag Hemra, Ethiopia (WUHA)	Wag Hemra, Ethiopia (WUHA) 2016	1	48	4	0	1	NA	462	462	2.6646419755561257	NA	1113	0	NA
WUHA2016	WUHA2016-cluster-6	WUHA2016-household-341	WUHA2016-person-623	0	2016	Wag Hemra, Ethiopia (WUHA)	Wag Hemra, Ethiopia (WUHA) 2016	1	24	2	0	1	NA	7	7	0.8450980400142568	NA	1113	0	NA
WUHA2016	WUHA2016-cluster-6	WUHA2016-household-342	WUHA2016-person-625	0	2016	Wag Hemra, Ethiopia (WUHA)	Wag Hemra, Ethiopia (WUHA) 2016	1	108	9	0	0	0	28724	28724	4.458244918055132	NA	1113	1	NA
WUHA2016	WUHA2016-cluster-6	WUHA2016-household-342	WUHA2016-person-626	0	2016	Wag Hemra, Ethiopia (WUHA)	Wag Hemra, Ethiopia (WUHA) 2016	1	96	8	0	0	0	31993	31993	4.50505496600964	NA	1113	1	NA
WUHA2016	WUHA2016-cluster-6	WUHA2016-household-342	WUHA2016-person-624	0	2016	Wag Hemra, Ethiopia (WUHA)	Wag Hemra, Ethiopia (WUHA) 2016	1	48	4	0	1	NA	28707	28707	4.457987809301741	NA	1113	1	NA
WUHA2016	WUHA2016-cluster-6	WUHA2016-household-338	WUHA2016-person-616	0	2016	Wag Hemra, Ethiopia (WUHA)	Wag Hemra, Ethiopia (WUHA) 2016	1	108	9	NA	NA	NA	NA	NA	NA	NA	1113	NA	NA
WUHA2016	WUHA2016-cluster-6	WUHA2016-household-339	WUHA2016-person-618	0	2016	Wag Hemra, Ethiopia (WUHA)	Wag Hemra, Ethiopia (WUHA) 2016	1	72	6	0	1	NA	7	7	0.8450980400142568	NA	1113	0	NA
WUHA2016	WUHA2016-cluster-6	WUHA2016-household-339	WUHA2016-person-619	0	2016	Wag Hemra, Ethiopia (WUHA)	Wag Hemra, Ethiopia (WUHA) 2016	1	24	2	0	1	NA	8	8	0.9030899869919435	NA	1113	0	NA
WUHA2016	WUHA2016-cluster-6	WUHA2016-household-343	WUHA2016-person-627	0	2016	Wag Hemra, Ethiopia (WUHA)	Wag Hemra, Ethiopia (WUHA) 2016	1	108	9	0	0	0	5737	5737	3.758684849882441	NA	1113	1	NA
WUHA2016	WUHA2016-cluster-6	WUHA2016-household-344	WUHA2016-person-628	0	2016	Wag Hemra, Ethiopia (WUHA)	Wag Hemra, Ethiopia (WUHA) 2016	1	108	9	0	NA	NA	30999	30999	4.4913476841088915	NA	1113	1	NA
WUHA2016	WUHA2016-cluster-6	WUHA2016-household-344	WUHA2016-person-630	0	2016	Wag Hemra, Ethiopia (WUHA)	Wag Hemra, Ethiopia (WUHA) 2016	1	36	3	NA	NA	NA	NA	NA	NA	NA	1113	NA	NA
WUHA2016	WUHA2016-cluster-6	WUHA2016-household-345	WUHA2016-person-632	0	2016	Wag Hemra, Ethiopia (WUHA)	Wag Hemra, Ethiopia (WUHA) 2016	1	96	8	0	0	0	16607	16607	4.220291185665156	NA	1113	1	NA
WUHA2016	WUHA2016-cluster-6	WUHA2016-household-345	WUHA2016-person-631	0	2016	Wag Hemra, Ethiopia (WUHA)	Wag Hemra, Ethiopia (WUHA) 2016	1	72	6	0	1	NA	6630	6630	3.821513528404773	NA	1113	1	NA
WUHA2016	WUHA2016-cluster-6	WUHA2016-household-346	WUHA2016-person-635	0	2016	Wag Hemra, Ethiopia (WUHA)	Wag Hemra, Ethiopia (WUHA) 2016	1	20	1	0	1	NA	25655	25655	4.409172018991404	NA	1113	1	NA
WUHA2016	WUHA2016-cluster-6	WUHA2016-household-346	WUHA2016-person-634	0	2016	Wag Hemra, Ethiopia (WUHA)	Wag Hemra, Ethiopia (WUHA) 2016	1	84	7	0	0	0	9	9	0.9542425094393249	NA	1113	0	NA
WUHA2016	WUHA2016-cluster-6	WUHA2016-household-347	WUHA2016-person-636	0	2016	Wag Hemra, Ethiopia (WUHA)	Wag Hemra, Ethiopia (WUHA) 2016	1	60	5	0	0	0	1928	1928	3.285107029566812	NA	1113	1	NA
WUHA2016	WUHA2016-cluster-6	WUHA2016-household-347	WUHA2016-person-637	0	2016	Wag Hemra, Ethiopia (WUHA)	Wag Hemra, Ethiopia (WUHA) 2016	1	96	8	0	1	NA	30622	30622	4.486033552155787	NA	1113	1	NA
WUHA2016	WUHA2016-cluster-33	WUHA2016-household-2055	WUHA2016-person-3552	0	2016	Wag Hemra, Ethiopia (WUHA)	Wag Hemra, Ethiopia (WUHA) 2016	1	108	9	0	0	0	4	4	0.6020599913279624	NA	1113	0	NA
WUHA2016	WUHA2016-cluster-6	WUHA2016-household-348	WUHA2016-person-640	0	2016	Wag Hemra, Ethiopia (WUHA)	Wag Hemra, Ethiopia (WUHA) 2016	1	108	9	0	1	NA	NA	NA	NA	NA	1113	NA	NA
WUHA2016	WUHA2016-cluster-33	WUHA2016-household-2056	WUHA2016-person-3554	0	2016	Wag Hemra, Ethiopia (WUHA)	Wag Hemra, Ethiopia (WUHA) 2016	1	60	5	0	1	NA	8	8	0.9030899869919435	NA	1113	0	NA
WUHA2016	WUHA2016-cluster-6	WUHA2016-household-349	WUHA2016-person-641	0	2016	Wag Hemra, Ethiopia (WUHA)	Wag Hemra, Ethiopia (WUHA) 2016	1	96	8	0	0	0	8	8	0.9030899869919435	NA	1113	0	NA
WUHA2016	WUHA2016-cluster-6	WUHA2016-household-349	WUHA2016-person-642	0	2016	Wag Hemra, Ethiopia (WUHA)	Wag Hemra, Ethiopia (WUHA) 2016	1	48	4	1	1	NA	32486	32486	4.511696239973098	NA	1113	1	NA
WUHA2016	WUHA2016-cluster-33	WUHA2016-household-2057	WUHA2016-person-3555	0	2016	Wag Hemra, Ethiopia (WUHA)	Wag Hemra, Ethiopia (WUHA) 2016	1	96	8	NA	NA	NA	NA	NA	NA	NA	1113	NA	NA
WUHA2016	WUHA2016-cluster-6	WUHA2016-household-350	WUHA2016-person-644	0	2016	Wag Hemra, Ethiopia (WUHA)	Wag Hemra, Ethiopia (WUHA) 2016	1	48	4	0	0	0	5165	5165	3.7130703258556395	NA	1113	1	NA
WUHA2016	WUHA2016-cluster-33	WUHA2016-household-2058	WUHA2016-person-3557	0	2016	Wag Hemra, Ethiopia (WUHA)	Wag Hemra, Ethiopia (WUHA) 2016	1	48	4	NA	NA	NA	NA	NA	NA	NA	1113	NA	NA
WUHA2016	WUHA2016-cluster-6	WUHA2016-household-351	WUHA2016-person-647	0	2016	Wag Hemra, Ethiopia (WUHA)	Wag Hemra, Ethiopia (WUHA) 2016	1	108	9	0	0	0	8	8	0.9030899869919435	NA	1113	0	NA
WUHA2016	WUHA2016-cluster-6	WUHA2016-household-351	WUHA2016-person-646	0	2016	Wag Hemra, Ethiopia (WUHA)	Wag Hemra, Ethiopia (WUHA) 2016	1	84	7	0	0	0	22	22	1.3424226808222062	NA	1113	0	NA
WUHA2016	WUHA2016-cluster-33	WUHA2016-household-2059	WUHA2016-person-3559	0	2016	Wag Hemra, Ethiopia (WUHA)	Wag Hemra, Ethiopia (WUHA) 2016	1	84	7	0	1	NA	20	20	1.3010299956639813	NA	1113	0	NA
WUHA2016	WUHA2016-cluster-33	WUHA2016-household-2059	WUHA2016-person-3560	0	2016	Wag Hemra, Ethiopia (WUHA)	Wag Hemra, Ethiopia (WUHA) 2016	1	36	3	0	0	0	17	17	1.2304489213782739	NA	1113	0	NA
WUHA2016	WUHA2016-cluster-6	WUHA2016-household-352	WUHA2016-person-649	0	2016	Wag Hemra, Ethiopia (WUHA)	Wag Hemra, Ethiopia (WUHA) 2016	1	24	2	0	1	NA	7	7	0.8450980400142568	NA	1113	0	NA
WUHA2016	WUHA2016-cluster-6	WUHA2016-household-352	WUHA2016-person-648	0	2016	Wag Hemra, Ethiopia (WUHA)	Wag Hemra, Ethiopia (WUHA) 2016	1	96	8	0	1	NA	2500	2500	3.3979400086720375	NA	1113	1	NA
WUHA2016	WUHA2016-cluster-6	WUHA2016-household-354	WUHA2016-person-651	0	2016	Wag Hemra, Ethiopia (WUHA)	Wag Hemra, Ethiopia (WUHA) 2016	1	96	8	0	0	0	12542	12542	4.098366796439331	NA	1113	1	NA
WUHA2016	WUHA2016-cluster-33	WUHA2016-household-2060	WUHA2016-person-3561	0	2016	Wag Hemra, Ethiopia (WUHA)	Wag Hemra, Ethiopia (WUHA) 2016	1	96	8	0	1	NA	1467	1467	3.166430113843283	NA	1113	1	NA
WUHA2016	WUHA2016-cluster-6	WUHA2016-household-355	WUHA2016-person-652	0	2016	Wag Hemra, Ethiopia (WUHA)	Wag Hemra, Ethiopia (WUHA) 2016	1	12	1	0	1	NA	5	5	0.6989700043360189	NA	1113	0	NA
WUHA2016	WUHA2016-cluster-33	WUHA2016-household-2061	WUHA2016-person-3562	0	2016	Wag Hemra, Ethiopia (WUHA)	Wag Hemra, Ethiopia (WUHA) 2016	1	24	2	0	1	NA	14	14	1.146128035678238	NA	1113	0	NA
WUHA2016	WUHA2016-cluster-33	WUHA2016-household-2061	WUHA2016-person-3564	0	2016	Wag Hemra, Ethiopia (WUHA)	Wag Hemra, Ethiopia (WUHA) 2016	1	96	8	0	0	0	5	5	0.6989700043360189	NA	1113	0	NA
WUHA2016	WUHA2016-cluster-33	WUHA2016-household-2061	WUHA2016-person-3563	0	2016	Wag Hemra, Ethiopia (WUHA)	Wag Hemra, Ethiopia (WUHA) 2016	1	60	5	0	0	0	8	8	0.9030899869919435	NA	1113	0	NA
WUHA2016	WUHA2016-cluster-33	WUHA2016-household-2063	WUHA2016-person-3566	0	2016	Wag Hemra, Ethiopia (WUHA)	Wag Hemra, Ethiopia (WUHA) 2016	1	72	6	0	0	0	6	6	0.7781512503836436	NA	1113	0	NA
WUHA2016	WUHA2016-cluster-33	WUHA2016-household-2063	WUHA2016-person-3567	0	2016	Wag Hemra, Ethiopia (WUHA)	Wag Hemra, Ethiopia (WUHA) 2016	1	84	7	0	1	NA	28974	28974	4.46200845578399	NA	1113	1	NA
WUHA2016	WUHA2016-cluster-33	WUHA2016-household-2063	WUHA2016-person-3568	0	2016	Wag Hemra, Ethiopia (WUHA)	Wag Hemra, Ethiopia (WUHA) 2016	1	48	4	0	1	NA	4	4	0.6020599913279624	NA	1113	0	NA
WUHA2016	WUHA2016-cluster-6	WUHA2016-household-358	WUHA2016-person-655	0	2016	Wag Hemra, Ethiopia (WUHA)	Wag Hemra, Ethiopia (WUHA) 2016	1	108	9	0	1	NA	16798	16798	4.225257576924099	NA	1113	1	NA
WUHA2016	WUHA2016-cluster-6	WUHA2016-household-358	WUHA2016-person-656	0	2016	Wag Hemra, Ethiopia (WUHA)	Wag Hemra, Ethiopia (WUHA) 2016	1	72	6	0	1	NA	10	10	1	NA	1113	0	NA
WUHA2016	WUHA2016-cluster-33	WUHA2016-household-2064	WUHA2016-person-3569	0	2016	Wag Hemra, Ethiopia (WUHA)	Wag Hemra, Ethiopia (WUHA) 2016	1	96	8	0	1	NA	12012	12012	4.0796153235269434	NA	1113	1	NA
WUHA2016	WUHA2016-cluster-33	WUHA2016-household-2064	WUHA2016-person-3570	0	2016	Wag Hemra, Ethiopia (WUHA)	Wag Hemra, Ethiopia (WUHA) 2016	1	60	5	0	NA	1	26424	26424	4.421998560683358	NA	1113	1	NA
WUHA2016	WUHA2016-cluster-33	WUHA2016-household-2065	WUHA2016-person-3571	0	2016	Wag Hemra, Ethiopia (WUHA)	Wag Hemra, Ethiopia (WUHA) 2016	1	60	5	0	1	NA	8	8	0.9030899869919435	NA	1113	0	NA
WUHA2016	WUHA2016-cluster-37	WUHA2016-household-2362	WUHA2016-person-4008	0	2016	Wag Hemra, Ethiopia (WUHA)	Wag Hemra, Ethiopia (WUHA) 2016	1	109	9	0	0	0	21274	21274	4.327849154905208	NA	1113	1	NA
WUHA2016	WUHA2016-cluster-37	WUHA2016-household-2362	WUHA2016-person-4009	0	2016	Wag Hemra, Ethiopia (WUHA)	Wag Hemra, Ethiopia (WUHA) 2016	1	49	4	0	0	0	6	6	0.7781512503836436	NA	1113	0	NA
WUHA2016	WUHA2016-cluster-35	WUHA2016-household-2160	WUHA2016-person-3734	0	2016	Wag Hemra, Ethiopia (WUHA)	Wag Hemra, Ethiopia (WUHA) 2016	1	109	9	0	0	0	6	6	0.7781512503836436	NA	1113	0	NA
WUHA2016	WUHA2016-cluster-35	WUHA2016-household-2160	WUHA2016-person-3732	0	2016	Wag Hemra, Ethiopia (WUHA)	Wag Hemra, Ethiopia (WUHA) 2016	1	73	6	0	1	NA	7	7	0.8450980400142568	NA	1113	0	NA
WUHA2016	WUHA2016-cluster-35	WUHA2016-household-2160	WUHA2016-person-3733	0	2016	Wag Hemra, Ethiopia (WUHA)	Wag Hemra, Ethiopia (WUHA) 2016	1	49	4	0	1	NA	8	8	0.9030899869919435	NA	1113	0	NA
WUHA2016	WUHA2016-cluster-35	WUHA2016-household-2161	WUHA2016-person-3736	0	2016	Wag Hemra, Ethiopia (WUHA)	Wag Hemra, Ethiopia (WUHA) 2016	1	73	6	0	0	0	4	4	0.6020599913279624	NA	1113	0	NA
WUHA2016	WUHA2016-cluster-35	WUHA2016-household-2162	WUHA2016-person-3737	0	2016	Wag Hemra, Ethiopia (WUHA)	Wag Hemra, Ethiopia (WUHA) 2016	1	85	7	0	0	0	6	6	0.7781512503836436	NA	1113	0	NA
WUHA2016	WUHA2016-cluster-35	WUHA2016-household-2163	WUHA2016-person-3738	0	2016	Wag Hemra, Ethiopia (WUHA)	Wag Hemra, Ethiopia (WUHA) 2016	1	33	2	0	0	0	4	4	0.6020599913279624	NA	1113	0	NA
WUHA2016	WUHA2016-cluster-35	WUHA2016-household-2166	WUHA2016-person-3743	0	2016	Wag Hemra, Ethiopia (WUHA)	Wag Hemra, Ethiopia (WUHA) 2016	1	97	8	0	0	0	75	75	1.8750612633917	NA	1113	0	NA
WUHA2016	WUHA2016-cluster-35	WUHA2016-household-2166	WUHA2016-person-3744	0	2016	Wag Hemra, Ethiopia (WUHA)	Wag Hemra, Ethiopia (WUHA) 2016	1	33	2	0	1	NA	5	5	0.6989700043360189	NA	1113	0	NA
WUHA2016	WUHA2016-cluster-35	WUHA2016-household-2167	WUHA2016-person-3746	0	2016	Wag Hemra, Ethiopia (WUHA)	Wag Hemra, Ethiopia (WUHA) 2016	1	61	5	0	0	0	6	6	0.7781512503836436	NA	1113	0	NA
WUHA2016	WUHA2016-cluster-35	WUHA2016-household-2167	WUHA2016-person-3747	0	2016	Wag Hemra, Ethiopia (WUHA)	Wag Hemra, Ethiopia (WUHA) 2016	1	25	2	0	1	NA	26	26	1.414973347970818	NA	1113	0	NA
WUHA2016	WUHA2016-cluster-35	WUHA2016-household-2172	WUHA2016-person-3756	0	2016	Wag Hemra, Ethiopia (WUHA)	Wag Hemra, Ethiopia (WUHA) 2016	1	49	4	NA	NA	NA	3235	3235	3.5098742850047193	NA	1113	1	NA
WUHA2016	WUHA2016-cluster-35	WUHA2016-household-2175	WUHA2016-person-3759	0	2016	Wag Hemra, Ethiopia (WUHA)	Wag Hemra, Ethiopia (WUHA) 2016	1	37	3	0	1	NA	5	5	0.6989700043360189	NA	1113	0	NA
WUHA2016	WUHA2016-cluster-35	WUHA2016-household-2178	WUHA2016-person-3763	0	2016	Wag Hemra, Ethiopia (WUHA)	Wag Hemra, Ethiopia (WUHA) 2016	1	100	8	0	0	0	24618	24618	4.391252767350556	NA	1113	1	NA
WUHA2016	WUHA2016-cluster-35	WUHA2016-household-2178	WUHA2016-person-3764	0	2016	Wag Hemra, Ethiopia (WUHA)	Wag Hemra, Ethiopia (WUHA) 2016	1	12	1	NA	1	NA	3	3	0.47712125471966244	NA	1113	0	NA
WUHA2016	WUHA2016-cluster-35	WUHA2016-household-2179	WUHA2016-person-3765	0	2016	Wag Hemra, Ethiopia (WUHA)	Wag Hemra, Ethiopia (WUHA) 2016	1	61	5	0	0	0	14	14	1.146128035678238	NA	1113	0	NA
WUHA2016	WUHA2016-cluster-35	WUHA2016-household-2180	WUHA2016-person-3769	0	2016	Wag Hemra, Ethiopia (WUHA)	Wag Hemra, Ethiopia (WUHA) 2016	1	25	2	0	1	NA	NA	NA	NA	NA	1113	NA	NA
WUHA2016	WUHA2016-cluster-35	WUHA2016-household-2181	WUHA2016-person-3770	0	2016	Wag Hemra, Ethiopia (WUHA)	Wag Hemra, Ethiopia (WUHA) 2016	1	24	2	0	0	0	12	12	1.0791812460476249	NA	1113	0	NA
WUHA2016	WUHA2016-cluster-35	WUHA2016-household-2182	WUHA2016-person-3771	0	2016	Wag Hemra, Ethiopia (WUHA)	Wag Hemra, Ethiopia (WUHA) 2016	1	85	7	NA	0	0	3	3	0.47712125471966244	NA	1113	0	NA
WUHA2016	WUHA2016-cluster-35	WUHA2016-household-2185	WUHA2016-person-3774	0	2016	Wag Hemra, Ethiopia (WUHA)	Wag Hemra, Ethiopia (WUHA) 2016	1	13	1	0	1	NA	6	6	0.7781512503836436	NA	1113	0	NA
WUHA2016	WUHA2016-cluster-35	WUHA2016-household-2224	WUHA2016-person-3822	0	2016	Wag Hemra, Ethiopia (WUHA)	Wag Hemra, Ethiopia (WUHA) 2016	1	97	8	0	0	0	1698	1698	3.229937685907934	NA	1113	1	NA
WUHA2016	WUHA2016-cluster-35	WUHA2016-household-2189	WUHA2016-person-3779	0	2016	Wag Hemra, Ethiopia (WUHA)	Wag Hemra, Ethiopia (WUHA) 2016	1	85	7	0	1	NA	28766	28766	4.458879476116883	NA	1113	1	NA
WUHA2016	WUHA2016-cluster-35	WUHA2016-household-2190	WUHA2016-person-3781	0	2016	Wag Hemra, Ethiopia (WUHA)	Wag Hemra, Ethiopia (WUHA) 2016	1	20	1	0	1	NA	8	8	0.9030899869919435	NA	1113	0	NA
WUHA2016	WUHA2016-cluster-35	WUHA2016-household-2191	WUHA2016-person-3782	0	2016	Wag Hemra, Ethiopia (WUHA)	Wag Hemra, Ethiopia (WUHA) 2016	1	13	1	0	1	NA	2	2	0.3010299956639812	NA	1113	0	NA
WUHA2016	WUHA2016-cluster-35	WUHA2016-household-2192	WUHA2016-person-3783	0	2016	Wag Hemra, Ethiopia (WUHA)	Wag Hemra, Ethiopia (WUHA) 2016	1	18	1	0	1	NA	14	14	1.146128035678238	NA	1113	0	NA
WUHA2016	WUHA2016-cluster-35	WUHA2016-household-2193	WUHA2016-person-3784	0	2016	Wag Hemra, Ethiopia (WUHA)	Wag Hemra, Ethiopia (WUHA) 2016	1	25	2	1	1	NA	31168	31168	4.493708935198521	NA	1113	1	NA
WUHA2016	WUHA2016-cluster-35	WUHA2016-household-2194	WUHA2016-person-3786	0	2016	Wag Hemra, Ethiopia (WUHA)	Wag Hemra, Ethiopia (WUHA) 2016	1	97	8	NA	0	0	906	906	2.957128197676813	NA	1113	0	NA
WUHA2016	WUHA2016-cluster-35	WUHA2016-household-2195	WUHA2016-person-3787	0	2016	Wag Hemra, Ethiopia (WUHA)	Wag Hemra, Ethiopia (WUHA) 2016	1	97	8	0	0	0	52	52	1.7160033436347992	NA	1113	0	NA
WUHA2016	WUHA2016-cluster-35	WUHA2016-household-2196	WUHA2016-person-3788	0	2016	Wag Hemra, Ethiopia (WUHA)	Wag Hemra, Ethiopia (WUHA) 2016	1	73	6	0	1	NA	9	9	0.9542425094393249	NA	1113	0	NA
WUHA2016	WUHA2016-cluster-35	WUHA2016-household-2197	WUHA2016-person-3790	0	2016	Wag Hemra, Ethiopia (WUHA)	Wag Hemra, Ethiopia (WUHA) 2016	1	97	8	NA	NA	NA	NA	NA	NA	NA	1113	NA	NA
WUHA2016	WUHA2016-cluster-35	WUHA2016-household-2198	WUHA2016-person-3791	0	2016	Wag Hemra, Ethiopia (WUHA)	Wag Hemra, Ethiopia (WUHA) 2016	1	24	2	0	1	NA	13	13	1.1139433523068367	NA	1113	0	NA
WUHA2016	WUHA2016-cluster-35	WUHA2016-household-2199	WUHA2016-person-3792	0	2016	Wag Hemra, Ethiopia (WUHA)	Wag Hemra, Ethiopia (WUHA) 2016	1	73	6	NA	NA	NA	NA	NA	NA	NA	1113	NA	NA
WUHA2016	WUHA2016-cluster-35	WUHA2016-household-2201	WUHA2016-person-3795	0	2016	Wag Hemra, Ethiopia (WUHA)	Wag Hemra, Ethiopia (WUHA) 2016	1	109	9	0	0	0	NA	NA	NA	NA	1113	NA	NA
WUHA2016	WUHA2016-cluster-35	WUHA2016-household-2203	WUHA2016-person-3797	0	2016	Wag Hemra, Ethiopia (WUHA)	Wag Hemra, Ethiopia (WUHA) 2016	1	85	7	NA	NA	NA	NA	NA	NA	NA	1113	NA	NA
WUHA2016	WUHA2016-cluster-35	WUHA2016-household-2204	WUHA2016-person-3799	0	2016	Wag Hemra, Ethiopia (WUHA)	Wag Hemra, Ethiopia (WUHA) 2016	1	97	8	0	1	NA	5725	5725	3.7577754910119254	NA	1113	1	NA
WUHA2016	WUHA2016-cluster-35	WUHA2016-household-2205	WUHA2016-person-3800	0	2016	Wag Hemra, Ethiopia (WUHA)	Wag Hemra, Ethiopia (WUHA) 2016	1	49	4	0	0	0	4	4	0.6020599913279624	NA	1113	0	NA
WUHA2016	WUHA2016-cluster-35	WUHA2016-household-2206	WUHA2016-person-3802	0	2016	Wag Hemra, Ethiopia (WUHA)	Wag Hemra, Ethiopia (WUHA) 2016	1	97	8	0	1	NA	29375	29375	4.467977875279793	NA	1113	1	NA
WUHA2016	WUHA2016-cluster-35	WUHA2016-household-2206	WUHA2016-person-3803	0	2016	Wag Hemra, Ethiopia (WUHA)	Wag Hemra, Ethiopia (WUHA) 2016	1	13	1	0	1	NA	14	14	1.146128035678238	NA	1113	0	NA
WUHA2016	WUHA2016-cluster-35	WUHA2016-household-2207	WUHA2016-person-3804	0	2016	Wag Hemra, Ethiopia (WUHA)	Wag Hemra, Ethiopia (WUHA) 2016	1	73	6	0	1	NA	6734	6734	3.8282731120520697	NA	1113	1	NA
WUHA2016	WUHA2016-cluster-35	WUHA2016-household-2208	WUHA2016-person-3805	0	2016	Wag Hemra, Ethiopia (WUHA)	Wag Hemra, Ethiopia (WUHA) 2016	1	85	7	0	0	0	2	2	0.3010299956639812	NA	1113	0	NA
WUHA2016	WUHA2016-cluster-35	WUHA2016-household-2209	WUHA2016-person-3806	0	2016	Wag Hemra, Ethiopia (WUHA)	Wag Hemra, Ethiopia (WUHA) 2016	1	109	9	NA	1	NA	32106	32106	4.506586201357899	NA	1113	1	NA
WUHA2016	WUHA2016-cluster-35	WUHA2016-household-2210	WUHA2016-person-3807	0	2016	Wag Hemra, Ethiopia (WUHA)	Wag Hemra, Ethiopia (WUHA) 2016	1	13	1	0	1	NA	9	9	0.9542425094393249	NA	1113	0	NA
WUHA2016	WUHA2016-cluster-20	WUHA2016-household-1154	WUHA2016-person-2008	0	2016	Wag Hemra, Ethiopia (WUHA)	Wag Hemra, Ethiopia (WUHA) 2016	1	96	8	0	0	0	9212	9212	3.9643539292921934	NA	1113	1	NA
WUHA2016	WUHA2016-cluster-20	WUHA2016-household-1156	WUHA2016-person-2010	0	2016	Wag Hemra, Ethiopia (WUHA)	Wag Hemra, Ethiopia (WUHA) 2016	1	48	4	1	1	NA	31868	31868	4.50335480849353	NA	1113	1	NA
WUHA2016	WUHA2016-cluster-20	WUHA2016-household-1157	WUHA2016-person-2011	0	2016	Wag Hemra, Ethiopia (WUHA)	Wag Hemra, Ethiopia (WUHA) 2016	1	24	2	1	1	NA	31411	31411	4.49708176280948	NA	1113	1	NA
WUHA2016	WUHA2016-cluster-20	WUHA2016-household-1158	WUHA2016-person-2014	0	2016	Wag Hemra, Ethiopia (WUHA)	Wag Hemra, Ethiopia (WUHA) 2016	1	84	7	0	0	0	10663	10663	4.027879409207207	NA	1113	1	NA
WUHA2016	WUHA2016-cluster-29	WUHA2016-household-1729	WUHA2016-person-2999	0	2016	Wag Hemra, Ethiopia (WUHA)	Wag Hemra, Ethiopia (WUHA) 2016	1	59	4	0	0	0	28127	28127	4.4491234131845605	NA	1113	1	NA
WUHA2016	WUHA2016-cluster-29	WUHA2016-household-1729	WUHA2016-person-3001	0	2016	Wag Hemra, Ethiopia (WUHA)	Wag Hemra, Ethiopia (WUHA) 2016	1	47	3	0	1	NA	5652	5652	3.752202153176521	NA	1113	1	NA
WUHA2016	WUHA2016-cluster-29	WUHA2016-household-1731	WUHA2016-person-3003	0	2016	Wag Hemra, Ethiopia (WUHA)	Wag Hemra, Ethiopia (WUHA) 2016	1	72	6	0	0	0	16258	16258	4.211067119217032	NA	1113	1	NA
WUHA2016	WUHA2016-cluster-29	WUHA2016-household-1732	WUHA2016-person-3006	0	2016	Wag Hemra, Ethiopia (WUHA)	Wag Hemra, Ethiopia (WUHA) 2016	1	84	7	0	0	0	8674	8674	3.938219417812743	NA	1113	1	NA
WUHA2016	WUHA2016-cluster-29	WUHA2016-household-1732	WUHA2016-person-3005	0	2016	Wag Hemra, Ethiopia (WUHA)	Wag Hemra, Ethiopia (WUHA) 2016	1	108	9	0	0	0	37	37	1.568201724066995	NA	1113	0	NA
WUHA2016	WUHA2016-cluster-29	WUHA2016-household-1733	WUHA2016-person-3007	0	2016	Wag Hemra, Ethiopia (WUHA)	Wag Hemra, Ethiopia (WUHA) 2016	1	84	7	0	0	0	13	13	1.1139433523068367	NA	1113	0	NA
WUHA2016	WUHA2016-cluster-29	WUHA2016-household-1737	WUHA2016-person-3011	0	2016	Wag Hemra, Ethiopia (WUHA)	Wag Hemra, Ethiopia (WUHA) 2016	1	72	6	0	0	0	29778	29778	4.473895525580967	NA	1113	1	NA
WUHA2016	WUHA2016-cluster-29	WUHA2016-household-1738	WUHA2016-person-3012	0	2016	Wag Hemra, Ethiopia (WUHA)	Wag Hemra, Ethiopia (WUHA) 2016	1	12	1	0	0	0	7	7	0.8450980400142568	NA	1113	0	NA
WUHA2016	WUHA2016-cluster-29	WUHA2016-household-1738	WUHA2016-person-3013	0	2016	Wag Hemra, Ethiopia (WUHA)	Wag Hemra, Ethiopia (WUHA) 2016	1	48	4	0	0	0	15488	15488	4.189995339964319	NA	1113	1	NA
WUHA2016	WUHA2016-cluster-29	WUHA2016-household-1740	WUHA2016-person-3015	0	2016	Wag Hemra, Ethiopia (WUHA)	Wag Hemra, Ethiopia (WUHA) 2016	1	96	8	0	0	0	4717	4717	3.673665876245702	NA	1113	1	NA
WUHA2016	WUHA2016-cluster-29	WUHA2016-household-1747	WUHA2016-person-3024	0	2016	Wag Hemra, Ethiopia (WUHA)	Wag Hemra, Ethiopia (WUHA) 2016	1	108	9	0	0	0	24820	24820	4.394801777162711	NA	1113	1	NA
WUHA2016	WUHA2016-cluster-29	WUHA2016-household-1747	WUHA2016-person-3025	0	2016	Wag Hemra, Ethiopia (WUHA)	Wag Hemra, Ethiopia (WUHA) 2016	1	84	7	0	0	0	6537	6537	3.815378484965918	NA	1113	1	NA
WUHA2016	WUHA2016-cluster-29	WUHA2016-household-1749	WUHA2016-person-3027	0	2016	Wag Hemra, Ethiopia (WUHA)	Wag Hemra, Ethiopia (WUHA) 2016	1	36	3	0	0	0	4	4	0.6020599913279624	NA	1113	0	NA
WUHA2016	WUHA2016-cluster-29	WUHA2016-household-1753	WUHA2016-person-3034	0	2016	Wag Hemra, Ethiopia (WUHA)	Wag Hemra, Ethiopia (WUHA) 2016	1	84	7	0	0	0	13254	13254	4.122346966255079	NA	1113	1	NA
WUHA2016	WUHA2016-cluster-29	WUHA2016-household-1761	WUHA2016-person-3046	0	2016	Wag Hemra, Ethiopia (WUHA)	Wag Hemra, Ethiopia (WUHA) 2016	1	108	9	0	0	0	24244	24244	4.384604275337972	NA	1113	1	NA
WUHA2016	WUHA2016-cluster-29	WUHA2016-household-1761	WUHA2016-person-3048	0	2016	Wag Hemra, Ethiopia (WUHA)	Wag Hemra, Ethiopia (WUHA) 2016	1	84	7	0	0	0	8	8	0.9030899869919435	NA	1113	0	NA
WUHA2016	WUHA2016-cluster-29	WUHA2016-household-1765	WUHA2016-person-3059	0	2016	Wag Hemra, Ethiopia (WUHA)	Wag Hemra, Ethiopia (WUHA) 2016	1	72	6	0	0	0	31681	31681	4.500798881491561	NA	1113	1	NA
WUHA2016	WUHA2016-cluster-29	WUHA2016-household-1765	WUHA2016-person-3056	0	2016	Wag Hemra, Ethiopia (WUHA)	Wag Hemra, Ethiopia (WUHA) 2016	1	96	8	0	0	0	4879	4879	3.688330818112266	NA	1113	1	NA
WUHA2016	WUHA2016-cluster-29	WUHA2016-household-1771	WUHA2016-person-3068	0	2016	Wag Hemra, Ethiopia (WUHA)	Wag Hemra, Ethiopia (WUHA) 2016	1	36	3	0	0	0	2	2	0.3010299956639812	NA	1113	0	NA
WUHA2016	WUHA2016-cluster-29	WUHA2016-household-1767	WUHA2016-person-3061	0	2016	Wag Hemra, Ethiopia (WUHA)	Wag Hemra, Ethiopia (WUHA) 2016	1	108	9	0	0	0	25012	25012	4.3981484200086305	NA	1113	1	NA
WUHA2016	WUHA2016-cluster-29	WUHA2016-household-1767	WUHA2016-person-3062	0	2016	Wag Hemra, Ethiopia (WUHA)	Wag Hemra, Ethiopia (WUHA) 2016	1	36	3	0	0	0	3	3	0.47712125471966244	NA	1113	0	NA
WUHA2016	WUHA2016-cluster-29	WUHA2016-household-1758	WUHA2016-person-3042	0	2016	Wag Hemra, Ethiopia (WUHA)	Wag Hemra, Ethiopia (WUHA) 2016	1	96	8	0	0	0	22	22	1.3424226808222062	NA	1113	0	NA
WUHA2016	WUHA2016-cluster-29	WUHA2016-household-1758	WUHA2016-person-3041	0	2016	Wag Hemra, Ethiopia (WUHA)	Wag Hemra, Ethiopia (WUHA) 2016	1	72	6	0	0	0	31935	31935	4.504266920494004	NA	1113	1	NA
WUHA2016	WUHA2016-cluster-29	WUHA2016-household-1772	WUHA2016-person-3070	0	2016	Wag Hemra, Ethiopia (WUHA)	Wag Hemra, Ethiopia (WUHA) 2016	1	96	8	0	0	0	2002	2002	3.3014640731433	NA	1113	1	NA
WUHA2016	WUHA2016-cluster-29	WUHA2016-household-1772	WUHA2016-person-3071	0	2016	Wag Hemra, Ethiopia (WUHA)	Wag Hemra, Ethiopia (WUHA) 2016	1	12	1	0	1	NA	3	3	0.47712125471966244	NA	1113	0	NA
WUHA2016	WUHA2016-cluster-29	WUHA2016-household-1774	WUHA2016-person-3076	0	2016	Wag Hemra, Ethiopia (WUHA)	Wag Hemra, Ethiopia (WUHA) 2016	1	72	6	0	0	0	12	12	1.0791812460476249	NA	1113	0	NA
WUHA2016	WUHA2016-cluster-29	WUHA2016-household-1776	WUHA2016-person-3080	0	2016	Wag Hemra, Ethiopia (WUHA)	Wag Hemra, Ethiopia (WUHA) 2016	1	84	7	0	0	0	12	12	1.0791812460476249	NA	1113	0	NA
WUHA2016	WUHA2016-cluster-29	WUHA2016-household-1775	WUHA2016-person-3077	0	2016	Wag Hemra, Ethiopia (WUHA)	Wag Hemra, Ethiopia (WUHA) 2016	1	108	9	0	0	0	4659	4659	3.668292710448221	NA	1113	1	NA
WUHA2016	WUHA2016-cluster-29	WUHA2016-household-1775	WUHA2016-person-3078	0	2016	Wag Hemra, Ethiopia (WUHA)	Wag Hemra, Ethiopia (WUHA) 2016	1	96	8	0	0	0	13	13	1.1139433523068367	NA	1113	0	NA
WUHA2016	WUHA2016-cluster-29	WUHA2016-household-1775	WUHA2016-person-3079	0	2016	Wag Hemra, Ethiopia (WUHA)	Wag Hemra, Ethiopia (WUHA) 2016	1	48	4	0	0	0	7	7	0.8450980400142568	NA	1113	0	NA
WUHA2016	WUHA2016-cluster-29	WUHA2016-household-1773	WUHA2016-person-3074	0	2016	Wag Hemra, Ethiopia (WUHA)	Wag Hemra, Ethiopia (WUHA) 2016	1	36	3	0	0	0	9	9	0.9542425094393249	NA	1113	0	NA
WUHA2016	WUHA2016-cluster-29	WUHA2016-household-1768	WUHA2016-person-3063	0	2016	Wag Hemra, Ethiopia (WUHA)	Wag Hemra, Ethiopia (WUHA) 2016	1	36	3	0	1	NA	23626	23626	4.37339019962747	NA	1113	1	NA
WUHA2016	WUHA2016-cluster-29	WUHA2016-household-1768	WUHA2016-person-3064	0	2016	Wag Hemra, Ethiopia (WUHA)	Wag Hemra, Ethiopia (WUHA) 2016	1	72	6	0	0	0	4	4	0.6020599913279624	NA	1113	0	NA
WUHA2016	WUHA2016-cluster-29	WUHA2016-household-1754	WUHA2016-person-3035	0	2016	Wag Hemra, Ethiopia (WUHA)	Wag Hemra, Ethiopia (WUHA) 2016	1	12	1	0	0	0	13	13	1.1139433523068367	NA	1113	0	NA
WUHA2016	WUHA2016-cluster-29	WUHA2016-household-1752	WUHA2016-person-3033	0	2016	Wag Hemra, Ethiopia (WUHA)	Wag Hemra, Ethiopia (WUHA) 2016	1	72	6	0	0	0	8	8	0.9030899869919435	NA	1113	0	NA
WUHA2016	WUHA2016-cluster-29	WUHA2016-household-1766	WUHA2016-person-3060	0	2016	Wag Hemra, Ethiopia (WUHA)	Wag Hemra, Ethiopia (WUHA) 2016	1	36	3	0	0	0	13024	13024	4.114744387545126	NA	1113	1	NA
WUHA2016	WUHA2016-cluster-29	WUHA2016-household-1762	WUHA2016-person-3050	0	2016	Wag Hemra, Ethiopia (WUHA)	Wag Hemra, Ethiopia (WUHA) 2016	1	12	1	0	0	0	7	7	0.8450980400142568	NA	1113	0	NA
WUHA2016	WUHA2016-cluster-29	WUHA2016-household-1762	WUHA2016-person-3051	0	2016	Wag Hemra, Ethiopia (WUHA)	Wag Hemra, Ethiopia (WUHA) 2016	1	84	7	0	1	NA	30195	30195	4.479935033944336	NA	1113	1	NA
WUHA2016	WUHA2016-cluster-29	WUHA2016-household-1763	WUHA2016-person-3052	0	2016	Wag Hemra, Ethiopia (WUHA)	Wag Hemra, Ethiopia (WUHA) 2016	1	96	8	0	0	0	11	11	1.0413926851582251	NA	1113	0	NA
WUHA2016	WUHA2016-cluster-29	WUHA2016-household-1763	WUHA2016-person-3054	0	2016	Wag Hemra, Ethiopia (WUHA)	Wag Hemra, Ethiopia (WUHA) 2016	1	60	5	0	1	NA	4	4	0.6020599913279624	NA	1113	0	NA
WUHA2016	WUHA2016-cluster-29	WUHA2016-household-1777	WUHA2016-person-3083	0	2016	Wag Hemra, Ethiopia (WUHA)	Wag Hemra, Ethiopia (WUHA) 2016	1	60	5	0	1	NA	15162	15162	4.1807564923035585	NA	1113	1	NA
WUHA2016	WUHA2016-cluster-29	WUHA2016-household-1778	WUHA2016-person-3086	0	2016	Wag Hemra, Ethiopia (WUHA)	Wag Hemra, Ethiopia (WUHA) 2016	1	96	8	0	0	0	3	3	0.47712125471966244	NA	1113	0	NA
WUHA2016	WUHA2016-cluster-29	WUHA2016-household-1778	WUHA2016-person-3085	0	2016	Wag Hemra, Ethiopia (WUHA)	Wag Hemra, Ethiopia (WUHA) 2016	1	84	7	0	0	0	5890	5890	3.7701152947871015	NA	1113	1	NA
WUHA2016	WUHA2016-cluster-29	WUHA2016-household-1779	WUHA2016-person-3089	0	2016	Wag Hemra, Ethiopia (WUHA)	Wag Hemra, Ethiopia (WUHA) 2016	1	84	7	0	0	0	4	4	0.6020599913279624	NA	1113	0	NA
WUHA2016	WUHA2016-cluster-29	WUHA2016-household-1779	WUHA2016-person-3087	0	2016	Wag Hemra, Ethiopia (WUHA)	Wag Hemra, Ethiopia (WUHA) 2016	1	60	5	0	0	0	11	11	1.0413926851582251	NA	1113	0	NA
WUHA2016	WUHA2016-cluster-29	WUHA2016-household-1780	WUHA2016-person-3090	0	2016	Wag Hemra, Ethiopia (WUHA)	Wag Hemra, Ethiopia (WUHA) 2016	1	84	7	0	0	0	24933	24933	4.396774537030026	NA	1113	1	NA
WUHA2016	WUHA2016-cluster-29	WUHA2016-household-1781	WUHA2016-person-3091	0	2016	Wag Hemra, Ethiopia (WUHA)	Wag Hemra, Ethiopia (WUHA) 2016	1	60	5	0	0	0	25064	25064	4.399050381873649	NA	1113	1	NA
WUHA2016	WUHA2016-cluster-29	WUHA2016-household-1782	WUHA2016-person-3092	0	2016	Wag Hemra, Ethiopia (WUHA)	Wag Hemra, Ethiopia (WUHA) 2016	1	60	5	0	1	NA	17485	17485	4.242665636645263	NA	1113	1	NA
WUHA2016	WUHA2016-cluster-29	WUHA2016-household-1783	WUHA2016-person-3094	0	2016	Wag Hemra, Ethiopia (WUHA)	Wag Hemra, Ethiopia (WUHA) 2016	1	12	1	0	1	NA	5	5	0.6989700043360189	NA	1113	0	NA
WUHA2016	WUHA2016-cluster-29	WUHA2016-household-1783	WUHA2016-person-3093	0	2016	Wag Hemra, Ethiopia (WUHA)	Wag Hemra, Ethiopia (WUHA) 2016	1	12	1	0	0	0	8	8	0.9030899869919435	NA	1113	0	NA
WUHA2016	WUHA2016-cluster-29	WUHA2016-household-1787	WUHA2016-person-3098	0	2016	Wag Hemra, Ethiopia (WUHA)	Wag Hemra, Ethiopia (WUHA) 2016	1	12	1	0	0	0	4	4	0.6020599913279624	NA	1113	0	NA
WUHA2016	WUHA2016-cluster-29	WUHA2016-household-1794	WUHA2016-person-3106	0	2016	Wag Hemra, Ethiopia (WUHA)	Wag Hemra, Ethiopia (WUHA) 2016	1	108	9	0	0	0	18291	18291	4.2622374497415825	NA	1113	1	NA
WUHA2016	WUHA2016-cluster-29	WUHA2016-household-1797	WUHA2016-person-3111	0	2016	Wag Hemra, Ethiopia (WUHA)	Wag Hemra, Ethiopia (WUHA) 2016	1	24	2	0	0	0	4	4	0.6020599913279624	NA	1113	0	NA
WUHA2016	WUHA2016-cluster-29	WUHA2016-household-1799	WUHA2016-person-3113	0	2016	Wag Hemra, Ethiopia (WUHA)	Wag Hemra, Ethiopia (WUHA) 2016	1	95	7	0	0	0	1297	1297	3.11293997608408	NA	1113	1	NA
WUHA2016	WUHA2016-cluster-29	WUHA2016-household-1801	WUHA2016-person-3116	0	2016	Wag Hemra, Ethiopia (WUHA)	Wag Hemra, Ethiopia (WUHA) 2016	1	83	6	0	0	0	6	6	0.7781512503836436	NA	1113	0	NA
WUHA2016	WUHA2016-cluster-29	WUHA2016-household-1804	WUHA2016-person-3121	0	2016	Wag Hemra, Ethiopia (WUHA)	Wag Hemra, Ethiopia (WUHA) 2016	1	83	6	0	0	0	28486	28486	4.454631469952393	NA	1113	1	NA
WUHA2016	WUHA2016-cluster-29	WUHA2016-household-1806	WUHA2016-person-3123	0	2016	Wag Hemra, Ethiopia (WUHA)	Wag Hemra, Ethiopia (WUHA) 2016	1	35	2	0	1	NA	10541	10541	4.022881813332031	NA	1113	1	NA
WUHA2016	WUHA2016-cluster-29	WUHA2016-household-1808	WUHA2016-person-3128	0	2016	Wag Hemra, Ethiopia (WUHA)	Wag Hemra, Ethiopia (WUHA) 2016	1	35	2	0	1	NA	8	8	0.9030899869919435	NA	1113	0	NA
WUHA2016	WUHA2016-cluster-29	WUHA2016-household-1810	WUHA2016-person-3131	0	2016	Wag Hemra, Ethiopia (WUHA)	Wag Hemra, Ethiopia (WUHA) 2016	1	107	8	0	0	0	13	13	1.1139433523068367	NA	1113	0	NA
WUHA2016	WUHA2016-cluster-20	WUHA2016-household-1159	WUHA2016-person-2015	0	2016	Wag Hemra, Ethiopia (WUHA)	Wag Hemra, Ethiopia (WUHA) 2016	1	84	7	1	1	NA	31869	31869	4.5033684361974355	NA	1113	1	NA
WUHA2016	WUHA2016-cluster-20	WUHA2016-household-1160	WUHA2016-person-2016	0	2016	Wag Hemra, Ethiopia (WUHA)	Wag Hemra, Ethiopia (WUHA) 2016	1	72	6	0	1	NA	NA	NA	NA	NA	1113	NA	NA
WUHA2016	WUHA2016-cluster-20	WUHA2016-household-1161	WUHA2016-person-2017	0	2016	Wag Hemra, Ethiopia (WUHA)	Wag Hemra, Ethiopia (WUHA) 2016	1	60	5	1	1	NA	31827	31827	4.502795704130007	NA	1113	1	NA
WUHA2016	WUHA2016-cluster-20	WUHA2016-household-1162	WUHA2016-person-2019	0	2016	Wag Hemra, Ethiopia (WUHA)	Wag Hemra, Ethiopia (WUHA) 2016	1	48	4	0	0	0	5	5	0.6989700043360189	NA	1113	0	NA
WUHA2016	WUHA2016-cluster-20	WUHA2016-household-1162	WUHA2016-person-2018	0	2016	Wag Hemra, Ethiopia (WUHA)	Wag Hemra, Ethiopia (WUHA) 2016	1	96	8	0	0	0	29308	29308	4.466986182866968	NA	1113	1	NA
WUHA2016	WUHA2016-cluster-20	WUHA2016-household-1163	WUHA2016-person-2021	0	2016	Wag Hemra, Ethiopia (WUHA)	Wag Hemra, Ethiopia (WUHA) 2016	1	84	7	0	0	0	18	18	1.255272505103306	NA	1113	0	NA
WUHA2016	WUHA2016-cluster-20	WUHA2016-household-1164	WUHA2016-person-2023	0	2016	Wag Hemra, Ethiopia (WUHA)	Wag Hemra, Ethiopia (WUHA) 2016	1	60	5	0	0	0	24557	24557	4.3901753102286705	NA	1113	1	NA
WUHA2016	WUHA2016-cluster-20	WUHA2016-household-1164	WUHA2016-person-2022	0	2016	Wag Hemra, Ethiopia (WUHA)	Wag Hemra, Ethiopia (WUHA) 2016	1	60	5	0	0	0	NA	NA	NA	NA	1113	NA	NA
WUHA2016	WUHA2016-cluster-20	WUHA2016-household-1165	WUHA2016-person-2025	0	2016	Wag Hemra, Ethiopia (WUHA)	Wag Hemra, Ethiopia (WUHA) 2016	1	60	5	1	1	NA	30278	30278	4.481127184644075	NA	1113	1	NA
WUHA2016	WUHA2016-cluster-20	WUHA2016-household-1165	WUHA2016-person-2024	0	2016	Wag Hemra, Ethiopia (WUHA)	Wag Hemra, Ethiopia (WUHA) 2016	1	24	2	0	1	NA	30091	30091	4.478436620683433	NA	1113	1	NA
WUHA2016	WUHA2016-cluster-20	WUHA2016-household-1166	WUHA2016-person-2027	0	2016	Wag Hemra, Ethiopia (WUHA)	Wag Hemra, Ethiopia (WUHA) 2016	1	24	2	0	1	NA	26605	26605	4.424963263260741	NA	1113	1	NA
WUHA2016	WUHA2016-cluster-20	WUHA2016-household-1167	WUHA2016-person-2031	0	2016	Wag Hemra, Ethiopia (WUHA)	Wag Hemra, Ethiopia (WUHA) 2016	1	96	8	0	1	NA	16705	16705	4.22284647997415	NA	1113	1	NA
WUHA2016	WUHA2016-cluster-20	WUHA2016-household-1167	WUHA2016-person-2028	0	2016	Wag Hemra, Ethiopia (WUHA)	Wag Hemra, Ethiopia (WUHA) 2016	1	48	4	0	1	NA	29846	29846	4.474886134650251	NA	1113	1	NA
WUHA2016	WUHA2016-cluster-20	WUHA2016-household-1167	WUHA2016-person-2030	0	2016	Wag Hemra, Ethiopia (WUHA)	Wag Hemra, Ethiopia (WUHA) 2016	1	72	6	1	1	NA	29998	29998	4.47709230078906	NA	1113	1	NA
WUHA2016	WUHA2016-cluster-20	WUHA2016-household-1167	WUHA2016-person-2029	0	2016	Wag Hemra, Ethiopia (WUHA)	Wag Hemra, Ethiopia (WUHA) 2016	1	24	2	0	1	NA	8	8	0.9030899869919435	NA	1113	0	NA
WUHA2016	WUHA2016-cluster-20	WUHA2016-household-1168	WUHA2016-person-2032	0	2016	Wag Hemra, Ethiopia (WUHA)	Wag Hemra, Ethiopia (WUHA) 2016	1	24	2	0	1	NA	5	5	0.6989700043360189	NA	1113	0	NA
WUHA2016	WUHA2016-cluster-20	WUHA2016-household-1169	WUHA2016-person-2034	0	2016	Wag Hemra, Ethiopia (WUHA)	Wag Hemra, Ethiopia (WUHA) 2016	1	108	9	0	0	0	7	7	0.8450980400142568	NA	1113	0	NA
WUHA2016	WUHA2016-cluster-20	WUHA2016-household-1170	WUHA2016-person-2035	0	2016	Wag Hemra, Ethiopia (WUHA)	Wag Hemra, Ethiopia (WUHA) 2016	1	108	9	0	0	0	6375	6375	3.804480189105993	NA	1113	1	NA
WUHA2016	WUHA2016-cluster-20	WUHA2016-household-1171	WUHA2016-person-2036	0	2016	Wag Hemra, Ethiopia (WUHA)	Wag Hemra, Ethiopia (WUHA) 2016	1	60	5	0	1	NA	28467	28467	4.454341701355048	NA	1113	1	NA
WUHA2016	WUHA2016-cluster-20	WUHA2016-household-1172	WUHA2016-person-2037	0	2016	Wag Hemra, Ethiopia (WUHA)	Wag Hemra, Ethiopia (WUHA) 2016	1	48	4	0	1	NA	28	28	1.4471580313422192	NA	1113	0	NA
WUHA2016	WUHA2016-cluster-20	WUHA2016-household-1173	WUHA2016-person-2039	0	2016	Wag Hemra, Ethiopia (WUHA)	Wag Hemra, Ethiopia (WUHA) 2016	1	34	2	0	1	NA	1636	1636	3.2137832993353044	NA	1113	1	NA
WUHA2016	WUHA2016-cluster-20	WUHA2016-household-1174	WUHA2016-person-2040	0	2016	Wag Hemra, Ethiopia (WUHA)	Wag Hemra, Ethiopia (WUHA) 2016	1	39	3	1	1	NA	30473	30473	4.4839152116664085	NA	1113	1	NA
WUHA2016	WUHA2016-cluster-20	WUHA2016-household-1175	WUHA2016-person-2042	0	2016	Wag Hemra, Ethiopia (WUHA)	Wag Hemra, Ethiopia (WUHA) 2016	1	27	2	1	1	NA	31625	31625	4.500030534183875	NA	1113	1	NA
WUHA2016	WUHA2016-cluster-8	WUHA2016-household-432	WUHA2016-person-794	0	2016	Wag Hemra, Ethiopia (WUHA)	Wag Hemra, Ethiopia (WUHA) 2016	1	25	2	1	1	1	31923	31923	4.504103697911267	NA	1113	1	NA
WUHA2016	WUHA2016-cluster-8	WUHA2016-household-433	WUHA2016-person-798	0	2016	Wag Hemra, Ethiopia (WUHA)	Wag Hemra, Ethiopia (WUHA) 2016	1	109	9	0	0	0	27132	27132	4.433481808392984	NA	1113	1	NA
WUHA2016	WUHA2016-cluster-8	WUHA2016-household-434	WUHA2016-person-800	0	2016	Wag Hemra, Ethiopia (WUHA)	Wag Hemra, Ethiopia (WUHA) 2016	1	97	8	0	0	0	14462	14462	4.160228357197859	NA	1113	1	NA
WUHA2016	WUHA2016-cluster-8	WUHA2016-household-434	WUHA2016-person-799	0	2016	Wag Hemra, Ethiopia (WUHA)	Wag Hemra, Ethiopia (WUHA) 2016	1	73	6	0	0	0	488	488	2.6884198220027105	NA	1113	0	NA
WUHA2016	WUHA2016-cluster-8	WUHA2016-household-434	WUHA2016-person-801	0	2016	Wag Hemra, Ethiopia (WUHA)	Wag Hemra, Ethiopia (WUHA) 2016	1	49	4	1	1	NA	31543	31543	4.498902995951865	NA	1113	1	NA
WUHA2016	WUHA2016-cluster-8	WUHA2016-household-435	WUHA2016-person-803	0	2016	Wag Hemra, Ethiopia (WUHA)	Wag Hemra, Ethiopia (WUHA) 2016	1	37	3	0	0	0	2	2	0.3010299956639812	NA	1113	0	NA
WUHA2016	WUHA2016-cluster-8	WUHA2016-household-438	WUHA2016-person-807	0	2016	Wag Hemra, Ethiopia (WUHA)	Wag Hemra, Ethiopia (WUHA) 2016	1	97	8	1	1	NA	30763	30763	4.488028685482944	NA	1113	1	NA
WUHA2016	WUHA2016-cluster-8	WUHA2016-household-438	WUHA2016-person-809	0	2016	Wag Hemra, Ethiopia (WUHA)	Wag Hemra, Ethiopia (WUHA) 2016	1	73	6	1	1	NA	31581	31581	4.499425877654731	NA	1113	1	NA
WUHA2016	WUHA2016-cluster-8	WUHA2016-household-438	WUHA2016-person-808	0	2016	Wag Hemra, Ethiopia (WUHA)	Wag Hemra, Ethiopia (WUHA) 2016	1	25	2	1	1	NA	31292	31292	4.495433321573987	NA	1113	1	NA
WUHA2016	WUHA2016-cluster-8	WUHA2016-household-439	WUHA2016-person-810	0	2016	Wag Hemra, Ethiopia (WUHA)	Wag Hemra, Ethiopia (WUHA) 2016	1	49	4	1	1	NA	32072	32072	4.506126043242465	NA	1113	1	NA
WUHA2016	WUHA2016-cluster-8	WUHA2016-household-440	WUHA2016-person-812	0	2016	Wag Hemra, Ethiopia (WUHA)	Wag Hemra, Ethiopia (WUHA) 2016	1	73	6	1	1	1	29894	29894	4.4755840301848115	NA	1113	1	NA
WUHA2016	WUHA2016-cluster-8	WUHA2016-household-440	WUHA2016-person-811	0	2016	Wag Hemra, Ethiopia (WUHA)	Wag Hemra, Ethiopia (WUHA) 2016	1	49	4	1	NA	1	30818	30818	4.488804450827966	NA	1113	1	NA
WUHA2016	WUHA2016-cluster-8	WUHA2016-household-442	WUHA2016-person-817	0	2016	Wag Hemra, Ethiopia (WUHA)	Wag Hemra, Ethiopia (WUHA) 2016	1	13	1	1	1	NA	25418	25418	4.40514137536295	NA	1113	1	NA
WUHA2016	WUHA2016-cluster-8	WUHA2016-household-443	WUHA2016-person-821	0	2016	Wag Hemra, Ethiopia (WUHA)	Wag Hemra, Ethiopia (WUHA) 2016	1	97	8	0	0	0	3	3	0.47712125471966244	NA	1113	0	NA
WUHA2016	WUHA2016-cluster-8	WUHA2016-household-443	WUHA2016-person-820	0	2016	Wag Hemra, Ethiopia (WUHA)	Wag Hemra, Ethiopia (WUHA) 2016	1	49	4	0	1	NA	8	8	0.9030899869919435	NA	1113	0	NA
WUHA2016	WUHA2016-cluster-8	WUHA2016-household-445	WUHA2016-person-823	0	2016	Wag Hemra, Ethiopia (WUHA)	Wag Hemra, Ethiopia (WUHA) 2016	1	49	4	1	1	NA	31977	31977	4.504837716928653	NA	1113	1	NA
WUHA2016	WUHA2016-cluster-8	WUHA2016-household-446	WUHA2016-person-825	0	2016	Wag Hemra, Ethiopia (WUHA)	Wag Hemra, Ethiopia (WUHA) 2016	1	37	3	0	0	0	7	7	0.8450980400142568	NA	1113	0	NA
WUHA2016	WUHA2016-cluster-8	WUHA2016-household-446	WUHA2016-person-824	0	2016	Wag Hemra, Ethiopia (WUHA)	Wag Hemra, Ethiopia (WUHA) 2016	1	73	6	0	0	0	29	29	1.462397997898956	NA	1113	0	NA
WUHA2016	WUHA2016-cluster-8	WUHA2016-household-448	WUHA2016-person-827	0	2016	Wag Hemra, Ethiopia (WUHA)	Wag Hemra, Ethiopia (WUHA) 2016	1	97	8	0	0	0	30210	30210	4.480150725273281	NA	1113	1	NA
WUHA2016	WUHA2016-cluster-8	WUHA2016-household-449	WUHA2016-person-831	0	2016	Wag Hemra, Ethiopia (WUHA)	Wag Hemra, Ethiopia (WUHA) 2016	1	97	8	0	0	0	161	161	2.2068258760318495	NA	1113	0	NA
WUHA2016	WUHA2016-cluster-8	WUHA2016-household-449	WUHA2016-person-833	0	2016	Wag Hemra, Ethiopia (WUHA)	Wag Hemra, Ethiopia (WUHA) 2016	1	49	4	0	0	0	4	4	0.6020599913279624	NA	1113	0	NA
WUHA2016	WUHA2016-cluster-8	WUHA2016-household-449	WUHA2016-person-832	0	2016	Wag Hemra, Ethiopia (WUHA)	Wag Hemra, Ethiopia (WUHA) 2016	1	25	2	0	1	NA	10	10	1	NA	1113	0	NA
WUHA2016	WUHA2016-cluster-8	WUHA2016-household-452	WUHA2016-person-838	0	2016	Wag Hemra, Ethiopia (WUHA)	Wag Hemra, Ethiopia (WUHA) 2016	1	97	8	0	1	NA	6	6	0.7781512503836436	NA	1113	0	NA
WUHA2016	WUHA2016-cluster-8	WUHA2016-household-456	WUHA2016-person-844	0	2016	Wag Hemra, Ethiopia (WUHA)	Wag Hemra, Ethiopia (WUHA) 2016	1	85	7	0	0	0	30071	30071	4.478147870643274	NA	1113	1	NA
WUHA2016	WUHA2016-cluster-8	WUHA2016-household-450	WUHA2016-person-834	0	2016	Wag Hemra, Ethiopia (WUHA)	Wag Hemra, Ethiopia (WUHA) 2016	1	61	5	0	1	NA	1758	1758	3.245018870737753	NA	1113	1	NA
WUHA2016	WUHA2016-cluster-8	WUHA2016-household-441	WUHA2016-person-813	0	2016	Wag Hemra, Ethiopia (WUHA)	Wag Hemra, Ethiopia (WUHA) 2016	1	109	9	0	0	0	6156	6156	3.789298611159441	NA	1113	1	NA
WUHA2016	WUHA2016-cluster-20	WUHA2016-household-1176	WUHA2016-person-2043	0	2016	Wag Hemra, Ethiopia (WUHA)	Wag Hemra, Ethiopia (WUHA) 2016	1	36	3	1	1	NA	46	46	1.662757831681574	NA	1113	0	NA
WUHA2016	WUHA2016-cluster-20	WUHA2016-household-1178	WUHA2016-person-2045	0	2016	Wag Hemra, Ethiopia (WUHA)	Wag Hemra, Ethiopia (WUHA) 2016	1	96	8	1	1	NA	31208	31208	4.494265937303735	NA	1113	1	NA
WUHA2016	WUHA2016-cluster-20	WUHA2016-household-1179	WUHA2016-person-2046	0	2016	Wag Hemra, Ethiopia (WUHA)	Wag Hemra, Ethiopia (WUHA) 2016	1	24	2	1	NA	1	29670	29670	4.472317546316842	NA	1113	1	NA
WUHA2016	WUHA2016-cluster-20	WUHA2016-household-1180	WUHA2016-person-2047	0	2016	Wag Hemra, Ethiopia (WUHA)	Wag Hemra, Ethiopia (WUHA) 2016	1	108	9	1	0	0	30931	30931	4.490393960981564	NA	1113	1	NA
WUHA2016	WUHA2016-cluster-20	WUHA2016-household-1180	WUHA2016-person-2048	0	2016	Wag Hemra, Ethiopia (WUHA)	Wag Hemra, Ethiopia (WUHA) 2016	1	72	6	1	1	NA	31220	31220	4.494432898726399	NA	1113	1	NA
WUHA2016	WUHA2016-cluster-20	WUHA2016-household-1180	WUHA2016-person-2049	0	2016	Wag Hemra, Ethiopia (WUHA)	Wag Hemra, Ethiopia (WUHA) 2016	1	48	4	1	1	NA	31744	31744	4.501661650474085	NA	1113	1	NA
WUHA2016	WUHA2016-cluster-8	WUHA2016-household-465	WUHA2016-person-854	0	2016	Wag Hemra, Ethiopia (WUHA)	Wag Hemra, Ethiopia (WUHA) 2016	1	72	6	0	0	0	11	11	1.0413926851582251	NA	1113	0	NA
WUHA2016	WUHA2016-cluster-8	WUHA2016-household-467	WUHA2016-person-859	0	2016	Wag Hemra, Ethiopia (WUHA)	Wag Hemra, Ethiopia (WUHA) 2016	1	60	5	1	1	NA	31523	31523	4.49862754198525	NA	1113	1	NA
WUHA2016	WUHA2016-cluster-8	WUHA2016-household-471	WUHA2016-person-866	0	2016	Wag Hemra, Ethiopia (WUHA)	Wag Hemra, Ethiopia (WUHA) 2016	1	36	3	0	0	0	2	2	0.3010299956639812	NA	1113	0	NA
WUHA2016	WUHA2016-cluster-8	WUHA2016-household-471	WUHA2016-person-867	0	2016	Wag Hemra, Ethiopia (WUHA)	Wag Hemra, Ethiopia (WUHA) 2016	1	72	6	0	0	0	6	6	0.7781512503836436	NA	1113	0	NA
WUHA2016	WUHA2016-cluster-8	WUHA2016-household-471	WUHA2016-person-868	0	2016	Wag Hemra, Ethiopia (WUHA)	Wag Hemra, Ethiopia (WUHA) 2016	1	12	1	0	1	NA	1	1	0	NA	1113	0	NA
WUHA2016	WUHA2016-cluster-8	WUHA2016-household-472	WUHA2016-person-869	0	2016	Wag Hemra, Ethiopia (WUHA)	Wag Hemra, Ethiopia (WUHA) 2016	1	72	6	0	NA	1	19557	19557	4.29130223575985	NA	1113	1	NA
WUHA2016	WUHA2016-cluster-8	WUHA2016-household-460	WUHA2016-person-848	0	2016	Wag Hemra, Ethiopia (WUHA)	Wag Hemra, Ethiopia (WUHA) 2016	1	72	6	0	1	NA	1	1	0	NA	1113	0	NA
WUHA2016	WUHA2016-cluster-8	WUHA2016-household-463	WUHA2016-person-852	0	2016	Wag Hemra, Ethiopia (WUHA)	Wag Hemra, Ethiopia (WUHA) 2016	1	72	6	0	NA	NA	4382	4382	3.6416723732246865	NA	1113	1	NA
WUHA2016	WUHA2016-cluster-8	WUHA2016-household-469	WUHA2016-person-862	0	2016	Wag Hemra, Ethiopia (WUHA)	Wag Hemra, Ethiopia (WUHA) 2016	1	36	3	0	0	0	3	3	0.47712125471966244	NA	1113	0	NA
WUHA2016	WUHA2016-cluster-8	WUHA2016-household-475	WUHA2016-person-877	0	2016	Wag Hemra, Ethiopia (WUHA)	Wag Hemra, Ethiopia (WUHA) 2016	1	83	6	0	1	1	20441	20441	4.310502138226795	NA	1113	1	NA
WUHA2016	WUHA2016-cluster-8	WUHA2016-household-475	WUHA2016-person-875	0	2016	Wag Hemra, Ethiopia (WUHA)	Wag Hemra, Ethiopia (WUHA) 2016	1	47	3	0	NA	1	2650	2650	3.423245873936808	NA	1113	1	NA
WUHA2016	WUHA2016-cluster-8	WUHA2016-household-475	WUHA2016-person-876	0	2016	Wag Hemra, Ethiopia (WUHA)	Wag Hemra, Ethiopia (WUHA) 2016	1	23	1	0	1	NA	1	1	0	NA	1113	0	NA
WUHA2016	WUHA2016-cluster-8	WUHA2016-household-476	WUHA2016-person-878	0	2016	Wag Hemra, Ethiopia (WUHA)	Wag Hemra, Ethiopia (WUHA) 2016	1	107	8	1	1	NA	28067	28067	4.448195994641067	NA	1113	1	NA
WUHA2016	WUHA2016-cluster-8	WUHA2016-household-476	WUHA2016-person-879	0	2016	Wag Hemra, Ethiopia (WUHA)	Wag Hemra, Ethiopia (WUHA) 2016	1	35	2	0	0	0	22	22	1.3424226808222062	NA	1113	0	NA
WUHA2016	WUHA2016-cluster-8	WUHA2016-household-477	WUHA2016-person-882	0	2016	Wag Hemra, Ethiopia (WUHA)	Wag Hemra, Ethiopia (WUHA) 2016	1	24	2	1	1	1	31857	31857	4.50320487552065	NA	1113	1	NA
WUHA2016	WUHA2016-cluster-8	WUHA2016-household-477	WUHA2016-person-881	0	2016	Wag Hemra, Ethiopia (WUHA)	Wag Hemra, Ethiopia (WUHA) 2016	1	96	8	0	0	0	6351	6351	3.8028421127390746	NA	1113	1	NA
WUHA2016	WUHA2016-cluster-8	WUHA2016-household-478	WUHA2016-person-883	0	2016	Wag Hemra, Ethiopia (WUHA)	Wag Hemra, Ethiopia (WUHA) 2016	1	12	1	0	1	1	6	6	0.7781512503836436	NA	1113	0	NA
WUHA2016	WUHA2016-cluster-8	WUHA2016-household-479	WUHA2016-person-885	0	2016	Wag Hemra, Ethiopia (WUHA)	Wag Hemra, Ethiopia (WUHA) 2016	1	36	3	0	1	NA	2	2	0.3010299956639812	NA	1113	0	NA
WUHA2016	WUHA2016-cluster-8	WUHA2016-household-480	WUHA2016-person-887	0	2016	Wag Hemra, Ethiopia (WUHA)	Wag Hemra, Ethiopia (WUHA) 2016	1	72	6	0	1	NA	30233	30233	4.480481244061755	NA	1113	1	NA
WUHA2016	WUHA2016-cluster-8	WUHA2016-household-481	WUHA2016-person-889	0	2016	Wag Hemra, Ethiopia (WUHA)	Wag Hemra, Ethiopia (WUHA) 2016	1	84	7	1	1	1	31894	31894	4.503708989891708	NA	1113	1	NA
WUHA2016	WUHA2016-cluster-8	WUHA2016-household-482	WUHA2016-person-890	0	2016	Wag Hemra, Ethiopia (WUHA)	Wag Hemra, Ethiopia (WUHA) 2016	1	24	2	0	1	NA	3	3	0.47712125471966244	NA	1113	0	NA
WUHA2016	WUHA2016-cluster-3	WUHA2016-household-114	WUHA2016-person-205	0	2016	Wag Hemra, Ethiopia (WUHA)	Wag Hemra, Ethiopia (WUHA) 2016	1	72	6	NA	1	NA	28954	28954	4.461708570064366	NA	1113	1	NA
WUHA2016	WUHA2016-cluster-3	WUHA2016-household-114	WUHA2016-person-204	0	2016	Wag Hemra, Ethiopia (WUHA)	Wag Hemra, Ethiopia (WUHA) 2016	1	96	8	0	1	NA	12	12	1.0791812460476249	NA	1113	0	NA
WUHA2016	WUHA2016-cluster-31	WUHA2016-household-1879	WUHA2016-person-3257	0	2016	Wag Hemra, Ethiopia (WUHA)	Wag Hemra, Ethiopia (WUHA) 2016	1	23	1	0	1	NA	4	4	0.6020599913279624	NA	1113	0	NA
WUHA2016	WUHA2016-cluster-31	WUHA2016-household-1882	WUHA2016-person-3262	0	2016	Wag Hemra, Ethiopia (WUHA)	Wag Hemra, Ethiopia (WUHA) 2016	1	72	6	0	1	NA	60	60	1.7781512503836436	NA	1113	0	NA
WUHA2016	WUHA2016-cluster-31	WUHA2016-household-1882	WUHA2016-person-3261	0	2016	Wag Hemra, Ethiopia (WUHA)	Wag Hemra, Ethiopia (WUHA) 2016	1	12	1	0	1	NA	3	3	0.47712125471966244	NA	1113	0	NA
WUHA2016	WUHA2016-cluster-31	WUHA2016-household-1882	WUHA2016-person-3260	0	2016	Wag Hemra, Ethiopia (WUHA)	Wag Hemra, Ethiopia (WUHA) 2016	1	96	8	NA	NA	NA	3155	3155	3.498999363580153	NA	1113	1	NA
WUHA2016	WUHA2016-cluster-31	WUHA2016-household-1882	WUHA2016-person-3263	0	2016	Wag Hemra, Ethiopia (WUHA)	Wag Hemra, Ethiopia (WUHA) 2016	1	36	3	0	0	0	5	5	0.6989700043360189	NA	1113	0	NA
WUHA2016	WUHA2016-cluster-31	WUHA2016-household-1883	WUHA2016-person-3265	0	2016	Wag Hemra, Ethiopia (WUHA)	Wag Hemra, Ethiopia (WUHA) 2016	1	72	6	NA	NA	NA	NA	NA	NA	NA	1113	NA	NA
WUHA2016	WUHA2016-cluster-31	WUHA2016-household-1883	WUHA2016-person-3264	0	2016	Wag Hemra, Ethiopia (WUHA)	Wag Hemra, Ethiopia (WUHA) 2016	1	36	3	NA	NA	NA	NA	NA	NA	NA	1113	NA	NA
WUHA2016	WUHA2016-cluster-31	WUHA2016-household-1884	WUHA2016-person-3266	0	2016	Wag Hemra, Ethiopia (WUHA)	Wag Hemra, Ethiopia (WUHA) 2016	1	96	8	0	1	NA	11	11	1.0413926851582251	NA	1113	0	NA
WUHA2016	WUHA2016-cluster-31	WUHA2016-household-1885	WUHA2016-person-3269	0	2016	Wag Hemra, Ethiopia (WUHA)	Wag Hemra, Ethiopia (WUHA) 2016	1	96	8	0	NA	1	1022	1022	3.009450895798694	NA	1113	0	NA
WUHA2016	WUHA2016-cluster-31	WUHA2016-household-1887	WUHA2016-person-3272	0	2016	Wag Hemra, Ethiopia (WUHA)	Wag Hemra, Ethiopia (WUHA) 2016	1	107	8	0	0	0	30214	30214	4.480208224873775	NA	1113	1	NA
WUHA2016	WUHA2016-cluster-31	WUHA2016-household-1888	WUHA2016-person-3273	0	2016	Wag Hemra, Ethiopia (WUHA)	Wag Hemra, Ethiopia (WUHA) 2016	1	95	7	0	0	0	23768	23768	4.375992638795608	NA	1113	1	NA
WUHA2016	WUHA2016-cluster-31	WUHA2016-household-1889	WUHA2016-person-3275	0	2016	Wag Hemra, Ethiopia (WUHA)	Wag Hemra, Ethiopia (WUHA) 2016	1	83	6	0	NA	NA	25707	25707	4.410051397550452	NA	1113	1	NA
WUHA2016	WUHA2016-cluster-31	WUHA2016-household-1890	WUHA2016-person-3277	0	2016	Wag Hemra, Ethiopia (WUHA)	Wag Hemra, Ethiopia (WUHA) 2016	1	83	6	0	0	0	10	10	1	NA	1113	0	NA
WUHA2016	WUHA2016-cluster-31	WUHA2016-household-1892	WUHA2016-person-3279	0	2016	Wag Hemra, Ethiopia (WUHA)	Wag Hemra, Ethiopia (WUHA) 2016	1	47	3	0	1	NA	24	24	1.380211241711606	NA	1113	0	NA
WUHA2016	WUHA2016-cluster-31	WUHA2016-household-1892	WUHA2016-person-3280	0	2016	Wag Hemra, Ethiopia (WUHA)	Wag Hemra, Ethiopia (WUHA) 2016	1	83	6	0	1	NA	24	24	1.380211241711606	NA	1113	0	NA
WUHA2016	WUHA2016-cluster-31	WUHA2016-household-1894	WUHA2016-person-3285	0	2016	Wag Hemra, Ethiopia (WUHA)	Wag Hemra, Ethiopia (WUHA) 2016	1	35	2	0	1	NA	13	13	1.1139433523068367	NA	1113	0	NA
WUHA2016	WUHA2016-cluster-31	WUHA2016-household-1895	WUHA2016-person-3288	0	2016	Wag Hemra, Ethiopia (WUHA)	Wag Hemra, Ethiopia (WUHA) 2016	1	84	7	NA	1	NA	4	4	0.6020599913279624	NA	1113	0	NA
WUHA2016	WUHA2016-cluster-31	WUHA2016-household-1895	WUHA2016-person-3287	0	2016	Wag Hemra, Ethiopia (WUHA)	Wag Hemra, Ethiopia (WUHA) 2016	1	48	4	0	1	NA	4	4	0.6020599913279624	NA	1113	0	NA
WUHA2016	WUHA2016-cluster-31	WUHA2016-household-1896	WUHA2016-person-3289	0	2016	Wag Hemra, Ethiopia (WUHA)	Wag Hemra, Ethiopia (WUHA) 2016	1	36	3	0	1	NA	34	34	1.5314789170422551	NA	1113	0	NA
WUHA2016	WUHA2016-cluster-31	WUHA2016-household-1897	WUHA2016-person-3292	0	2016	Wag Hemra, Ethiopia (WUHA)	Wag Hemra, Ethiopia (WUHA) 2016	1	72	6	0	0	0	8	8	0.9030899869919435	NA	1113	0	NA
WUHA2016	WUHA2016-cluster-31	WUHA2016-household-1897	WUHA2016-person-3291	0	2016	Wag Hemra, Ethiopia (WUHA)	Wag Hemra, Ethiopia (WUHA) 2016	1	36	3	0	0	0	1	1	0	NA	1113	0	NA
WUHA2016	WUHA2016-cluster-31	WUHA2016-household-1898	WUHA2016-person-3293	0	2016	Wag Hemra, Ethiopia (WUHA)	Wag Hemra, Ethiopia (WUHA) 2016	1	84	7	0	0	0	4	4	0.6020599913279624	NA	1113	0	NA
WUHA2016	WUHA2016-cluster-31	WUHA2016-household-1899	WUHA2016-person-3294	0	2016	Wag Hemra, Ethiopia (WUHA)	Wag Hemra, Ethiopia (WUHA) 2016	1	72	6	0	0	0	3	3	0.47712125471966244	NA	1113	0	NA
WUHA2016	WUHA2016-cluster-31	WUHA2016-household-1900	WUHA2016-person-3296	0	2016	Wag Hemra, Ethiopia (WUHA)	Wag Hemra, Ethiopia (WUHA) 2016	1	23	1	0	0	0	4	4	0.6020599913279624	NA	1113	0	NA
WUHA2016	WUHA2016-cluster-31	WUHA2016-household-1902	WUHA2016-person-3300	0	2016	Wag Hemra, Ethiopia (WUHA)	Wag Hemra, Ethiopia (WUHA) 2016	1	59	4	0	1	NA	7	7	0.8450980400142568	NA	1113	0	NA
WUHA2016	WUHA2016-cluster-31	WUHA2016-household-1903	WUHA2016-person-3301	0	2016	Wag Hemra, Ethiopia (WUHA)	Wag Hemra, Ethiopia (WUHA) 2016	1	71	5	0	0	0	3	3	0.47712125471966244	NA	1113	0	NA
WUHA2016	WUHA2016-cluster-31	WUHA2016-household-1905	WUHA2016-person-3304	0	2016	Wag Hemra, Ethiopia (WUHA)	Wag Hemra, Ethiopia (WUHA) 2016	1	36	3	0	0	0	2	2	0.3010299956639812	NA	1113	0	NA
WUHA2016	WUHA2016-cluster-31	WUHA2016-household-1905	WUHA2016-person-3305	0	2016	Wag Hemra, Ethiopia (WUHA)	Wag Hemra, Ethiopia (WUHA) 2016	1	18	1	0	NA	1	3	3	0.47712125471966244	NA	1113	0	NA
WUHA2016	WUHA2016-cluster-31	WUHA2016-household-1906	WUHA2016-person-3306	0	2016	Wag Hemra, Ethiopia (WUHA)	Wag Hemra, Ethiopia (WUHA) 2016	1	60	5	0	0	0	11	11	1.0413926851582251	NA	1113	0	NA
WUHA2016	WUHA2016-cluster-31	WUHA2016-household-1906	WUHA2016-person-3308	0	2016	Wag Hemra, Ethiopia (WUHA)	Wag Hemra, Ethiopia (WUHA) 2016	1	108	9	0	0	0	29537	29537	4.470366383000007	NA	1113	1	NA
WUHA2016	WUHA2016-cluster-31	WUHA2016-household-1906	WUHA2016-person-3307	0	2016	Wag Hemra, Ethiopia (WUHA)	Wag Hemra, Ethiopia (WUHA) 2016	1	12	1	0	0	0	6	6	0.7781512503836436	NA	1113	0	NA
WUHA2016	WUHA2016-cluster-31	WUHA2016-household-1907	WUHA2016-person-3310	0	2016	Wag Hemra, Ethiopia (WUHA)	Wag Hemra, Ethiopia (WUHA) 2016	1	96	8	0	0	0	28492	28492	4.454722935672532	NA	1113	1	NA
WUHA2016	WUHA2016-cluster-31	WUHA2016-household-1907	WUHA2016-person-3309	0	2016	Wag Hemra, Ethiopia (WUHA)	Wag Hemra, Ethiopia (WUHA) 2016	1	72	6	0	1	NA	3	3	0.47712125471966244	NA	1113	0	NA
WUHA2016	WUHA2016-cluster-31	WUHA2016-household-1907	WUHA2016-person-3311	0	2016	Wag Hemra, Ethiopia (WUHA)	Wag Hemra, Ethiopia (WUHA) 2016	1	24	2	0	1	1	7	7	0.8450980400142568	NA	1113	0	NA
WUHA2016	WUHA2016-cluster-31	WUHA2016-household-1909	WUHA2016-person-3313	0	2016	Wag Hemra, Ethiopia (WUHA)	Wag Hemra, Ethiopia (WUHA) 2016	1	84	7	0	0	0	1	1	0	NA	1113	0	NA
WUHA2016	WUHA2016-cluster-31	WUHA2016-household-1910	WUHA2016-person-3315	0	2016	Wag Hemra, Ethiopia (WUHA)	Wag Hemra, Ethiopia (WUHA) 2016	1	71	5	0	0	0	5	5	0.6989700043360189	NA	1113	0	NA
WUHA2016	WUHA2016-cluster-31	WUHA2016-household-1911	WUHA2016-person-3316	0	2016	Wag Hemra, Ethiopia (WUHA)	Wag Hemra, Ethiopia (WUHA) 2016	1	95	7	0	1	NA	58	58	1.7634279935629373	NA	1113	0	NA
WUHA2016	WUHA2016-cluster-31	WUHA2016-household-1912	WUHA2016-person-3317	0	2016	Wag Hemra, Ethiopia (WUHA)	Wag Hemra, Ethiopia (WUHA) 2016	1	71	5	0	1	NA	7	7	0.8450980400142568	NA	1113	0	NA
WUHA2016	WUHA2016-cluster-31	WUHA2016-household-1913	WUHA2016-person-3318	0	2016	Wag Hemra, Ethiopia (WUHA)	Wag Hemra, Ethiopia (WUHA) 2016	1	96	8	NA	1	NA	10	10	1	NA	1113	0	NA
WUHA2016	WUHA2016-cluster-31	WUHA2016-household-1914	WUHA2016-person-3322	0	2016	Wag Hemra, Ethiopia (WUHA)	Wag Hemra, Ethiopia (WUHA) 2016	1	83	6	0	0	0	26993	26993	4.431251154695155	NA	1113	1	NA
WUHA2016	WUHA2016-cluster-31	WUHA2016-household-1915	WUHA2016-person-3323	0	2016	Wag Hemra, Ethiopia (WUHA)	Wag Hemra, Ethiopia (WUHA) 2016	1	23	1	0	1	NA	8	8	0.9030899869919435	NA	1113	0	NA
WUHA2016	WUHA2016-cluster-31	WUHA2016-household-1915	WUHA2016-person-3324	0	2016	Wag Hemra, Ethiopia (WUHA)	Wag Hemra, Ethiopia (WUHA) 2016	1	83	6	0	0	0	7	7	0.8450980400142568	NA	1113	0	NA
WUHA2016	WUHA2016-cluster-31	WUHA2016-household-1916	WUHA2016-person-3327	0	2016	Wag Hemra, Ethiopia (WUHA)	Wag Hemra, Ethiopia (WUHA) 2016	1	108	9	0	1	NA	856	856	2.932473764677153	NA	1113	0	NA
WUHA2016	WUHA2016-cluster-31	WUHA2016-household-1916	WUHA2016-person-3326	0	2016	Wag Hemra, Ethiopia (WUHA)	Wag Hemra, Ethiopia (WUHA) 2016	1	84	7	0	0	0	6	6	0.7781512503836436	NA	1113	0	NA
WUHA2016	WUHA2016-cluster-31	WUHA2016-household-1916	WUHA2016-person-3325	0	2016	Wag Hemra, Ethiopia (WUHA)	Wag Hemra, Ethiopia (WUHA) 2016	1	48	4	0	1	NA	4	4	0.6020599913279624	NA	1113	0	NA
WUHA2016	WUHA2016-cluster-31	WUHA2016-household-1917	WUHA2016-person-3329	0	2016	Wag Hemra, Ethiopia (WUHA)	Wag Hemra, Ethiopia (WUHA) 2016	1	84	7	0	0	0	8	8	0.9030899869919435	NA	1113	0	NA
WUHA2016	WUHA2016-cluster-31	WUHA2016-household-1918	WUHA2016-person-3331	0	2016	Wag Hemra, Ethiopia (WUHA)	Wag Hemra, Ethiopia (WUHA) 2016	1	12	1	1	1	NA	31895	31895	4.5037226064864795	NA	1113	1	NA
WUHA2016	WUHA2016-cluster-31	WUHA2016-household-1918	WUHA2016-person-3330	0	2016	Wag Hemra, Ethiopia (WUHA)	Wag Hemra, Ethiopia (WUHA) 2016	1	84	7	NA	0	0	5	5	0.6989700043360189	NA	1113	0	NA
WUHA2016	WUHA2016-cluster-31	WUHA2016-household-1919	WUHA2016-person-3334	0	2016	Wag Hemra, Ethiopia (WUHA)	Wag Hemra, Ethiopia (WUHA) 2016	1	60	5	0	1	NA	8	8	0.9030899869919435	NA	1113	0	NA
WUHA2016	WUHA2016-cluster-31	WUHA2016-household-1919	WUHA2016-person-3333	0	2016	Wag Hemra, Ethiopia (WUHA)	Wag Hemra, Ethiopia (WUHA) 2016	1	36	3	0	0	0	6	6	0.7781512503836436	NA	1113	0	NA
WUHA2016	WUHA2016-cluster-31	WUHA2016-household-1919	WUHA2016-person-3335	0	2016	Wag Hemra, Ethiopia (WUHA)	Wag Hemra, Ethiopia (WUHA) 2016	1	48	4	1	1	NA	26431	26431	4.422113594696833	NA	1113	1	NA
WUHA2016	WUHA2016-cluster-31	WUHA2016-household-1919	WUHA2016-person-3332	0	2016	Wag Hemra, Ethiopia (WUHA)	Wag Hemra, Ethiopia (WUHA) 2016	1	24	2	0	0	0	4	4	0.6020599913279624	NA	1113	0	NA
WUHA2016	WUHA2016-cluster-31	WUHA2016-household-1920	WUHA2016-person-3336	0	2016	Wag Hemra, Ethiopia (WUHA)	Wag Hemra, Ethiopia (WUHA) 2016	1	84	7	0	1	NA	27350	27350	4.43695733066945	NA	1113	1	NA
WUHA2016	WUHA2016-cluster-31	WUHA2016-household-1921	WUHA2016-person-3338	0	2016	Wag Hemra, Ethiopia (WUHA)	Wag Hemra, Ethiopia (WUHA) 2016	1	36	3	0	1	NA	7	7	0.8450980400142568	NA	1113	0	NA
WUHA2016	WUHA2016-cluster-31	WUHA2016-household-1924	WUHA2016-person-3341	0	2016	Wag Hemra, Ethiopia (WUHA)	Wag Hemra, Ethiopia (WUHA) 2016	1	17	1	0	1	1	11	11	1.0413926851582251	NA	1113	0	NA
WUHA2016	WUHA2016-cluster-31	WUHA2016-household-1924	WUHA2016-person-3342	0	2016	Wag Hemra, Ethiopia (WUHA)	Wag Hemra, Ethiopia (WUHA) 2016	1	47	3	0	1	1	14600	14600	4.164352855784437	NA	1113	1	NA
WUHA2016	WUHA2016-cluster-31	WUHA2016-household-1925	WUHA2016-person-3346	0	2016	Wag Hemra, Ethiopia (WUHA)	Wag Hemra, Ethiopia (WUHA) 2016	1	107	8	0	1	NA	1753	1753	3.243781916093795	NA	1113	1	NA
WUHA2016	WUHA2016-cluster-31	WUHA2016-household-1925	WUHA2016-person-3343	0	2016	Wag Hemra, Ethiopia (WUHA)	Wag Hemra, Ethiopia (WUHA) 2016	1	83	6	0	0	0	23793	23793	4.376449204597317	NA	1113	1	NA
WUHA2016	WUHA2016-cluster-31	WUHA2016-household-1925	WUHA2016-person-3344	0	2016	Wag Hemra, Ethiopia (WUHA)	Wag Hemra, Ethiopia (WUHA) 2016	1	47	3	0	1	NA	19	19	1.2787536009528289	NA	1113	0	NA
WUHA2016	WUHA2016-cluster-31	WUHA2016-household-1926	WUHA2016-person-3347	0	2016	Wag Hemra, Ethiopia (WUHA)	Wag Hemra, Ethiopia (WUHA) 2016	1	107	8	0	1	NA	28340	28340	4.452399845911442	NA	1113	1	NA
WUHA2016	WUHA2016-cluster-31	WUHA2016-household-1928	WUHA2016-person-3352	0	2016	Wag Hemra, Ethiopia (WUHA)	Wag Hemra, Ethiopia (WUHA) 2016	1	84	7	NA	1	NA	31969	31969	4.504729051621258	NA	1113	1	NA
WUHA2016	WUHA2016-cluster-31	WUHA2016-household-1930	WUHA2016-person-3354	0	2016	Wag Hemra, Ethiopia (WUHA)	Wag Hemra, Ethiopia (WUHA) 2016	1	36	3	1	1	NA	31586	31586	4.499494631035897	NA	1113	1	NA
WUHA2016	WUHA2016-cluster-31	WUHA2016-household-1931	WUHA2016-person-3356	0	2016	Wag Hemra, Ethiopia (WUHA)	Wag Hemra, Ethiopia (WUHA) 2016	1	108	9	0	NA	NA	3	3	0.47712125471966244	NA	1113	0	NA
WUHA2016	WUHA2016-cluster-31	WUHA2016-household-1931	WUHA2016-person-3355	0	2016	Wag Hemra, Ethiopia (WUHA)	Wag Hemra, Ethiopia (WUHA) 2016	1	24	2	0	1	NA	4	4	0.6020599913279624	NA	1113	0	NA
WUHA2016	WUHA2016-cluster-8	WUHA2016-household-487	WUHA2016-person-898	0	2016	Wag Hemra, Ethiopia (WUHA)	Wag Hemra, Ethiopia (WUHA) 2016	1	95	7	0	0	0	383	383	2.583198773968623	NA	1113	0	NA
WUHA2016	WUHA2016-cluster-8	WUHA2016-household-488	WUHA2016-person-901	0	2016	Wag Hemra, Ethiopia (WUHA)	Wag Hemra, Ethiopia (WUHA) 2016	1	48	4	0	0	0	8966	8966	3.952598734529773	NA	1113	1	NA
WUHA2016	WUHA2016-cluster-8	WUHA2016-household-488	WUHA2016-person-900	0	2016	Wag Hemra, Ethiopia (WUHA)	Wag Hemra, Ethiopia (WUHA) 2016	1	36	3	0	NA	1	8411	8411	3.924847632975537	NA	1113	1	NA
WUHA2016	WUHA2016-cluster-8	WUHA2016-household-489	WUHA2016-person-903	0	2016	Wag Hemra, Ethiopia (WUHA)	Wag Hemra, Ethiopia (WUHA) 2016	1	36	3	0	NA	1	26863	26863	4.429154512081447	NA	1113	1	NA
WUHA2016	WUHA2016-cluster-8	WUHA2016-household-489	WUHA2016-person-902	0	2016	Wag Hemra, Ethiopia (WUHA)	Wag Hemra, Ethiopia (WUHA) 2016	1	84	7	1	NA	1	6268	6268	3.7971289877965524	NA	1113	1	NA
WUHA2016	WUHA2016-cluster-8	WUHA2016-household-491	WUHA2016-person-907	0	2016	Wag Hemra, Ethiopia (WUHA)	Wag Hemra, Ethiopia (WUHA) 2016	1	84	7	0	1	NA	30356	30356	4.482244544154396	NA	1113	1	NA
WUHA2016	WUHA2016-cluster-8	WUHA2016-household-491	WUHA2016-person-906	0	2016	Wag Hemra, Ethiopia (WUHA)	Wag Hemra, Ethiopia (WUHA) 2016	1	72	6	0	1	NA	7306	7306	3.863679667875898	NA	1113	1	NA
WUHA2016	WUHA2016-cluster-8	WUHA2016-household-492	WUHA2016-person-909	0	2016	Wag Hemra, Ethiopia (WUHA)	Wag Hemra, Ethiopia (WUHA) 2016	1	48	4	0	0	0	29458	29458	4.469203257834216	NA	1113	1	NA
WUHA2016	WUHA2016-cluster-8	WUHA2016-household-492	WUHA2016-person-911	0	2016	Wag Hemra, Ethiopia (WUHA)	Wag Hemra, Ethiopia (WUHA) 2016	1	72	6	1	0	0	31227	31227	4.494530263255873	NA	1113	1	NA
WUHA2016	WUHA2016-cluster-8	WUHA2016-household-495	WUHA2016-person-914	0	2016	Wag Hemra, Ethiopia (WUHA)	Wag Hemra, Ethiopia (WUHA) 2016	1	14	1	0	1	NA	25645	25645	4.4090027034017725	NA	1113	1	NA
WUHA2016	WUHA2016-cluster-8	WUHA2016-household-496	WUHA2016-person-916	0	2016	Wag Hemra, Ethiopia (WUHA)	Wag Hemra, Ethiopia (WUHA) 2016	1	72	6	0	0	0	4238	4238	3.627160952374776	NA	1113	1	NA
WUHA2016	WUHA2016-cluster-8	WUHA2016-household-498	WUHA2016-person-918	0	2016	Wag Hemra, Ethiopia (WUHA)	Wag Hemra, Ethiopia (WUHA) 2016	1	108	9	0	0	0	7391	7391	3.8687032022785366	NA	1113	1	NA
WUHA2016	WUHA2016-cluster-28	WUHA2016-household-1597	WUHA2016-person-2832	0	2016	Wag Hemra, Ethiopia (WUHA)	Wag Hemra, Ethiopia (WUHA) 2016	1	84	7	0	0	0	4434	4434	3.6467956887784694	NA	1113	1	NA
WUHA2016	WUHA2016-cluster-28	WUHA2016-household-1598	WUHA2016-person-2834	0	2016	Wag Hemra, Ethiopia (WUHA)	Wag Hemra, Ethiopia (WUHA) 2016	1	48	4	0	1	1	13	13	1.1139433523068367	NA	1113	0	NA
WUHA2016	WUHA2016-cluster-28	WUHA2016-household-1599	WUHA2016-person-2835	0	2016	Wag Hemra, Ethiopia (WUHA)	Wag Hemra, Ethiopia (WUHA) 2016	1	96	8	0	0	0	NA	NA	NA	NA	1113	NA	NA
WUHA2016	WUHA2016-cluster-28	WUHA2016-household-1601	WUHA2016-person-2837	0	2016	Wag Hemra, Ethiopia (WUHA)	Wag Hemra, Ethiopia (WUHA) 2016	1	36	3	0	NA	1	7	7	0.8450980400142568	NA	1113	0	NA
WUHA2016	WUHA2016-cluster-28	WUHA2016-household-1604	WUHA2016-person-2840	0	2016	Wag Hemra, Ethiopia (WUHA)	Wag Hemra, Ethiopia (WUHA) 2016	1	79	6	0	0	0	24066	24066	4.381403912365291	NA	1113	1	NA
WUHA2016	WUHA2016-cluster-28	WUHA2016-household-1605	WUHA2016-person-2841	0	2016	Wag Hemra, Ethiopia (WUHA)	Wag Hemra, Ethiopia (WUHA) 2016	1	84	7	NA	0	0	16	16	1.2041199826559248	NA	1113	0	NA
WUHA2016	WUHA2016-cluster-28	WUHA2016-household-1606	WUHA2016-person-2843	0	2016	Wag Hemra, Ethiopia (WUHA)	Wag Hemra, Ethiopia (WUHA) 2016	1	72	6	0	0	0	4	4	0.6020599913279624	NA	1113	0	NA
WUHA2016	WUHA2016-cluster-28	WUHA2016-household-1607	WUHA2016-person-2844	0	2016	Wag Hemra, Ethiopia (WUHA)	Wag Hemra, Ethiopia (WUHA) 2016	1	84	7	0	0	0	34	34	1.5314789170422551	NA	1113	0	NA
WUHA2016	WUHA2016-cluster-28	WUHA2016-household-1608	WUHA2016-person-2845	0	2016	Wag Hemra, Ethiopia (WUHA)	Wag Hemra, Ethiopia (WUHA) 2016	1	84	7	0	0	0	8	8	0.9030899869919435	NA	1113	0	NA
WUHA2016	WUHA2016-cluster-28	WUHA2016-household-1610	WUHA2016-person-2847	0	2016	Wag Hemra, Ethiopia (WUHA)	Wag Hemra, Ethiopia (WUHA) 2016	1	36	3	0	NA	1	32	32	1.505149978319906	NA	1113	0	NA
WUHA2016	WUHA2016-cluster-28	WUHA2016-household-1611	WUHA2016-person-2848	0	2016	Wag Hemra, Ethiopia (WUHA)	Wag Hemra, Ethiopia (WUHA) 2016	1	96	8	NA	0	0	2526	2526	3.402433346219312	NA	1113	1	NA
WUHA2016	WUHA2016-cluster-28	WUHA2016-household-1613	WUHA2016-person-2850	0	2016	Wag Hemra, Ethiopia (WUHA)	Wag Hemra, Ethiopia (WUHA) 2016	1	96	8	NA	NA	NA	20	20	1.3010299956639813	NA	1113	0	NA
WUHA2016	WUHA2016-cluster-28	WUHA2016-household-1615	WUHA2016-person-2852	0	2016	Wag Hemra, Ethiopia (WUHA)	Wag Hemra, Ethiopia (WUHA) 2016	1	96	8	0	0	0	1611	1611	3.207095540419218	NA	1113	1	NA
WUHA2016	WUHA2016-cluster-36	WUHA2016-household-2236	WUHA2016-person-3837	0	2016	Wag Hemra, Ethiopia (WUHA)	Wag Hemra, Ethiopia (WUHA) 2016	1	83	6	0	0	0	32060	32060	4.505963518018126	NA	1113	1	NA
WUHA2016	WUHA2016-cluster-36	WUHA2016-household-2238	WUHA2016-person-3839	0	2016	Wag Hemra, Ethiopia (WUHA)	Wag Hemra, Ethiopia (WUHA) 2016	1	83	6	0	0	0	14	14	1.146128035678238	NA	1113	0	NA
WUHA2016	WUHA2016-cluster-36	WUHA2016-household-2239	WUHA2016-person-3840	0	2016	Wag Hemra, Ethiopia (WUHA)	Wag Hemra, Ethiopia (WUHA) 2016	1	83	6	0	1	NA	28017	28017	4.44742163012184	NA	1113	1	NA
WUHA2016	WUHA2016-cluster-36	WUHA2016-household-2241	WUHA2016-person-3842	0	2016	Wag Hemra, Ethiopia (WUHA)	Wag Hemra, Ethiopia (WUHA) 2016	1	95	7	0	0	0	24747	24747	4.393522558323538	NA	1113	1	NA
WUHA2016	WUHA2016-cluster-36	WUHA2016-household-2242	WUHA2016-person-3843	0	2016	Wag Hemra, Ethiopia (WUHA)	Wag Hemra, Ethiopia (WUHA) 2016	1	36	3	1	1	NA	14	14	1.146128035678238	NA	1113	0	NA
WUHA2016	WUHA2016-cluster-36	WUHA2016-household-2243	WUHA2016-person-3844	0	2016	Wag Hemra, Ethiopia (WUHA)	Wag Hemra, Ethiopia (WUHA) 2016	1	71	5	NA	0	0	5	5	0.6989700043360189	NA	1113	0	NA
WUHA2016	WUHA2016-cluster-36	WUHA2016-household-2244	WUHA2016-person-3847	0	2016	Wag Hemra, Ethiopia (WUHA)	Wag Hemra, Ethiopia (WUHA) 2016	1	96	8	0	0	0	31420	31420	4.497206180703954	NA	1113	1	NA
WUHA2016	WUHA2016-cluster-36	WUHA2016-household-2245	WUHA2016-person-3848	0	2016	Wag Hemra, Ethiopia (WUHA)	Wag Hemra, Ethiopia (WUHA) 2016	1	71	5	NA	0	0	5	5	0.6989700043360189	NA	1113	0	NA
WUHA2016	WUHA2016-cluster-36	WUHA2016-household-2247	WUHA2016-person-3850	0	2016	Wag Hemra, Ethiopia (WUHA)	Wag Hemra, Ethiopia (WUHA) 2016	1	12	1	0	1	NA	4	4	0.6020599913279624	NA	1113	0	NA
WUHA2016	WUHA2016-cluster-36	WUHA2016-household-2248	WUHA2016-person-3851	0	2016	Wag Hemra, Ethiopia (WUHA)	Wag Hemra, Ethiopia (WUHA) 2016	1	95	7	0	0	0	32183	32183	4.5076265252421415	NA	1113	1	NA
WUHA2016	WUHA2016-cluster-36	WUHA2016-household-2249	WUHA2016-person-3854	0	2016	Wag Hemra, Ethiopia (WUHA)	Wag Hemra, Ethiopia (WUHA) 2016	1	60	5	0	0	0	181	181	2.2576785748691846	NA	1113	0	NA
WUHA2016	WUHA2016-cluster-36	WUHA2016-household-2250	WUHA2016-person-3856	0	2016	Wag Hemra, Ethiopia (WUHA)	Wag Hemra, Ethiopia (WUHA) 2016	1	60	5	0	0	0	2	2	0.3010299956639812	NA	1113	0	NA
WUHA2016	WUHA2016-cluster-36	WUHA2016-household-2251	WUHA2016-person-3857	0	2016	Wag Hemra, Ethiopia (WUHA)	Wag Hemra, Ethiopia (WUHA) 2016	1	72	6	0	0	0	28755	28755	4.458713371933744	NA	1113	1	NA
WUHA2016	WUHA2016-cluster-36	WUHA2016-household-2251	WUHA2016-person-3858	0	2016	Wag Hemra, Ethiopia (WUHA)	Wag Hemra, Ethiopia (WUHA) 2016	1	84	7	0	1	NA	7	7	0.8450980400142568	NA	1113	0	NA
WUHA2016	WUHA2016-cluster-36	WUHA2016-household-2253	WUHA2016-person-3862	0	2016	Wag Hemra, Ethiopia (WUHA)	Wag Hemra, Ethiopia (WUHA) 2016	1	60	5	0	0	0	3901	3901	3.5911759503117913	NA	1113	1	NA
WUHA2016	WUHA2016-cluster-36	WUHA2016-household-2253	WUHA2016-person-3860	0	2016	Wag Hemra, Ethiopia (WUHA)	Wag Hemra, Ethiopia (WUHA) 2016	1	24	2	0	0	0	26557	26557	4.424179013578782	NA	1113	1	NA
WUHA2016	WUHA2016-cluster-36	WUHA2016-household-2254	WUHA2016-person-3863	0	2016	Wag Hemra, Ethiopia (WUHA)	Wag Hemra, Ethiopia (WUHA) 2016	1	84	7	0	0	0	32305	32305	4.509269745376188	NA	1113	1	NA
WUHA2016	WUHA2016-cluster-36	WUHA2016-household-2255	WUHA2016-person-3864	0	2016	Wag Hemra, Ethiopia (WUHA)	Wag Hemra, Ethiopia (WUHA) 2016	1	72	6	NA	0	0	31097	31097	4.492718493647745	NA	1113	1	NA
WUHA2016	WUHA2016-cluster-36	WUHA2016-household-2255	WUHA2016-person-3865	0	2016	Wag Hemra, Ethiopia (WUHA)	Wag Hemra, Ethiopia (WUHA) 2016	1	108	9	0	0	0	2904	2904	3.462996612028056	NA	1113	1	NA
WUHA2016	WUHA2016-cluster-36	WUHA2016-household-2256	WUHA2016-person-3866	0	2016	Wag Hemra, Ethiopia (WUHA)	Wag Hemra, Ethiopia (WUHA) 2016	1	108	9	0	0	0	7	7	0.8450980400142568	NA	1113	0	NA
WUHA2016	WUHA2016-cluster-36	WUHA2016-household-2257	WUHA2016-person-3867	0	2016	Wag Hemra, Ethiopia (WUHA)	Wag Hemra, Ethiopia (WUHA) 2016	1	108	9	0	0	0	3	3	0.47712125471966244	NA	1113	0	NA
WUHA2016	WUHA2016-cluster-36	WUHA2016-household-2259	WUHA2016-person-3869	0	2016	Wag Hemra, Ethiopia (WUHA)	Wag Hemra, Ethiopia (WUHA) 2016	1	48	4	0	0	0	16717	16717	4.223158342460344	NA	1113	1	NA
WUHA2016	WUHA2016-cluster-36	WUHA2016-household-2258	WUHA2016-person-3868	0	2016	Wag Hemra, Ethiopia (WUHA)	Wag Hemra, Ethiopia (WUHA) 2016	1	84	7	0	0	0	15821	15821	4.199233930536902	NA	1113	1	NA
WUHA2016	WUHA2016-cluster-36	WUHA2016-household-2261	WUHA2016-person-3871	0	2016	Wag Hemra, Ethiopia (WUHA)	Wag Hemra, Ethiopia (WUHA) 2016	1	48	4	0	1	NA	11732	11732	4.069372054308515	NA	1113	1	NA
WUHA2016	WUHA2016-cluster-36	WUHA2016-household-2262	WUHA2016-person-3872	0	2016	Wag Hemra, Ethiopia (WUHA)	Wag Hemra, Ethiopia (WUHA) 2016	1	96	8	0	NA	NA	31674	31674	4.500702912384602	NA	1113	1	NA
WUHA2016	WUHA2016-cluster-36	WUHA2016-household-2262	WUHA2016-person-3874	0	2016	Wag Hemra, Ethiopia (WUHA)	Wag Hemra, Ethiopia (WUHA) 2016	1	36	3	1	1	NA	32200	32200	4.507855871695831	NA	1113	1	NA
WUHA2016	WUHA2016-cluster-36	WUHA2016-household-2263	WUHA2016-person-3875	0	2016	Wag Hemra, Ethiopia (WUHA)	Wag Hemra, Ethiopia (WUHA) 2016	1	24	2	0	0	0	34	34	1.5314789170422551	NA	1113	0	NA
WUHA2016	WUHA2016-cluster-36	WUHA2016-household-2264	WUHA2016-person-3876	0	2016	Wag Hemra, Ethiopia (WUHA)	Wag Hemra, Ethiopia (WUHA) 2016	1	96	8	NA	1	NA	31992	31992	4.505041391125466	NA	1113	1	NA
WUHA2016	WUHA2016-cluster-36	WUHA2016-household-2264	WUHA2016-person-3877	0	2016	Wag Hemra, Ethiopia (WUHA)	Wag Hemra, Ethiopia (WUHA) 2016	1	72	6	NA	0	0	31122	31122	4.493067498377228	NA	1113	1	NA
WUHA2016	WUHA2016-cluster-36	WUHA2016-household-2267	WUHA2016-person-3881	0	2016	Wag Hemra, Ethiopia (WUHA)	Wag Hemra, Ethiopia (WUHA) 2016	1	60	5	0	1	NA	5	5	0.6989700043360189	NA	1113	0	NA
WUHA2016	WUHA2016-cluster-36	WUHA2016-household-2268	WUHA2016-person-3882	0	2016	Wag Hemra, Ethiopia (WUHA)	Wag Hemra, Ethiopia (WUHA) 2016	1	36	3	0	1	NA	11	11	1.0413926851582251	NA	1113	0	NA
WUHA2016	WUHA2016-cluster-36	WUHA2016-household-2269	WUHA2016-person-3883	0	2016	Wag Hemra, Ethiopia (WUHA)	Wag Hemra, Ethiopia (WUHA) 2016	1	24	2	0	0	0	5862	5862	3.768045814102417	NA	1113	1	NA
WUHA2016	WUHA2016-cluster-36	WUHA2016-household-2270	WUHA2016-person-3884	0	2016	Wag Hemra, Ethiopia (WUHA)	Wag Hemra, Ethiopia (WUHA) 2016	1	60	5	0	0	0	15853	15853	4.200111459623802	NA	1113	1	NA
WUHA2016	WUHA2016-cluster-36	WUHA2016-household-2271	WUHA2016-person-3885	0	2016	Wag Hemra, Ethiopia (WUHA)	Wag Hemra, Ethiopia (WUHA) 2016	1	36	3	0	1	NA	31738	31738	4.5015795558047556	NA	1113	1	NA
WUHA2016	WUHA2016-cluster-36	WUHA2016-household-2276	WUHA2016-person-3891	0	2016	Wag Hemra, Ethiopia (WUHA)	Wag Hemra, Ethiopia (WUHA) 2016	1	24	2	0	0	0	3	3	0.47712125471966244	NA	1113	0	NA
WUHA2016	WUHA2016-cluster-36	WUHA2016-household-2275	WUHA2016-person-3889	0	2016	Wag Hemra, Ethiopia (WUHA)	Wag Hemra, Ethiopia (WUHA) 2016	1	35	2	0	1	NA	2363	2363	3.373463721632369	NA	1113	1	NA
WUHA2016	WUHA2016-cluster-36	WUHA2016-household-2278	WUHA2016-person-3893	0	2016	Wag Hemra, Ethiopia (WUHA)	Wag Hemra, Ethiopia (WUHA) 2016	1	84	7	0	0	0	6221	6221	3.7938602013426697	NA	1113	1	NA
WUHA2016	WUHA2016-cluster-36	WUHA2016-household-2279	WUHA2016-person-3894	0	2016	Wag Hemra, Ethiopia (WUHA)	Wag Hemra, Ethiopia (WUHA) 2016	1	107	8	NA	NA	NA	32297	32297	4.509162183508971	NA	1113	1	NA
WUHA2016	WUHA2016-cluster-36	WUHA2016-household-2280	WUHA2016-person-3895	0	2016	Wag Hemra, Ethiopia (WUHA)	Wag Hemra, Ethiopia (WUHA) 2016	1	23	1	0	0	0	60	60	1.7781512503836436	NA	1113	0	NA
WUHA2016	WUHA2016-cluster-36	WUHA2016-household-2281	WUHA2016-person-3897	0	2016	Wag Hemra, Ethiopia (WUHA)	Wag Hemra, Ethiopia (WUHA) 2016	1	48	4	0	0	0	4631	4631	3.665674780993893	NA	1113	1	NA
WUHA2016	WUHA2016-cluster-36	WUHA2016-household-2281	WUHA2016-person-3896	0	2016	Wag Hemra, Ethiopia (WUHA)	Wag Hemra, Ethiopia (WUHA) 2016	1	24	2	1	1	NA	32666	32666	4.514095957729699	NA	1113	1	NA
WUHA2016	WUHA2016-cluster-36	WUHA2016-household-2283	WUHA2016-person-3902	0	2016	Wag Hemra, Ethiopia (WUHA)	Wag Hemra, Ethiopia (WUHA) 2016	1	72	6	0	NA	1	5857	5857	3.76767522402796	NA	1113	1	NA
WUHA2016	WUHA2016-cluster-36	WUHA2016-household-2283	WUHA2016-person-3900	0	2016	Wag Hemra, Ethiopia (WUHA)	Wag Hemra, Ethiopia (WUHA) 2016	1	108	9	NA	0	0	99	99	1.99563519459755	NA	1113	0	NA
WUHA2016	WUHA2016-cluster-36	WUHA2016-household-2283	WUHA2016-person-3901	0	2016	Wag Hemra, Ethiopia (WUHA)	Wag Hemra, Ethiopia (WUHA) 2016	1	12	1	0	0	0	9	9	0.9542425094393249	NA	1113	0	NA
WUHA2016	WUHA2016-cluster-36	WUHA2016-household-2284	WUHA2016-person-3903	0	2016	Wag Hemra, Ethiopia (WUHA)	Wag Hemra, Ethiopia (WUHA) 2016	1	84	7	NA	0	0	19397	19397	4.287734565796488	NA	1113	1	NA
WUHA2016	WUHA2016-cluster-36	WUHA2016-household-2285	WUHA2016-person-3904	0	2016	Wag Hemra, Ethiopia (WUHA)	Wag Hemra, Ethiopia (WUHA) 2016	1	84	7	0	0	0	9	9	0.9542425094393249	NA	1113	0	NA
WUHA2016	WUHA2016-cluster-36	WUHA2016-household-2286	WUHA2016-person-3905	0	2016	Wag Hemra, Ethiopia (WUHA)	Wag Hemra, Ethiopia (WUHA) 2016	1	108	9	NA	0	0	28251	28251	4.451033825139367	NA	1113	1	NA
WUHA2016	WUHA2016-cluster-36	WUHA2016-household-2286	WUHA2016-person-3906	0	2016	Wag Hemra, Ethiopia (WUHA)	Wag Hemra, Ethiopia (WUHA) 2016	1	84	7	0	1	NA	30016	30016	4.4773528166989705	NA	1113	1	NA
WUHA2016	WUHA2016-cluster-36	WUHA2016-household-2287	WUHA2016-person-3907	0	2016	Wag Hemra, Ethiopia (WUHA)	Wag Hemra, Ethiopia (WUHA) 2016	1	24	2	0	0	0	553	553	2.7427251313046983	NA	1113	0	NA
WUHA2016	WUHA2016-cluster-36	WUHA2016-household-2288	WUHA2016-person-3908	0	2016	Wag Hemra, Ethiopia (WUHA)	Wag Hemra, Ethiopia (WUHA) 2016	1	48	4	0	0	0	8	8	0.9030899869919435	NA	1113	0	NA
WUHA2016	WUHA2016-cluster-36	WUHA2016-household-2289	WUHA2016-person-3909	0	2016	Wag Hemra, Ethiopia (WUHA)	Wag Hemra, Ethiopia (WUHA) 2016	1	95	7	0	0	0	29615	29615	4.471511736976963	NA	1113	1	NA
WUHA2016	WUHA2016-cluster-36	WUHA2016-household-2290	WUHA2016-person-3912	0	2016	Wag Hemra, Ethiopia (WUHA)	Wag Hemra, Ethiopia (WUHA) 2016	1	107	8	0	0	0	3671	3671	3.564784384503987	NA	1113	1	NA
WUHA2016	WUHA2016-cluster-36	WUHA2016-household-2292	WUHA2016-person-3915	0	2016	Wag Hemra, Ethiopia (WUHA)	Wag Hemra, Ethiopia (WUHA) 2016	1	59	4	1	1	NA	31763	31763	4.501921514596225	NA	1113	1	NA
WUHA2016	WUHA2016-cluster-36	WUHA2016-household-2292	WUHA2016-person-3914	0	2016	Wag Hemra, Ethiopia (WUHA)	Wag Hemra, Ethiopia (WUHA) 2016	1	95	7	NA	0	0	7	7	0.8450980400142568	NA	1113	0	NA
WUHA2016	WUHA2016-cluster-36	WUHA2016-household-2293	WUHA2016-person-3916	0	2016	Wag Hemra, Ethiopia (WUHA)	Wag Hemra, Ethiopia (WUHA) 2016	1	107	8	0	0	0	8308	8308	3.9194964878630616	NA	1113	1	NA
WUHA2016	WUHA2016-cluster-36	WUHA2016-household-2297	WUHA2016-person-3920	0	2016	Wag Hemra, Ethiopia (WUHA)	Wag Hemra, Ethiopia (WUHA) 2016	1	84	7	0	NA	NA	3293	3293	3.517591730711908	NA	1113	1	NA
WUHA2016	WUHA2016-cluster-36	WUHA2016-household-2298	WUHA2016-person-3922	0	2016	Wag Hemra, Ethiopia (WUHA)	Wag Hemra, Ethiopia (WUHA) 2016	1	96	8	0	0	0	15	15	1.1760912590556813	NA	1113	0	NA
WUHA2016	WUHA2016-cluster-36	WUHA2016-household-2299	WUHA2016-person-3923	0	2016	Wag Hemra, Ethiopia (WUHA)	Wag Hemra, Ethiopia (WUHA) 2016	1	24	2	0	0	0	5	5	0.6989700043360189	NA	1113	0	NA
WUHA2016	WUHA2016-cluster-36	WUHA2016-household-2300	WUHA2016-person-3925	0	2016	Wag Hemra, Ethiopia (WUHA)	Wag Hemra, Ethiopia (WUHA) 2016	1	48	4	0	1	NA	24512	24512	4.3893787479525095	NA	1113	1	NA
WUHA2016	WUHA2016-cluster-36	WUHA2016-household-2301	WUHA2016-person-3926	0	2016	Wag Hemra, Ethiopia (WUHA)	Wag Hemra, Ethiopia (WUHA) 2016	1	36	3	0	1	NA	10153	10153	4.006594386184137	NA	1113	1	NA
WUHA2016	WUHA2016-cluster-28	WUHA2016-household-1619	WUHA2016-person-2859	0	2016	Wag Hemra, Ethiopia (WUHA)	Wag Hemra, Ethiopia (WUHA) 2016	1	24	2	0	0	0	19549	19549	4.291124546612215	NA	1113	1	NA
WUHA2016	WUHA2016-cluster-28	WUHA2016-household-1623	WUHA2016-person-2863	0	2016	Wag Hemra, Ethiopia (WUHA)	Wag Hemra, Ethiopia (WUHA) 2016	1	24	2	0	1	NA	5	5	0.6989700043360189	NA	1113	0	NA
WUHA2016	WUHA2016-cluster-28	WUHA2016-household-1624	WUHA2016-person-2864	0	2016	Wag Hemra, Ethiopia (WUHA)	Wag Hemra, Ethiopia (WUHA) 2016	1	84	7	NA	0	0	4	4	0.6020599913279624	NA	1113	0	NA
WUHA2016	WUHA2016-cluster-28	WUHA2016-household-1624	WUHA2016-person-2865	0	2016	Wag Hemra, Ethiopia (WUHA)	Wag Hemra, Ethiopia (WUHA) 2016	1	36	3	0	1	NA	7	7	0.8450980400142568	NA	1113	0	NA
WUHA2016	WUHA2016-cluster-28	WUHA2016-household-1625	WUHA2016-person-2867	0	2016	Wag Hemra, Ethiopia (WUHA)	Wag Hemra, Ethiopia (WUHA) 2016	1	36	3	0	1	1	27889	27889	4.445432942295167	NA	1113	1	NA
WUHA2016	WUHA2016-cluster-28	WUHA2016-household-1627	WUHA2016-person-2870	0	2016	Wag Hemra, Ethiopia (WUHA)	Wag Hemra, Ethiopia (WUHA) 2016	1	24	2	0	1	NA	5	5	0.6989700043360189	NA	1113	0	NA
WUHA2016	WUHA2016-cluster-28	WUHA2016-household-1629	WUHA2016-person-2872	0	2016	Wag Hemra, Ethiopia (WUHA)	Wag Hemra, Ethiopia (WUHA) 2016	1	96	8	NA	0	0	31227	31227	4.494530263255873	NA	1113	1	NA
WUHA2016	WUHA2016-cluster-28	WUHA2016-household-1630	WUHA2016-person-2873	0	2016	Wag Hemra, Ethiopia (WUHA)	Wag Hemra, Ethiopia (WUHA) 2016	1	96	8	NA	0	0	10	10	1	NA	1113	0	NA
WUHA2016	WUHA2016-cluster-28	WUHA2016-household-1635	WUHA2016-person-2878	0	2016	Wag Hemra, Ethiopia (WUHA)	Wag Hemra, Ethiopia (WUHA) 2016	1	60	5	0	0	0	12	12	1.0791812460476249	NA	1113	0	NA
WUHA2016	WUHA2016-cluster-28	WUHA2016-household-1636	WUHA2016-person-2879	0	2016	Wag Hemra, Ethiopia (WUHA)	Wag Hemra, Ethiopia (WUHA) 2016	1	84	7	0	1	NA	1	1	0	NA	1113	0	NA
WUHA2016	WUHA2016-cluster-28	WUHA2016-household-1638	WUHA2016-person-2884	0	2016	Wag Hemra, Ethiopia (WUHA)	Wag Hemra, Ethiopia (WUHA) 2016	1	48	4	0	NA	1	31329	31329	4.495946532723614	NA	1113	1	NA
WUHA2016	WUHA2016-cluster-28	WUHA2016-household-1639	WUHA2016-person-2885	0	2016	Wag Hemra, Ethiopia (WUHA)	Wag Hemra, Ethiopia (WUHA) 2016	1	84	7	NA	1	1	31767	31767	4.501976203024681	NA	1113	1	NA
WUHA2016	WUHA2016-cluster-28	WUHA2016-household-1640	WUHA2016-person-2886	0	2016	Wag Hemra, Ethiopia (WUHA)	Wag Hemra, Ethiopia (WUHA) 2016	1	60	5	0	0	0	1	1	0	NA	1113	0	NA
WUHA2016	WUHA2016-cluster-28	WUHA2016-household-1642	WUHA2016-person-2889	0	2016	Wag Hemra, Ethiopia (WUHA)	Wag Hemra, Ethiopia (WUHA) 2016	1	96	8	NA	0	0	11115	11115	4.04590946703501	NA	1113	1	NA
WUHA2016	WUHA2016-cluster-28	WUHA2016-household-1644	WUHA2016-person-2892	0	2016	Wag Hemra, Ethiopia (WUHA)	Wag Hemra, Ethiopia (WUHA) 2016	1	96	8	0	0	0	1172	1172	3.068927611682072	NA	1113	1	NA
WUHA2016	WUHA2016-cluster-28	WUHA2016-household-1706	WUHA2016-person-2973	0	2016	Wag Hemra, Ethiopia (WUHA)	Wag Hemra, Ethiopia (WUHA) 2016	1	72	6	NA	1	NA	32131	32131	4.506924242131775	NA	1113	1	NA
WUHA2016	WUHA2016-cluster-28	WUHA2016-household-1649	WUHA2016-person-2897	0	2016	Wag Hemra, Ethiopia (WUHA)	Wag Hemra, Ethiopia (WUHA) 2016	1	60	5	0	1	NA	6	6	0.7781512503836436	NA	1113	0	NA
WUHA2016	WUHA2016-cluster-28	WUHA2016-household-1651	WUHA2016-person-2901	0	2016	Wag Hemra, Ethiopia (WUHA)	Wag Hemra, Ethiopia (WUHA) 2016	1	48	4	0	0	0	NA	NA	NA	NA	1113	NA	NA
WUHA2016	WUHA2016-cluster-28	WUHA2016-household-1651	WUHA2016-person-2899	0	2016	Wag Hemra, Ethiopia (WUHA)	Wag Hemra, Ethiopia (WUHA) 2016	1	72	6	NA	0	0	NA	NA	NA	NA	1113	NA	NA
WUHA2016	WUHA2016-cluster-28	WUHA2016-household-1651	WUHA2016-person-2900	0	2016	Wag Hemra, Ethiopia (WUHA)	Wag Hemra, Ethiopia (WUHA) 2016	1	12	1	0	0	0	6	6	0.7781512503836436	NA	1113	0	NA
WUHA2016	WUHA2016-cluster-28	WUHA2016-household-1653	WUHA2016-person-2904	0	2016	Wag Hemra, Ethiopia (WUHA)	Wag Hemra, Ethiopia (WUHA) 2016	1	96	8	NA	0	0	2	2	0.3010299956639812	NA	1113	0	NA
WUHA2016	WUHA2016-cluster-28	WUHA2016-household-1657	WUHA2016-person-2909	0	2016	Wag Hemra, Ethiopia (WUHA)	Wag Hemra, Ethiopia (WUHA) 2016	1	47	3	0	0	0	36	36	1.5563025007672873	NA	1113	0	NA
WUHA2016	WUHA2016-cluster-28	WUHA2016-household-1658	WUHA2016-person-2910	0	2016	Wag Hemra, Ethiopia (WUHA)	Wag Hemra, Ethiopia (WUHA) 2016	1	108	9	0	0	0	1081	1081	3.03382569395331	NA	1113	0	NA
WUHA2016	WUHA2016-cluster-28	WUHA2016-household-1660	WUHA2016-person-2912	0	2016	Wag Hemra, Ethiopia (WUHA)	Wag Hemra, Ethiopia (WUHA) 2016	1	72	6	0	1	1	13657	13657	4.135355309408775	NA	1113	1	NA
WUHA2016	WUHA2016-cluster-28	WUHA2016-household-1661	WUHA2016-person-2913	0	2016	Wag Hemra, Ethiopia (WUHA)	Wag Hemra, Ethiopia (WUHA) 2016	1	36	3	1	1	1	30747	30747	4.487802747851106	NA	1113	1	NA
WUHA2016	WUHA2016-cluster-28	WUHA2016-household-1662	WUHA2016-person-2914	0	2016	Wag Hemra, Ethiopia (WUHA)	Wag Hemra, Ethiopia (WUHA) 2016	1	84	7	0	0	0	1398	1398	3.1455071714096627	NA	1113	1	NA
WUHA2016	WUHA2016-cluster-28	WUHA2016-household-1674	WUHA2016-person-2930	0	2016	Wag Hemra, Ethiopia (WUHA)	Wag Hemra, Ethiopia (WUHA) 2016	1	72	6	NA	1	1	31152	31152	4.493485934175957	NA	1113	1	NA
WUHA2016	WUHA2016-cluster-28	WUHA2016-household-1674	WUHA2016-person-2932	0	2016	Wag Hemra, Ethiopia (WUHA)	Wag Hemra, Ethiopia (WUHA) 2016	1	48	4	1	1	NA	31672	31672	4.5006754887441485	NA	1113	1	NA
WUHA2016	WUHA2016-cluster-28	WUHA2016-household-1677	WUHA2016-person-2935	0	2016	Wag Hemra, Ethiopia (WUHA)	Wag Hemra, Ethiopia (WUHA) 2016	1	36	3	0	1	NA	NA	NA	NA	NA	1113	NA	NA
WUHA2016	WUHA2016-cluster-28	WUHA2016-household-1679	WUHA2016-person-2937	0	2016	Wag Hemra, Ethiopia (WUHA)	Wag Hemra, Ethiopia (WUHA) 2016	1	48	4	0	0	0	29606	29606	4.471379734803165	NA	1113	1	NA
WUHA2016	WUHA2016-cluster-28	WUHA2016-household-1681	WUHA2016-person-2939	0	2016	Wag Hemra, Ethiopia (WUHA)	Wag Hemra, Ethiopia (WUHA) 2016	1	107	8	0	0	0	27531	27531	4.439821986424003	NA	1113	1	NA
WUHA2016	WUHA2016-cluster-28	WUHA2016-household-1683	WUHA2016-person-2943	0	2016	Wag Hemra, Ethiopia (WUHA)	Wag Hemra, Ethiopia (WUHA) 2016	1	48	4	0	0	0	4	4	0.6020599913279624	NA	1113	0	NA
WUHA2016	WUHA2016-cluster-28	WUHA2016-household-1689	WUHA2016-person-2952	0	2016	Wag Hemra, Ethiopia (WUHA)	Wag Hemra, Ethiopia (WUHA) 2016	1	96	8	NA	0	0	4	4	0.6020599913279624	NA	1113	0	NA
WUHA2016	WUHA2016-cluster-28	WUHA2016-household-1690	WUHA2016-person-2953	0	2016	Wag Hemra, Ethiopia (WUHA)	Wag Hemra, Ethiopia (WUHA) 2016	1	36	3	1	NA	1	4	4	0.6020599913279624	NA	1113	0	NA
WUHA2016	WUHA2016-cluster-28	WUHA2016-household-1692	WUHA2016-person-2955	0	2016	Wag Hemra, Ethiopia (WUHA)	Wag Hemra, Ethiopia (WUHA) 2016	1	84	7	0	0	0	8294	8294	3.918764031027999	NA	1113	1	NA
WUHA2016	WUHA2016-cluster-28	WUHA2016-household-1693	WUHA2016-person-2958	0	2016	Wag Hemra, Ethiopia (WUHA)	Wag Hemra, Ethiopia (WUHA) 2016	1	96	8	NA	0	0	31627	31627	4.500057998579122	NA	1113	1	NA
WUHA2016	WUHA2016-cluster-28	WUHA2016-household-1694	WUHA2016-person-2959	0	2016	Wag Hemra, Ethiopia (WUHA)	Wag Hemra, Ethiopia (WUHA) 2016	1	72	6	NA	0	0	29857	29857	4.475046168127798	NA	1113	1	NA
WUHA2016	WUHA2016-cluster-28	WUHA2016-household-1695	WUHA2016-person-2961	0	2016	Wag Hemra, Ethiopia (WUHA)	Wag Hemra, Ethiopia (WUHA) 2016	1	84	7	NA	0	0	4	4	0.6020599913279624	NA	1113	0	NA
WUHA2016	WUHA2016-cluster-28	WUHA2016-household-1696	WUHA2016-person-2962	0	2016	Wag Hemra, Ethiopia (WUHA)	Wag Hemra, Ethiopia (WUHA) 2016	1	72	6	NA	0	0	17569	17569	4.24474704283614	NA	1113	1	NA
WUHA2016	WUHA2016-cluster-28	WUHA2016-household-1700	WUHA2016-person-2966	0	2016	Wag Hemra, Ethiopia (WUHA)	Wag Hemra, Ethiopia (WUHA) 2016	1	83	6	0	0	0	2	2	0.3010299956639812	NA	1113	0	NA
WUHA2016	WUHA2016-cluster-28	WUHA2016-household-1702	WUHA2016-person-2968	0	2016	Wag Hemra, Ethiopia (WUHA)	Wag Hemra, Ethiopia (WUHA) 2016	1	84	7	0	1	NA	31313	31313	4.49572467799798	NA	1113	1	NA
WUHA2016	WUHA2016-cluster-28	WUHA2016-household-1704	WUHA2016-person-2970	0	2016	Wag Hemra, Ethiopia (WUHA)	Wag Hemra, Ethiopia (WUHA) 2016	1	48	4	0	1	1	24840	24840	4.3951515915045425	NA	1113	1	NA
WUHA2016	WUHA2016-cluster-28	WUHA2016-household-1705	WUHA2016-person-2971	0	2016	Wag Hemra, Ethiopia (WUHA)	Wag Hemra, Ethiopia (WUHA) 2016	1	96	8	NA	1	NA	31577	31577	4.499370867111967	NA	1113	1	NA
WUHA2016	WUHA2016-cluster-28	WUHA2016-household-1708	WUHA2016-person-2977	0	2016	Wag Hemra, Ethiopia (WUHA)	Wag Hemra, Ethiopia (WUHA) 2016	1	96	8	0	0	0	5751	5751	3.759743367597725	NA	1113	1	NA
WUHA2016	WUHA2016-cluster-28	WUHA2016-household-1713	WUHA2016-person-2982	0	2016	Wag Hemra, Ethiopia (WUHA)	Wag Hemra, Ethiopia (WUHA) 2016	1	24	2	1	1	NA	31658	31658	4.500483474758812	NA	1113	1	NA
WUHA2016	WUHA2016-cluster-28	WUHA2016-household-1714	WUHA2016-person-2983	0	2016	Wag Hemra, Ethiopia (WUHA)	Wag Hemra, Ethiopia (WUHA) 2016	1	72	6	NA	NA	1	30295	30295	4.481370956832548	NA	1113	1	NA
WUHA2016	WUHA2016-cluster-9	WUHA2016-household-533	WUHA2016-person-964	0	2016	Wag Hemra, Ethiopia (WUHA)	Wag Hemra, Ethiopia (WUHA) 2016	1	23	1	0	0	0	28622	28622	4.456699977383792	NA	1113	1	NA
WUHA2016	WUHA2016-cluster-9	WUHA2016-household-534	WUHA2016-person-965	0	2016	Wag Hemra, Ethiopia (WUHA)	Wag Hemra, Ethiopia (WUHA) 2016	1	47	3	0	1	NA	8	8	0.9030899869919435	NA	1113	0	NA
WUHA2016	WUHA2016-cluster-9	WUHA2016-household-535	WUHA2016-person-966	0	2016	Wag Hemra, Ethiopia (WUHA)	Wag Hemra, Ethiopia (WUHA) 2016	1	71	5	0	0	0	8	8	0.9030899869919435	NA	1113	0	NA
WUHA2016	WUHA2016-cluster-9	WUHA2016-household-537	WUHA2016-person-968	0	2016	Wag Hemra, Ethiopia (WUHA)	Wag Hemra, Ethiopia (WUHA) 2016	1	60	5	0	0	0	7	7	0.8450980400142568	NA	1113	0	NA
WUHA2016	WUHA2016-cluster-9	WUHA2016-household-537	WUHA2016-person-969	0	2016	Wag Hemra, Ethiopia (WUHA)	Wag Hemra, Ethiopia (WUHA) 2016	1	24	2	0	1	NA	50	50	1.6989700043360187	NA	1113	0	NA
WUHA2016	WUHA2016-cluster-9	WUHA2016-household-540	WUHA2016-person-973	0	2016	Wag Hemra, Ethiopia (WUHA)	Wag Hemra, Ethiopia (WUHA) 2016	1	36	3	0	0	0	6	6	0.7781512503836436	NA	1113	0	NA
WUHA2016	WUHA2016-cluster-9	WUHA2016-household-541	WUHA2016-person-974	0	2016	Wag Hemra, Ethiopia (WUHA)	Wag Hemra, Ethiopia (WUHA) 2016	1	36	3	0	0	0	4	4	0.6020599913279624	NA	1113	0	NA
WUHA2016	WUHA2016-cluster-9	WUHA2016-household-542	WUHA2016-person-975	0	2016	Wag Hemra, Ethiopia (WUHA)	Wag Hemra, Ethiopia (WUHA) 2016	1	66	5	0	0	0	8371	8371	3.9227773419287977	NA	1113	1	NA
WUHA2016	WUHA2016-cluster-9	WUHA2016-household-543	WUHA2016-person-976	0	2016	Wag Hemra, Ethiopia (WUHA)	Wag Hemra, Ethiopia (WUHA) 2016	1	108	9	NA	0	0	22799	22799	4.35791579857913	NA	1113	1	NA
WUHA2016	WUHA2016-cluster-9	WUHA2016-household-544	WUHA2016-person-977	0	2016	Wag Hemra, Ethiopia (WUHA)	Wag Hemra, Ethiopia (WUHA) 2016	1	72	6	0	0	0	7	7	0.8450980400142568	NA	1113	0	NA
WUHA2016	WUHA2016-cluster-9	WUHA2016-household-546	WUHA2016-person-979	0	2016	Wag Hemra, Ethiopia (WUHA)	Wag Hemra, Ethiopia (WUHA) 2016	1	72	6	0	0	0	4	4	0.6020599913279624	NA	1113	0	NA
WUHA2016	WUHA2016-cluster-9	WUHA2016-household-549	WUHA2016-person-983	0	2016	Wag Hemra, Ethiopia (WUHA)	Wag Hemra, Ethiopia (WUHA) 2016	1	107	8	NA	0	0	6581	6581	3.818291890799996	NA	1113	1	NA
WUHA2016	WUHA2016-cluster-9	WUHA2016-household-549	WUHA2016-person-982	0	2016	Wag Hemra, Ethiopia (WUHA)	Wag Hemra, Ethiopia (WUHA) 2016	1	71	5	0	0	0	30869	30869	4.489522560757887	NA	1113	1	NA
WUHA2016	WUHA2016-cluster-9	WUHA2016-household-551	WUHA2016-person-985	0	2016	Wag Hemra, Ethiopia (WUHA)	Wag Hemra, Ethiopia (WUHA) 2016	1	83	6	NA	0	0	2	2	0.3010299956639812	NA	1113	0	NA
WUHA2016	WUHA2016-cluster-9	WUHA2016-household-646	WUHA2016-person-1104	0	2016	Wag Hemra, Ethiopia (WUHA)	Wag Hemra, Ethiopia (WUHA) 2016	1	83	6	NA	NA	1	28854	28854	4.460206027457451	NA	1113	1	NA
WUHA2016	WUHA2016-cluster-9	WUHA2016-household-554	WUHA2016-person-988	0	2016	Wag Hemra, Ethiopia (WUHA)	Wag Hemra, Ethiopia (WUHA) 2016	1	18	1	0	1	NA	5	5	0.6989700043360189	NA	1113	0	NA
WUHA2016	WUHA2016-cluster-9	WUHA2016-household-556	WUHA2016-person-991	0	2016	Wag Hemra, Ethiopia (WUHA)	Wag Hemra, Ethiopia (WUHA) 2016	1	84	7	NA	1	1	29633	29633	4.471775621020804	NA	1113	1	NA
WUHA2016	WUHA2016-cluster-9	WUHA2016-household-557	WUHA2016-person-992	0	2016	Wag Hemra, Ethiopia (WUHA)	Wag Hemra, Ethiopia (WUHA) 2016	1	12	1	0	0	0	5	5	0.6989700043360189	NA	1113	0	NA
WUHA2016	WUHA2016-cluster-9	WUHA2016-household-558	WUHA2016-person-993	0	2016	Wag Hemra, Ethiopia (WUHA)	Wag Hemra, Ethiopia (WUHA) 2016	1	96	8	NA	0	0	81	81	1.9084850188786497	NA	1113	0	NA
WUHA2016	WUHA2016-cluster-9	WUHA2016-household-559	WUHA2016-person-994	0	2016	Wag Hemra, Ethiopia (WUHA)	Wag Hemra, Ethiopia (WUHA) 2016	1	48	4	0	0	0	9290	9290	3.968015713993642	NA	1113	1	NA
WUHA2016	WUHA2016-cluster-9	WUHA2016-household-560	WUHA2016-person-995	0	2016	Wag Hemra, Ethiopia (WUHA)	Wag Hemra, Ethiopia (WUHA) 2016	1	48	4	0	0	0	25619	25619	4.408562173692906	NA	1113	1	NA
WUHA2016	WUHA2016-cluster-9	WUHA2016-household-561	WUHA2016-person-996	0	2016	Wag Hemra, Ethiopia (WUHA)	Wag Hemra, Ethiopia (WUHA) 2016	1	48	4	0	0	0	5	5	0.6989700043360189	NA	1113	0	NA
WUHA2016	WUHA2016-cluster-9	WUHA2016-household-562	WUHA2016-person-997	0	2016	Wag Hemra, Ethiopia (WUHA)	Wag Hemra, Ethiopia (WUHA) 2016	1	84	7	NA	0	0	17	17	1.2304489213782739	NA	1113	0	NA
WUHA2016	WUHA2016-cluster-9	WUHA2016-household-563	WUHA2016-person-998	0	2016	Wag Hemra, Ethiopia (WUHA)	Wag Hemra, Ethiopia (WUHA) 2016	1	72	6	NA	0	0	13	13	1.1139433523068367	NA	1113	0	NA
WUHA2016	WUHA2016-cluster-9	WUHA2016-household-565	WUHA2016-person-1001	0	2016	Wag Hemra, Ethiopia (WUHA)	Wag Hemra, Ethiopia (WUHA) 2016	1	24	2	0	0	0	3689	3689	3.5669086552268032	NA	1113	1	NA
WUHA2016	WUHA2016-cluster-9	WUHA2016-household-567	WUHA2016-person-1003	0	2016	Wag Hemra, Ethiopia (WUHA)	Wag Hemra, Ethiopia (WUHA) 2016	1	96	8	0	0	0	18	18	1.255272505103306	NA	1113	0	NA
WUHA2016	WUHA2016-cluster-9	WUHA2016-household-630	WUHA2016-person-1086	0	2016	Wag Hemra, Ethiopia (WUHA)	Wag Hemra, Ethiopia (WUHA) 2016	1	60	5	0	0	0	6231	6231	3.7945577512547617	NA	1113	1	NA
WUHA2016	WUHA2016-cluster-9	WUHA2016-household-569	WUHA2016-person-1007	0	2016	Wag Hemra, Ethiopia (WUHA)	Wag Hemra, Ethiopia (WUHA) 2016	1	84	7	0	0	0	24650	24650	4.3918169236132485	NA	1113	1	NA
WUHA2016	WUHA2016-cluster-9	WUHA2016-household-570	WUHA2016-person-1008	0	2016	Wag Hemra, Ethiopia (WUHA)	Wag Hemra, Ethiopia (WUHA) 2016	1	108	9	0	0	0	11848	11848	4.073645045513152	NA	1113	1	NA
WUHA2016	WUHA2016-cluster-9	WUHA2016-household-575	WUHA2016-person-1017	0	2016	Wag Hemra, Ethiopia (WUHA)	Wag Hemra, Ethiopia (WUHA) 2016	1	36	3	0	1	NA	7	7	0.8450980400142568	NA	1113	0	NA
WUHA2016	WUHA2016-cluster-9	WUHA2016-household-577	WUHA2016-person-1019	0	2016	Wag Hemra, Ethiopia (WUHA)	Wag Hemra, Ethiopia (WUHA) 2016	1	72	6	NA	0	0	1837	1837	3.2641091563058082	NA	1113	1	NA
WUHA2016	WUHA2016-cluster-9	WUHA2016-household-579	WUHA2016-person-1022	0	2016	Wag Hemra, Ethiopia (WUHA)	Wag Hemra, Ethiopia (WUHA) 2016	1	36	3	0	0	0	24677	24677	4.392292361088971	NA	1113	1	NA
WUHA2016	WUHA2016-cluster-9	WUHA2016-household-580	WUHA2016-person-1023	0	2016	Wag Hemra, Ethiopia (WUHA)	Wag Hemra, Ethiopia (WUHA) 2016	1	96	8	NA	0	0	26714	26714	4.426738921636634	NA	1113	1	NA
WUHA2016	WUHA2016-cluster-9	WUHA2016-household-582	WUHA2016-person-1026	0	2016	Wag Hemra, Ethiopia (WUHA)	Wag Hemra, Ethiopia (WUHA) 2016	1	96	8	NA	0	0	29517	29517	4.4700722152901085	NA	1113	1	NA
WUHA2016	WUHA2016-cluster-9	WUHA2016-household-583	WUHA2016-person-1027	0	2016	Wag Hemra, Ethiopia (WUHA)	Wag Hemra, Ethiopia (WUHA) 2016	1	84	7	0	0	0	25222	25222	4.401779521353841	NA	1113	1	NA
WUHA2016	WUHA2016-cluster-9	WUHA2016-household-593	WUHA2016-person-1038	0	2016	Wag Hemra, Ethiopia (WUHA)	Wag Hemra, Ethiopia (WUHA) 2016	1	84	7	NA	0	0	12674	12674	4.102913702789221	NA	1113	1	NA
WUHA2016	WUHA2016-cluster-9	WUHA2016-household-594	WUHA2016-person-1039	0	2016	Wag Hemra, Ethiopia (WUHA)	Wag Hemra, Ethiopia (WUHA) 2016	1	60	5	0	0	0	25598	25598	4.4082060347300205	NA	1113	1	NA
WUHA2016	WUHA2016-cluster-9	WUHA2016-household-595	WUHA2016-person-1042	0	2016	Wag Hemra, Ethiopia (WUHA)	Wag Hemra, Ethiopia (WUHA) 2016	1	108	9	0	0	0	32	32	1.505149978319906	NA	1113	0	NA
WUHA2016	WUHA2016-cluster-9	WUHA2016-household-595	WUHA2016-person-1041	0	2016	Wag Hemra, Ethiopia (WUHA)	Wag Hemra, Ethiopia (WUHA) 2016	1	48	4	0	0	0	8952	8952	3.9519200735202937	NA	1113	1	NA
WUHA2016	WUHA2016-cluster-9	WUHA2016-household-598	WUHA2016-person-1046	0	2016	Wag Hemra, Ethiopia (WUHA)	Wag Hemra, Ethiopia (WUHA) 2016	1	24	2	0	0	0	8	8	0.9030899869919435	NA	1113	0	NA
WUHA2016	WUHA2016-cluster-9	WUHA2016-household-600	WUHA2016-person-1048	0	2016	Wag Hemra, Ethiopia (WUHA)	Wag Hemra, Ethiopia (WUHA) 2016	1	24	2	0	0	0	25160	25160	4.400710636773232	NA	1113	1	NA
WUHA2016	WUHA2016-cluster-9	WUHA2016-household-601	WUHA2016-person-1050	0	2016	Wag Hemra, Ethiopia (WUHA)	Wag Hemra, Ethiopia (WUHA) 2016	1	83	6	0	0	0	13	13	1.1139433523068367	NA	1113	0	NA
WUHA2016	WUHA2016-cluster-9	WUHA2016-household-601	WUHA2016-person-1049	0	2016	Wag Hemra, Ethiopia (WUHA)	Wag Hemra, Ethiopia (WUHA) 2016	1	23	1	0	0	0	8	8	0.9030899869919435	NA	1113	0	NA
WUHA2016	WUHA2016-cluster-9	WUHA2016-household-601	WUHA2016-person-1051	0	2016	Wag Hemra, Ethiopia (WUHA)	Wag Hemra, Ethiopia (WUHA) 2016	1	35	2	0	0	0	6	6	0.7781512503836436	NA	1113	0	NA
WUHA2016	WUHA2016-cluster-9	WUHA2016-household-602	WUHA2016-person-1053	0	2016	Wag Hemra, Ethiopia (WUHA)	Wag Hemra, Ethiopia (WUHA) 2016	1	95	7	0	0	0	1594	1594	3.2024883170600935	NA	1113	1	NA
WUHA2016	WUHA2016-cluster-9	WUHA2016-household-604	WUHA2016-person-1057	0	2016	Wag Hemra, Ethiopia (WUHA)	Wag Hemra, Ethiopia (WUHA) 2016	1	72	6	NA	0	0	28620	28620	4.456669629423757	NA	1113	1	NA
WUHA2016	WUHA2016-cluster-9	WUHA2016-household-609	WUHA2016-person-1062	0	2016	Wag Hemra, Ethiopia (WUHA)	Wag Hemra, Ethiopia (WUHA) 2016	1	23	1	0	0	0	5	5	0.6989700043360189	NA	1113	0	NA
WUHA2016	WUHA2016-cluster-9	WUHA2016-household-612	WUHA2016-person-1066	0	2016	Wag Hemra, Ethiopia (WUHA)	Wag Hemra, Ethiopia (WUHA) 2016	1	84	7	0	0	0	26253	26253	4.419178938561058	NA	1113	1	NA
WUHA2016	WUHA2016-cluster-9	WUHA2016-household-614	WUHA2016-person-1069	0	2016	Wag Hemra, Ethiopia (WUHA)	Wag Hemra, Ethiopia (WUHA) 2016	1	108	9	NA	0	0	4	4	0.6020599913279624	NA	1113	0	NA
WUHA2016	WUHA2016-cluster-9	WUHA2016-household-614	WUHA2016-person-1068	0	2016	Wag Hemra, Ethiopia (WUHA)	Wag Hemra, Ethiopia (WUHA) 2016	1	72	6	0	0	0	2	2	0.3010299956639812	NA	1113	0	NA
WUHA2016	WUHA2016-cluster-9	WUHA2016-household-596	WUHA2016-person-1044	0	2016	Wag Hemra, Ethiopia (WUHA)	Wag Hemra, Ethiopia (WUHA) 2016	1	84	7	NA	0	0	3	3	0.47712125471966244	NA	1113	0	NA
WUHA2016	WUHA2016-cluster-32	WUHA2016-household-1933	WUHA2016-person-3359	0	2016	Wag Hemra, Ethiopia (WUHA)	Wag Hemra, Ethiopia (WUHA) 2016	1	72	6	NA	1	NA	11	11	1.0413926851582251	NA	1113	0	NA
WUHA2016	WUHA2016-cluster-32	WUHA2016-household-1934	WUHA2016-person-3360	0	2016	Wag Hemra, Ethiopia (WUHA)	Wag Hemra, Ethiopia (WUHA) 2016	1	35	2	0	1	NA	4	4	0.6020599913279624	NA	1113	0	NA
WUHA2016	WUHA2016-cluster-32	WUHA2016-household-1935	WUHA2016-person-3363	0	2016	Wag Hemra, Ethiopia (WUHA)	Wag Hemra, Ethiopia (WUHA) 2016	1	84	7	0	1	NA	24	24	1.380211241711606	NA	1113	0	NA
WUHA2016	WUHA2016-cluster-32	WUHA2016-household-1935	WUHA2016-person-3362	0	2016	Wag Hemra, Ethiopia (WUHA)	Wag Hemra, Ethiopia (WUHA) 2016	1	60	5	0	1	NA	11	11	1.0413926851582251	NA	1113	0	NA
WUHA2016	WUHA2016-cluster-32	WUHA2016-household-1935	WUHA2016-person-3364	0	2016	Wag Hemra, Ethiopia (WUHA)	Wag Hemra, Ethiopia (WUHA) 2016	1	24	2	0	1	NA	11	11	1.0413926851582251	NA	1113	0	NA
WUHA2016	WUHA2016-cluster-32	WUHA2016-household-1937	WUHA2016-person-3367	0	2016	Wag Hemra, Ethiopia (WUHA)	Wag Hemra, Ethiopia (WUHA) 2016	1	48	4	0	0	0	23259	23259	4.36659103868917	NA	1113	1	NA
WUHA2016	WUHA2016-cluster-32	WUHA2016-household-1939	WUHA2016-person-3370	0	2016	Wag Hemra, Ethiopia (WUHA)	Wag Hemra, Ethiopia (WUHA) 2016	1	83	6	NA	1	NA	24335	24335	4.386231350579525	NA	1113	1	NA
WUHA2016	WUHA2016-cluster-32	WUHA2016-household-1939	WUHA2016-person-3371	0	2016	Wag Hemra, Ethiopia (WUHA)	Wag Hemra, Ethiopia (WUHA) 2016	1	17	1	0	1	NA	9	9	0.9542425094393249	NA	1113	0	NA
WUHA2016	WUHA2016-cluster-32	WUHA2016-household-1941	WUHA2016-person-3375	0	2016	Wag Hemra, Ethiopia (WUHA)	Wag Hemra, Ethiopia (WUHA) 2016	1	84	7	0	0	0	5	5	0.6989700043360189	NA	1113	0	NA
WUHA2016	WUHA2016-cluster-32	WUHA2016-household-1942	WUHA2016-person-3376	0	2016	Wag Hemra, Ethiopia (WUHA)	Wag Hemra, Ethiopia (WUHA) 2016	1	72	6	NA	1	NA	31601	31601	4.499700825897211	NA	1113	1	NA
WUHA2016	WUHA2016-cluster-32	WUHA2016-household-1943	WUHA2016-person-3377	0	2016	Wag Hemra, Ethiopia (WUHA)	Wag Hemra, Ethiopia (WUHA) 2016	1	107	8	NA	0	0	3960	3960	3.597695185925512	NA	1113	1	NA
WUHA2016	WUHA2016-cluster-32	WUHA2016-household-1944	WUHA2016-person-3378	0	2016	Wag Hemra, Ethiopia (WUHA)	Wag Hemra, Ethiopia (WUHA) 2016	1	24	2	0	0	0	40	40	1.6020599913279623	NA	1113	0	NA
WUHA2016	WUHA2016-cluster-32	WUHA2016-household-1944	WUHA2016-person-3379	0	2016	Wag Hemra, Ethiopia (WUHA)	Wag Hemra, Ethiopia (WUHA) 2016	1	60	5	0	1	NA	7	7	0.8450980400142568	NA	1113	0	NA
WUHA2016	WUHA2016-cluster-32	WUHA2016-household-1945	WUHA2016-person-3380	0	2016	Wag Hemra, Ethiopia (WUHA)	Wag Hemra, Ethiopia (WUHA) 2016	1	60	5	0	0	0	444	444	2.6473829701146196	NA	1113	0	NA
WUHA2016	WUHA2016-cluster-32	WUHA2016-household-1946	WUHA2016-person-3382	0	2016	Wag Hemra, Ethiopia (WUHA)	Wag Hemra, Ethiopia (WUHA) 2016	1	72	6	0	1	1	6	6	0.7781512503836436	NA	1113	0	NA
WUHA2016	WUHA2016-cluster-32	WUHA2016-household-1946	WUHA2016-person-3383	0	2016	Wag Hemra, Ethiopia (WUHA)	Wag Hemra, Ethiopia (WUHA) 2016	1	96	8	NA	0	0	7	7	0.8450980400142568	NA	1113	0	NA
WUHA2016	WUHA2016-cluster-32	WUHA2016-household-1948	WUHA2016-person-3386	0	2016	Wag Hemra, Ethiopia (WUHA)	Wag Hemra, Ethiopia (WUHA) 2016	1	24	2	0	1	NA	3	3	0.47712125471966244	NA	1113	0	NA
WUHA2016	WUHA2016-cluster-32	WUHA2016-household-1950	WUHA2016-person-3389	0	2016	Wag Hemra, Ethiopia (WUHA)	Wag Hemra, Ethiopia (WUHA) 2016	1	72	6	NA	1	1	29464	29464	4.469291705846857	NA	1113	1	NA
WUHA2016	WUHA2016-cluster-32	WUHA2016-household-1951	WUHA2016-person-3390	0	2016	Wag Hemra, Ethiopia (WUHA)	Wag Hemra, Ethiopia (WUHA) 2016	1	108	9	NA	0	0	3560	3560	3.5514499979728753	NA	1113	1	NA
WUHA2016	WUHA2016-cluster-32	WUHA2016-household-1952	WUHA2016-person-3391	0	2016	Wag Hemra, Ethiopia (WUHA)	Wag Hemra, Ethiopia (WUHA) 2016	1	108	9	0	NA	NA	11258	11258	4.051461244324184	NA	1113	1	NA
WUHA2016	WUHA2016-cluster-32	WUHA2016-household-1953	WUHA2016-person-3392	0	2016	Wag Hemra, Ethiopia (WUHA)	Wag Hemra, Ethiopia (WUHA) 2016	1	12	1	0	0	0	5	5	0.6989700043360189	NA	1113	0	NA
WUHA2016	WUHA2016-cluster-32	WUHA2016-household-1955	WUHA2016-person-3396	0	2016	Wag Hemra, Ethiopia (WUHA)	Wag Hemra, Ethiopia (WUHA) 2016	1	108	9	NA	1	NA	29489	29489	4.469660045463107	NA	1113	1	NA
WUHA2016	WUHA2016-cluster-32	WUHA2016-household-1954	WUHA2016-person-3394	0	2016	Wag Hemra, Ethiopia (WUHA)	Wag Hemra, Ethiopia (WUHA) 2016	1	83	6	NA	1	NA	17381	17381	4.240074759568821	NA	1113	1	NA
WUHA2016	WUHA2016-cluster-32	WUHA2016-household-1954	WUHA2016-person-3393	0	2016	Wag Hemra, Ethiopia (WUHA)	Wag Hemra, Ethiopia (WUHA) 2016	1	47	3	0	0	0	11	11	1.0413926851582251	NA	1113	0	NA
WUHA2016	WUHA2016-cluster-32	WUHA2016-household-1956	WUHA2016-person-3397	0	2016	Wag Hemra, Ethiopia (WUHA)	Wag Hemra, Ethiopia (WUHA) 2016	1	24	2	0	1	NA	29217	29217	4.4656356205533285	NA	1113	1	NA
WUHA2016	WUHA2016-cluster-32	WUHA2016-household-1957	WUHA2016-person-3398	0	2016	Wag Hemra, Ethiopia (WUHA)	Wag Hemra, Ethiopia (WUHA) 2016	1	48	4	1	1	1	32278	32278	4.5089066172559535	NA	1113	1	NA
WUHA2016	WUHA2016-cluster-32	WUHA2016-household-1958	WUHA2016-person-3399	0	2016	Wag Hemra, Ethiopia (WUHA)	Wag Hemra, Ethiopia (WUHA) 2016	1	24	2	0	1	NA	6	6	0.7781512503836436	NA	1113	0	NA
WUHA2016	WUHA2016-cluster-32	WUHA2016-household-1965	WUHA2016-person-3406	0	2016	Wag Hemra, Ethiopia (WUHA)	Wag Hemra, Ethiopia (WUHA) 2016	1	71	5	NA	1	NA	21868	21868	4.339809065219519	NA	1113	1	NA
WUHA2016	WUHA2016-cluster-32	WUHA2016-household-1965	WUHA2016-person-3407	0	2016	Wag Hemra, Ethiopia (WUHA)	Wag Hemra, Ethiopia (WUHA) 2016	1	35	2	0	1	NA	8255	8255	3.9167170775988125	NA	1113	1	NA
WUHA2016	WUHA2016-cluster-32	WUHA2016-household-1966	WUHA2016-person-3409	0	2016	Wag Hemra, Ethiopia (WUHA)	Wag Hemra, Ethiopia (WUHA) 2016	1	59	4	1	1	NA	32309	32309	4.509323516321489	NA	1113	1	NA
WUHA2016	WUHA2016-cluster-32	WUHA2016-household-1967	WUHA2016-person-3410	0	2016	Wag Hemra, Ethiopia (WUHA)	Wag Hemra, Ethiopia (WUHA) 2016	1	71	5	NA	1	1	28555	28555	4.45568216450079	NA	1113	1	NA
WUHA2016	WUHA2016-cluster-32	WUHA2016-household-1969	WUHA2016-person-3414	0	2016	Wag Hemra, Ethiopia (WUHA)	Wag Hemra, Ethiopia (WUHA) 2016	1	84	7	0	1	NA	26120	26120	4.416973172603036	NA	1113	1	NA
WUHA2016	WUHA2016-cluster-32	WUHA2016-household-1969	WUHA2016-person-3413	0	2016	Wag Hemra, Ethiopia (WUHA)	Wag Hemra, Ethiopia (WUHA) 2016	1	15	1	0	1	NA	10590	10590	4.024895960107485	NA	1113	1	NA
WUHA2016	WUHA2016-cluster-32	WUHA2016-household-1970	WUHA2016-person-3415	0	2016	Wag Hemra, Ethiopia (WUHA)	Wag Hemra, Ethiopia (WUHA) 2016	1	84	7	NA	1	NA	30710	30710	4.487279816443069	NA	1113	1	NA
WUHA2016	WUHA2016-cluster-32	WUHA2016-household-1971	WUHA2016-person-3417	0	2016	Wag Hemra, Ethiopia (WUHA)	Wag Hemra, Ethiopia (WUHA) 2016	1	108	9	NA	1	NA	7883	7883	3.896691526562884	NA	1113	1	NA
WUHA2016	WUHA2016-cluster-32	WUHA2016-household-1972	WUHA2016-person-3418	0	2016	Wag Hemra, Ethiopia (WUHA)	Wag Hemra, Ethiopia (WUHA) 2016	1	36	3	1	NA	1	31424	31424	4.497261466106855	NA	1113	1	NA
WUHA2016	WUHA2016-cluster-32	WUHA2016-household-1973	WUHA2016-person-3419	0	2016	Wag Hemra, Ethiopia (WUHA)	Wag Hemra, Ethiopia (WUHA) 2016	1	60	5	0	0	0	13	13	1.1139433523068367	NA	1113	0	NA
WUHA2016	WUHA2016-cluster-32	WUHA2016-household-1974	WUHA2016-person-3421	0	2016	Wag Hemra, Ethiopia (WUHA)	Wag Hemra, Ethiopia (WUHA) 2016	1	72	6	NA	0	0	9	9	0.9542425094393249	NA	1113	0	NA
WUHA2016	WUHA2016-cluster-32	WUHA2016-household-1976	WUHA2016-person-3425	0	2016	Wag Hemra, Ethiopia (WUHA)	Wag Hemra, Ethiopia (WUHA) 2016	1	24	2	0	0	0	27	27	1.4313637641589874	NA	1113	0	NA
WUHA2016	WUHA2016-cluster-32	WUHA2016-household-1976	WUHA2016-person-3424	0	2016	Wag Hemra, Ethiopia (WUHA)	Wag Hemra, Ethiopia (WUHA) 2016	1	60	5	0	1	NA	4	4	0.6020599913279624	NA	1113	0	NA
WUHA2016	WUHA2016-cluster-32	WUHA2016-household-1977	WUHA2016-person-3426	0	2016	Wag Hemra, Ethiopia (WUHA)	Wag Hemra, Ethiopia (WUHA) 2016	1	59	4	0	1	NA	959	959	2.9818186071706636	NA	1113	0	NA
WUHA2016	WUHA2016-cluster-32	WUHA2016-household-1977	WUHA2016-person-3428	0	2016	Wag Hemra, Ethiopia (WUHA)	Wag Hemra, Ethiopia (WUHA) 2016	1	95	7	NA	1	1	3988	3988	3.600755149639618	NA	1113	1	NA
WUHA2016	WUHA2016-cluster-32	WUHA2016-household-1977	WUHA2016-person-3427	0	2016	Wag Hemra, Ethiopia (WUHA)	Wag Hemra, Ethiopia (WUHA) 2016	1	47	3	1	1	1	27437	27437	4.438336623263845	NA	1113	1	NA
WUHA2016	WUHA2016-cluster-32	WUHA2016-household-1977	WUHA2016-person-3429	0	2016	Wag Hemra, Ethiopia (WUHA)	Wag Hemra, Ethiopia (WUHA) 2016	1	23	1	1	1	NA	15158	15158	4.180641902729832	NA	1113	1	NA
WUHA2016	WUHA2016-cluster-32	WUHA2016-household-1979	WUHA2016-person-3433	0	2016	Wag Hemra, Ethiopia (WUHA)	Wag Hemra, Ethiopia (WUHA) 2016	1	60	5	1	1	NA	32734	32734	4.514999078078681	NA	1113	1	NA
WUHA2016	WUHA2016-cluster-32	WUHA2016-household-1979	WUHA2016-person-3431	0	2016	Wag Hemra, Ethiopia (WUHA)	Wag Hemra, Ethiopia (WUHA) 2016	1	12	1	0	1	NA	17	17	1.2304489213782739	NA	1113	0	NA
WUHA2016	WUHA2016-cluster-32	WUHA2016-household-1979	WUHA2016-person-3432	0	2016	Wag Hemra, Ethiopia (WUHA)	Wag Hemra, Ethiopia (WUHA) 2016	1	96	8	NA	0	0	28966	28966	4.461888526343973	NA	1113	1	NA
WUHA2016	WUHA2016-cluster-32	WUHA2016-household-1980	WUHA2016-person-3435	0	2016	Wag Hemra, Ethiopia (WUHA)	Wag Hemra, Ethiopia (WUHA) 2016	1	108	9	0	1	NA	9	9	0.9542425094393249	NA	1113	0	NA
WUHA2016	WUHA2016-cluster-32	WUHA2016-household-1980	WUHA2016-person-3434	0	2016	Wag Hemra, Ethiopia (WUHA)	Wag Hemra, Ethiopia (WUHA) 2016	1	24	2	0	1	1	15	15	1.1760912590556813	NA	1113	0	NA
WUHA2016	WUHA2016-cluster-32	WUHA2016-household-1981	WUHA2016-person-3436	0	2016	Wag Hemra, Ethiopia (WUHA)	Wag Hemra, Ethiopia (WUHA) 2016	1	36	3	0	1	NA	418	418	2.621176281775035	NA	1113	0	NA
WUHA2016	WUHA2016-cluster-32	WUHA2016-household-1984	WUHA2016-person-3441	0	2016	Wag Hemra, Ethiopia (WUHA)	Wag Hemra, Ethiopia (WUHA) 2016	1	84	7	NA	0	0	29703	29703	4.472800315231285	NA	1113	1	NA
WUHA2016	WUHA2016-cluster-32	WUHA2016-household-1984	WUHA2016-person-3440	0	2016	Wag Hemra, Ethiopia (WUHA)	Wag Hemra, Ethiopia (WUHA) 2016	1	84	7	0	1	NA	31774	31774	4.502071891206661	NA	1113	1	NA
WUHA2016	WUHA2016-cluster-32	WUHA2016-household-1985	WUHA2016-person-3443	0	2016	Wag Hemra, Ethiopia (WUHA)	Wag Hemra, Ethiopia (WUHA) 2016	1	36	3	1	1	NA	32137	32137	4.5070053327802775	NA	1113	1	NA
WUHA2016	WUHA2016-cluster-21	WUHA2016-household-1182	WUHA2016-person-2052	0	2016	Wag Hemra, Ethiopia (WUHA)	Wag Hemra, Ethiopia (WUHA) 2016	1	21	1	0	1	1	25981	25981	4.414655862908059	NA	1113	1	NA
WUHA2016	WUHA2016-cluster-21	WUHA2016-household-1183	WUHA2016-person-2053	0	2016	Wag Hemra, Ethiopia (WUHA)	Wag Hemra, Ethiopia (WUHA) 2016	1	108	9	0	1	NA	32054	32054	4.505882232592197	NA	1113	1	NA
WUHA2016	WUHA2016-cluster-21	WUHA2016-household-1184	WUHA2016-person-2054	0	2016	Wag Hemra, Ethiopia (WUHA)	Wag Hemra, Ethiopia (WUHA) 2016	1	60	5	NA	NA	NA	28599	28599	4.456350847741818	NA	1113	1	NA
WUHA2016	WUHA2016-cluster-21	WUHA2016-household-1187	WUHA2016-person-2058	0	2016	Wag Hemra, Ethiopia (WUHA)	Wag Hemra, Ethiopia (WUHA) 2016	1	48	4	0	0	0	29560	29560	4.4707044297227885	NA	1113	1	NA
WUHA2016	WUHA2016-cluster-21	WUHA2016-household-1191	WUHA2016-person-2064	0	2016	Wag Hemra, Ethiopia (WUHA)	Wag Hemra, Ethiopia (WUHA) 2016	1	48	4	1	NA	1	31267	31267	4.495086213639859	NA	1113	1	NA
WUHA2016	WUHA2016-cluster-21	WUHA2016-household-1192	WUHA2016-person-2065	0	2016	Wag Hemra, Ethiopia (WUHA)	Wag Hemra, Ethiopia (WUHA) 2016	1	60	5	0	1	NA	31517	31517	4.498544871715604	NA	1113	1	NA
WUHA2016	WUHA2016-cluster-21	WUHA2016-household-1188	WUHA2016-person-2059	0	2016	Wag Hemra, Ethiopia (WUHA)	Wag Hemra, Ethiopia (WUHA) 2016	1	36	3	0	1	NA	810	810	2.90848501887865	NA	1113	0	NA
WUHA2016	WUHA2016-cluster-21	WUHA2016-household-1188	WUHA2016-person-2060	0	2016	Wag Hemra, Ethiopia (WUHA)	Wag Hemra, Ethiopia (WUHA) 2016	1	12	1	0	1	NA	116	116	2.0644579892269186	NA	1113	0	NA
WUHA2016	WUHA2016-cluster-21	WUHA2016-household-1196	WUHA2016-person-2069	0	2016	Wag Hemra, Ethiopia (WUHA)	Wag Hemra, Ethiopia (WUHA) 2016	1	60	5	0	0	0	1	1	0	NA	1113	0	NA
WUHA2016	WUHA2016-cluster-21	WUHA2016-household-1197	WUHA2016-person-2071	0	2016	Wag Hemra, Ethiopia (WUHA)	Wag Hemra, Ethiopia (WUHA) 2016	1	96	8	NA	0	0	9029	9029	3.955639653023252	NA	1113	1	NA
WUHA2016	WUHA2016-cluster-21	WUHA2016-household-1198	WUHA2016-person-2074	0	2016	Wag Hemra, Ethiopia (WUHA)	Wag Hemra, Ethiopia (WUHA) 2016	1	108	9	0	1	NA	28072	28072	4.44827335520735	NA	1113	1	NA
WUHA2016	WUHA2016-cluster-21	WUHA2016-household-1198	WUHA2016-person-2075	0	2016	Wag Hemra, Ethiopia (WUHA)	Wag Hemra, Ethiopia (WUHA) 2016	1	84	7	0	1	NA	30555	30555	4.485082288055845	NA	1113	1	NA
WUHA2016	WUHA2016-cluster-21	WUHA2016-household-1199	WUHA2016-person-2076	0	2016	Wag Hemra, Ethiopia (WUHA)	Wag Hemra, Ethiopia (WUHA) 2016	1	60	5	0	0	0	10	10	1	NA	1113	0	NA
WUHA2016	WUHA2016-cluster-21	WUHA2016-household-1201	WUHA2016-person-2080	0	2016	Wag Hemra, Ethiopia (WUHA)	Wag Hemra, Ethiopia (WUHA) 2016	1	84	7	0	1	NA	4056	4056	3.6080979463252794	NA	1113	1	NA
WUHA2016	WUHA2016-cluster-21	WUHA2016-household-1201	WUHA2016-person-2079	0	2016	Wag Hemra, Ethiopia (WUHA)	Wag Hemra, Ethiopia (WUHA) 2016	1	12	1	0	0	0	5	5	0.6989700043360189	NA	1113	0	NA
WUHA2016	WUHA2016-cluster-21	WUHA2016-household-1203	WUHA2016-person-2082	0	2016	Wag Hemra, Ethiopia (WUHA)	Wag Hemra, Ethiopia (WUHA) 2016	1	85	7	0	1	NA	11	11	1.0413926851582251	NA	1113	0	NA
WUHA2016	WUHA2016-cluster-21	WUHA2016-household-1205	WUHA2016-person-2084	0	2016	Wag Hemra, Ethiopia (WUHA)	Wag Hemra, Ethiopia (WUHA) 2016	1	96	8	NA	1	NA	1555	1555	3.1917303933628562	NA	1113	1	NA
WUHA2016	WUHA2016-cluster-21	WUHA2016-household-1206	WUHA2016-person-2086	0	2016	Wag Hemra, Ethiopia (WUHA)	Wag Hemra, Ethiopia (WUHA) 2016	1	37	3	0	0	0	4	4	0.6020599913279624	NA	1113	0	NA
WUHA2016	WUHA2016-cluster-21	WUHA2016-household-1208	WUHA2016-person-2089	0	2016	Wag Hemra, Ethiopia (WUHA)	Wag Hemra, Ethiopia (WUHA) 2016	1	61	5	0	0	0	123	123	2.089905111439398	NA	1113	0	NA
WUHA2016	WUHA2016-cluster-21	WUHA2016-household-1211	WUHA2016-person-2093	0	2016	Wag Hemra, Ethiopia (WUHA)	Wag Hemra, Ethiopia (WUHA) 2016	1	37	3	0	NA	1	346	346	2.5390760987927767	NA	1113	0	NA
WUHA2016	WUHA2016-cluster-21	WUHA2016-household-1210	WUHA2016-person-2092	0	2016	Wag Hemra, Ethiopia (WUHA)	Wag Hemra, Ethiopia (WUHA) 2016	1	84	7	0	1	NA	26763	26763	4.427534794089044	NA	1113	1	NA
WUHA2016	WUHA2016-cluster-21	WUHA2016-household-1212	WUHA2016-person-2095	0	2016	Wag Hemra, Ethiopia (WUHA)	Wag Hemra, Ethiopia (WUHA) 2016	1	97	8	NA	1	1	21465	21465	4.331730892815457	NA	1113	1	NA
WUHA2016	WUHA2016-cluster-21	WUHA2016-household-1213	WUHA2016-person-2096	0	2016	Wag Hemra, Ethiopia (WUHA)	Wag Hemra, Ethiopia (WUHA) 2016	1	12	1	0	1	NA	1074	1074	3.0310042813635367	NA	1113	0	NA
WUHA2016	WUHA2016-cluster-21	WUHA2016-household-1214	WUHA2016-person-2098	0	2016	Wag Hemra, Ethiopia (WUHA)	Wag Hemra, Ethiopia (WUHA) 2016	1	72	6	NA	1	NA	15	15	1.1760912590556813	NA	1113	0	NA
WUHA2016	WUHA2016-cluster-21	WUHA2016-household-1214	WUHA2016-person-2097	0	2016	Wag Hemra, Ethiopia (WUHA)	Wag Hemra, Ethiopia (WUHA) 2016	1	12	1	0	1	NA	4	4	0.6020599913279624	NA	1113	0	NA
WUHA2016	WUHA2016-cluster-21	WUHA2016-household-1215	WUHA2016-person-2100	0	2016	Wag Hemra, Ethiopia (WUHA)	Wag Hemra, Ethiopia (WUHA) 2016	1	73	6	0	1	NA	2	2	0.3010299956639812	NA	1113	0	NA
WUHA2016	WUHA2016-cluster-21	WUHA2016-household-1216	WUHA2016-person-2102	0	2016	Wag Hemra, Ethiopia (WUHA)	Wag Hemra, Ethiopia (WUHA) 2016	1	48	4	0	1	NA	15	15	1.1760912590556813	NA	1113	0	NA
WUHA2016	WUHA2016-cluster-21	WUHA2016-household-1221	WUHA2016-person-2108	0	2016	Wag Hemra, Ethiopia (WUHA)	Wag Hemra, Ethiopia (WUHA) 2016	1	12	1	0	1	1	4	4	0.6020599913279624	NA	1113	0	NA
WUHA2016	WUHA2016-cluster-21	WUHA2016-household-1223	WUHA2016-person-2110	0	2016	Wag Hemra, Ethiopia (WUHA)	Wag Hemra, Ethiopia (WUHA) 2016	1	84	7	0	1	NA	6	6	0.7781512503836436	NA	1113	0	NA
WUHA2016	WUHA2016-cluster-21	WUHA2016-household-1227	WUHA2016-person-2115	0	2016	Wag Hemra, Ethiopia (WUHA)	Wag Hemra, Ethiopia (WUHA) 2016	1	84	7	NA	0	0	28	28	1.4471580313422192	NA	1113	0	NA
WUHA2016	WUHA2016-cluster-21	WUHA2016-household-1233	WUHA2016-person-2126	0	2016	Wag Hemra, Ethiopia (WUHA)	Wag Hemra, Ethiopia (WUHA) 2016	1	72	6	0	1	NA	5	5	0.6989700043360189	NA	1113	0	NA
WUHA2016	WUHA2016-cluster-21	WUHA2016-household-1233	WUHA2016-person-2125	0	2016	Wag Hemra, Ethiopia (WUHA)	Wag Hemra, Ethiopia (WUHA) 2016	1	108	9	0	0	0	29	29	1.462397997898956	NA	1113	0	NA
WUHA2016	WUHA2016-cluster-21	WUHA2016-household-1235	WUHA2016-person-2128	0	2016	Wag Hemra, Ethiopia (WUHA)	Wag Hemra, Ethiopia (WUHA) 2016	1	108	9	0	0	0	6	6	0.7781512503836436	NA	1113	0	NA
WUHA2016	WUHA2016-cluster-21	WUHA2016-household-1236	WUHA2016-person-2129	0	2016	Wag Hemra, Ethiopia (WUHA)	Wag Hemra, Ethiopia (WUHA) 2016	1	84	7	NA	0	0	4	4	0.6020599913279624	NA	1113	0	NA
WUHA2016	WUHA2016-cluster-21	WUHA2016-household-1237	WUHA2016-person-2131	0	2016	Wag Hemra, Ethiopia (WUHA)	Wag Hemra, Ethiopia (WUHA) 2016	1	72	6	NA	0	0	13801	13801	4.139910555875683	NA	1113	1	NA
WUHA2016	WUHA2016-cluster-21	WUHA2016-household-1240	WUHA2016-person-2134	0	2016	Wag Hemra, Ethiopia (WUHA)	Wag Hemra, Ethiopia (WUHA) 2016	1	48	4	0	0	0	17741	17741	4.248978095892653	NA	1113	1	NA
WUHA2016	WUHA2016-cluster-21	WUHA2016-household-1241	WUHA2016-person-2135	0	2016	Wag Hemra, Ethiopia (WUHA)	Wag Hemra, Ethiopia (WUHA) 2016	1	96	8	0	0	0	8	8	0.9030899869919435	NA	1113	0	NA
WUHA2016	WUHA2016-cluster-21	WUHA2016-household-1242	WUHA2016-person-2136	0	2016	Wag Hemra, Ethiopia (WUHA)	Wag Hemra, Ethiopia (WUHA) 2016	1	84	7	0	0	0	6	6	0.7781512503836436	NA	1113	0	NA
WUHA2016	WUHA2016-cluster-21	WUHA2016-household-1242	WUHA2016-person-2137	0	2016	Wag Hemra, Ethiopia (WUHA)	Wag Hemra, Ethiopia (WUHA) 2016	1	36	3	0	1	NA	7	7	0.8450980400142568	NA	1113	0	NA
WUHA2016	WUHA2016-cluster-21	WUHA2016-household-1243	WUHA2016-person-2139	0	2016	Wag Hemra, Ethiopia (WUHA)	Wag Hemra, Ethiopia (WUHA) 2016	1	96	8	0	0	0	16725	16725	4.223366126439861	NA	1113	1	NA
WUHA2016	WUHA2016-cluster-21	WUHA2016-household-1245	WUHA2016-person-2142	0	2016	Wag Hemra, Ethiopia (WUHA)	Wag Hemra, Ethiopia (WUHA) 2016	1	60	5	0	1	NA	4968	4968	3.6961815871685237	NA	1113	1	NA
WUHA2016	WUHA2016-cluster-21	WUHA2016-household-1245	WUHA2016-person-2143	0	2016	Wag Hemra, Ethiopia (WUHA)	Wag Hemra, Ethiopia (WUHA) 2016	1	108	9	0	0	0	20581	20581	4.313466472658235	NA	1113	1	NA
WUHA2016	WUHA2016-cluster-21	WUHA2016-household-1246	WUHA2016-person-2144	0	2016	Wag Hemra, Ethiopia (WUHA)	Wag Hemra, Ethiopia (WUHA) 2016	1	12	1	0	0	0	6	6	0.7781512503836436	NA	1113	0	NA
WUHA2016	WUHA2016-cluster-21	WUHA2016-household-1247	WUHA2016-person-2145	0	2016	Wag Hemra, Ethiopia (WUHA)	Wag Hemra, Ethiopia (WUHA) 2016	1	108	9	0	0	0	15	15	1.1760912590556813	NA	1113	0	NA
WUHA2016	WUHA2016-cluster-21	WUHA2016-household-1250	WUHA2016-person-2149	0	2016	Wag Hemra, Ethiopia (WUHA)	Wag Hemra, Ethiopia (WUHA) 2016	1	108	9	0	1	NA	3483	3483	3.541953474458236	NA	1113	1	NA
WUHA2016	WUHA2016-cluster-21	WUHA2016-household-1252	WUHA2016-person-2151	0	2016	Wag Hemra, Ethiopia (WUHA)	Wag Hemra, Ethiopia (WUHA) 2016	1	24	2	0	1	1	4	4	0.6020599913279624	NA	1113	0	NA
WUHA2016	WUHA2016-cluster-21	WUHA2016-household-1254	WUHA2016-person-2154	0	2016	Wag Hemra, Ethiopia (WUHA)	Wag Hemra, Ethiopia (WUHA) 2016	1	60	5	0	0	0	5	5	0.6989700043360189	NA	1113	0	NA
WUHA2016	WUHA2016-cluster-21	WUHA2016-household-1253	WUHA2016-person-2153	0	2016	Wag Hemra, Ethiopia (WUHA)	Wag Hemra, Ethiopia (WUHA) 2016	1	84	7	NA	0	0	1470	1470	3.167317334748176	NA	1113	1	NA
WUHA2016	WUHA2016-cluster-21	WUHA2016-household-1260	WUHA2016-person-2162	0	2016	Wag Hemra, Ethiopia (WUHA)	Wag Hemra, Ethiopia (WUHA) 2016	1	84	7	0	0	0	30082	30082	4.4783067069225675	NA	1113	1	NA
WUHA2016	WUHA2016-cluster-21	WUHA2016-household-1261	WUHA2016-person-2164	0	2016	Wag Hemra, Ethiopia (WUHA)	Wag Hemra, Ethiopia (WUHA) 2016	1	108	9	0	0	0	30816	30816	4.48877626544444	NA	1113	1	NA
WUHA2016	WUHA2016-cluster-21	WUHA2016-household-1264	WUHA2016-person-2168	0	2016	Wag Hemra, Ethiopia (WUHA)	Wag Hemra, Ethiopia (WUHA) 2016	1	60	5	NA	NA	NA	NA	NA	NA	NA	1113	NA	NA
WUHA2016	WUHA2016-cluster-21	WUHA2016-household-1265	WUHA2016-person-2170	0	2016	Wag Hemra, Ethiopia (WUHA)	Wag Hemra, Ethiopia (WUHA) 2016	1	60	5	0	0	0	6	6	0.7781512503836436	NA	1113	0	NA
WUHA2016	WUHA2016-cluster-21	WUHA2016-household-1266	WUHA2016-person-2171	0	2016	Wag Hemra, Ethiopia (WUHA)	Wag Hemra, Ethiopia (WUHA) 2016	1	24	2	0	1	1	14	14	1.146128035678238	NA	1113	0	NA
WUHA2016	WUHA2016-cluster-21	WUHA2016-household-1267	WUHA2016-person-2173	0	2016	Wag Hemra, Ethiopia (WUHA)	Wag Hemra, Ethiopia (WUHA) 2016	1	60	5	0	1	NA	6	6	0.7781512503836436	NA	1113	0	NA
WUHA2016	WUHA2016-cluster-21	WUHA2016-household-1267	WUHA2016-person-2172	0	2016	Wag Hemra, Ethiopia (WUHA)	Wag Hemra, Ethiopia (WUHA) 2016	1	108	9	NA	0	0	6	6	0.7781512503836436	NA	1113	0	NA
WUHA2016	WUHA2016-cluster-21	WUHA2016-household-1268	WUHA2016-person-2174	0	2016	Wag Hemra, Ethiopia (WUHA)	Wag Hemra, Ethiopia (WUHA) 2016	1	84	7	0	1	NA	30267	30267	4.4809693767539605	NA	1113	1	NA
WUHA2016	WUHA2016-cluster-21	WUHA2016-household-1268	WUHA2016-person-2175	0	2016	Wag Hemra, Ethiopia (WUHA)	Wag Hemra, Ethiopia (WUHA) 2016	1	48	4	0	1	1	30108	30108	4.478681907362235	NA	1113	1	NA
WUHA2016	WUHA2016-cluster-21	WUHA2016-household-1270	WUHA2016-person-2177	0	2016	Wag Hemra, Ethiopia (WUHA)	Wag Hemra, Ethiopia (WUHA) 2016	1	36	3	0	1	1	35	35	1.5440680443502757	NA	1113	0	NA
WUHA2016	WUHA2016-cluster-21	WUHA2016-household-1273	WUHA2016-person-2181	0	2016	Wag Hemra, Ethiopia (WUHA)	Wag Hemra, Ethiopia (WUHA) 2016	1	36	3	0	1	NA	4	4	0.6020599913279624	NA	1113	0	NA
WUHA2016	WUHA2016-cluster-24	WUHA2016-household-1384	WUHA2016-person-2413	0	2016	Wag Hemra, Ethiopia (WUHA)	Wag Hemra, Ethiopia (WUHA) 2016	1	24	2	0	0	0	4	4	0.6020599913279624	NA	1113	0	NA
WUHA2016	WUHA2016-cluster-24	WUHA2016-household-1387	WUHA2016-person-2419	0	2016	Wag Hemra, Ethiopia (WUHA)	Wag Hemra, Ethiopia (WUHA) 2016	1	84	7	NA	NA	NA	NA	NA	NA	NA	1113	NA	NA
WUHA2016	WUHA2016-cluster-24	WUHA2016-household-1388	WUHA2016-person-2420	0	2016	Wag Hemra, Ethiopia (WUHA)	Wag Hemra, Ethiopia (WUHA) 2016	1	12	1	0	0	0	4	4	0.6020599913279624	NA	1113	0	NA
WUHA2016	WUHA2016-cluster-24	WUHA2016-household-1390	WUHA2016-person-2423	0	2016	Wag Hemra, Ethiopia (WUHA)	Wag Hemra, Ethiopia (WUHA) 2016	1	72	6	NA	1	NA	31068	31068	4.4923132964824966	NA	1113	1	NA
WUHA2016	WUHA2016-cluster-24	WUHA2016-household-1391	WUHA2016-person-2424	0	2016	Wag Hemra, Ethiopia (WUHA)	Wag Hemra, Ethiopia (WUHA) 2016	1	12	1	0	1	NA	10	10	1	NA	1113	0	NA
WUHA2016	WUHA2016-cluster-24	WUHA2016-household-1392	WUHA2016-person-2426	0	2016	Wag Hemra, Ethiopia (WUHA)	Wag Hemra, Ethiopia (WUHA) 2016	1	58	4	0	0	0	6	6	0.7781512503836436	NA	1113	0	NA
WUHA2016	WUHA2016-cluster-24	WUHA2016-household-1393	WUHA2016-person-2428	0	2016	Wag Hemra, Ethiopia (WUHA)	Wag Hemra, Ethiopia (WUHA) 2016	1	72	6	0	0	0	332	332	2.5211380837040362	NA	1113	0	NA
WUHA2016	WUHA2016-cluster-24	WUHA2016-household-1394	WUHA2016-person-2429	0	2016	Wag Hemra, Ethiopia (WUHA)	Wag Hemra, Ethiopia (WUHA) 2016	1	94	7	0	1	NA	81	81	1.9084850188786497	NA	1113	0	NA
WUHA2016	WUHA2016-cluster-24	WUHA2016-household-1394	WUHA2016-person-2430	0	2016	Wag Hemra, Ethiopia (WUHA)	Wag Hemra, Ethiopia (WUHA) 2016	1	43	3	0	1	NA	9	9	0.9542425094393249	NA	1113	0	NA
WUHA2016	WUHA2016-cluster-24	WUHA2016-household-1394	WUHA2016-person-2431	0	2016	Wag Hemra, Ethiopia (WUHA)	Wag Hemra, Ethiopia (WUHA) 2016	1	12	1	NA	NA	NA	12	12	1.0791812460476249	NA	1113	0	NA
WUHA2016	WUHA2016-cluster-24	WUHA2016-household-1454	WUHA2016-person-2536	0	2016	Wag Hemra, Ethiopia (WUHA)	Wag Hemra, Ethiopia (WUHA) 2016	1	108	9	0	0	0	121	121	2.0827853703164503	NA	1113	0	NA
WUHA2016	WUHA2016-cluster-24	WUHA2016-household-1454	WUHA2016-person-2535	0	2016	Wag Hemra, Ethiopia (WUHA)	Wag Hemra, Ethiopia (WUHA) 2016	1	72	6	NA	NA	NA	7	7	0.8450980400142568	NA	1113	0	NA
WUHA2016	WUHA2016-cluster-24	WUHA2016-household-1454	WUHA2016-person-2534	0	2016	Wag Hemra, Ethiopia (WUHA)	Wag Hemra, Ethiopia (WUHA) 2016	1	72	6	0	0	0	26	26	1.414973347970818	NA	1113	0	NA
WUHA2016	WUHA2016-cluster-24	WUHA2016-household-1395	WUHA2016-person-2433	0	2016	Wag Hemra, Ethiopia (WUHA)	Wag Hemra, Ethiopia (WUHA) 2016	1	48	4	0	1	NA	13	13	1.1139433523068367	NA	1113	0	NA
WUHA2016	WUHA2016-cluster-24	WUHA2016-household-1396	WUHA2016-person-2435	0	2016	Wag Hemra, Ethiopia (WUHA)	Wag Hemra, Ethiopia (WUHA) 2016	1	72	6	NA	0	0	23	23	1.3617278360175928	NA	1113	0	NA
WUHA2016	WUHA2016-cluster-24	WUHA2016-household-1396	WUHA2016-person-2434	0	2016	Wag Hemra, Ethiopia (WUHA)	Wag Hemra, Ethiopia (WUHA) 2016	1	36	3	0	1	NA	-8	1	0	NA	1113	0	NA
WUHA2016	WUHA2016-cluster-24	WUHA2016-household-1397	WUHA2016-person-2438	0	2016	Wag Hemra, Ethiopia (WUHA)	Wag Hemra, Ethiopia (WUHA) 2016	1	96	8	0	1	NA	-14	1	0	NA	1113	0	NA
WUHA2016	WUHA2016-cluster-24	WUHA2016-household-1397	WUHA2016-person-2437	0	2016	Wag Hemra, Ethiopia (WUHA)	Wag Hemra, Ethiopia (WUHA) 2016	1	60	5	0	0	0	5	5	0.6989700043360189	NA	1113	0	NA
WUHA2016	WUHA2016-cluster-24	WUHA2016-household-1398	WUHA2016-person-2440	0	2016	Wag Hemra, Ethiopia (WUHA)	Wag Hemra, Ethiopia (WUHA) 2016	1	60	5	0	1	NA	8	8	0.9030899869919435	NA	1113	0	NA
WUHA2016	WUHA2016-cluster-24	WUHA2016-household-1398	WUHA2016-person-2441	0	2016	Wag Hemra, Ethiopia (WUHA)	Wag Hemra, Ethiopia (WUHA) 2016	1	84	7	0	0	0	25301	25301	4.403137686626381	NA	1113	1	NA
WUHA2016	WUHA2016-cluster-24	WUHA2016-household-1398	WUHA2016-person-2442	0	2016	Wag Hemra, Ethiopia (WUHA)	Wag Hemra, Ethiopia (WUHA) 2016	1	24	2	0	1	NA	4	4	0.6020599913279624	NA	1113	0	NA
WUHA2016	WUHA2016-cluster-24	WUHA2016-household-1399	WUHA2016-person-2443	0	2016	Wag Hemra, Ethiopia (WUHA)	Wag Hemra, Ethiopia (WUHA) 2016	1	72	6	0	1	NA	7	7	0.8450980400142568	NA	1113	0	NA
WUHA2016	WUHA2016-cluster-24	WUHA2016-household-1400	WUHA2016-person-2445	0	2016	Wag Hemra, Ethiopia (WUHA)	Wag Hemra, Ethiopia (WUHA) 2016	1	72	6	0	0	0	-10	1	0	NA	1113	0	NA
WUHA2016	WUHA2016-cluster-24	WUHA2016-household-1400	WUHA2016-person-2447	0	2016	Wag Hemra, Ethiopia (WUHA)	Wag Hemra, Ethiopia (WUHA) 2016	1	24	2	0	0	0	-14	1	0	NA	1113	0	NA
WUHA2016	WUHA2016-cluster-24	WUHA2016-household-1400	WUHA2016-person-2446	0	2016	Wag Hemra, Ethiopia (WUHA)	Wag Hemra, Ethiopia (WUHA) 2016	1	108	9	0	0	0	5	5	0.6989700043360189	NA	1113	0	NA
WUHA2016	WUHA2016-cluster-24	WUHA2016-household-1402	WUHA2016-person-2449	0	2016	Wag Hemra, Ethiopia (WUHA)	Wag Hemra, Ethiopia (WUHA) 2016	1	96	8	NA	1	NA	27236	27236	4.4351433255063055	NA	1113	1	NA
WUHA2016	WUHA2016-cluster-24	WUHA2016-household-1404	WUHA2016-person-2453	0	2016	Wag Hemra, Ethiopia (WUHA)	Wag Hemra, Ethiopia (WUHA) 2016	1	36	3	NA	NA	NA	NA	NA	NA	NA	1113	NA	NA
WUHA2016	WUHA2016-cluster-24	WUHA2016-household-1404	WUHA2016-person-2452	0	2016	Wag Hemra, Ethiopia (WUHA)	Wag Hemra, Ethiopia (WUHA) 2016	1	72	6	NA	NA	NA	NA	NA	NA	NA	1113	NA	NA
WUHA2016	WUHA2016-cluster-24	WUHA2016-household-1406	WUHA2016-person-2456	0	2016	Wag Hemra, Ethiopia (WUHA)	Wag Hemra, Ethiopia (WUHA) 2016	1	108	9	0	0	0	11	11	1.0413926851582251	NA	1113	0	NA
WUHA2016	WUHA2016-cluster-24	WUHA2016-household-1406	WUHA2016-person-2455	0	2016	Wag Hemra, Ethiopia (WUHA)	Wag Hemra, Ethiopia (WUHA) 2016	1	24	2	0	0	0	-15	1	0	NA	1113	0	NA
WUHA2016	WUHA2016-cluster-24	WUHA2016-household-1407	WUHA2016-person-2457	0	2016	Wag Hemra, Ethiopia (WUHA)	Wag Hemra, Ethiopia (WUHA) 2016	1	48	4	0	1	NA	18	18	1.255272505103306	NA	1113	0	NA
WUHA2016	WUHA2016-cluster-24	WUHA2016-household-1408	WUHA2016-person-2458	0	2016	Wag Hemra, Ethiopia (WUHA)	Wag Hemra, Ethiopia (WUHA) 2016	1	24	2	NA	NA	NA	NA	NA	NA	NA	1113	NA	NA
WUHA2016	WUHA2016-cluster-24	WUHA2016-household-1409	WUHA2016-person-2459	0	2016	Wag Hemra, Ethiopia (WUHA)	Wag Hemra, Ethiopia (WUHA) 2016	1	48	4	0	1	NA	60	60	1.7781512503836436	NA	1113	0	NA
WUHA2016	WUHA2016-cluster-24	WUHA2016-household-1410	WUHA2016-person-2460	0	2016	Wag Hemra, Ethiopia (WUHA)	Wag Hemra, Ethiopia (WUHA) 2016	1	96	8	0	1	NA	70	70	1.845098040014257	NA	1113	0	NA
WUHA2016	WUHA2016-cluster-24	WUHA2016-household-1410	WUHA2016-person-2461	0	2016	Wag Hemra, Ethiopia (WUHA)	Wag Hemra, Ethiopia (WUHA) 2016	1	36	3	0	1	NA	7	7	0.8450980400142568	NA	1113	0	NA
WUHA2016	WUHA2016-cluster-24	WUHA2016-household-1411	WUHA2016-person-2462	0	2016	Wag Hemra, Ethiopia (WUHA)	Wag Hemra, Ethiopia (WUHA) 2016	1	48	4	0	1	NA	6	6	0.7781512503836436	NA	1113	0	NA
WUHA2016	WUHA2016-cluster-24	WUHA2016-household-1411	WUHA2016-person-2463	0	2016	Wag Hemra, Ethiopia (WUHA)	Wag Hemra, Ethiopia (WUHA) 2016	1	108	9	0	0	0	5	5	0.6989700043360189	NA	1113	0	NA
WUHA2016	WUHA2016-cluster-24	WUHA2016-household-1412	WUHA2016-person-2464	0	2016	Wag Hemra, Ethiopia (WUHA)	Wag Hemra, Ethiopia (WUHA) 2016	1	60	5	0	0	0	90	90	1.954242509439325	NA	1113	0	NA
WUHA2016	WUHA2016-cluster-24	WUHA2016-household-1412	WUHA2016-person-2465	0	2016	Wag Hemra, Ethiopia (WUHA)	Wag Hemra, Ethiopia (WUHA) 2016	1	36	3	0	1	NA	28	28	1.4471580313422192	NA	1113	0	NA
WUHA2016	WUHA2016-cluster-24	WUHA2016-household-1414	WUHA2016-person-2467	0	2016	Wag Hemra, Ethiopia (WUHA)	Wag Hemra, Ethiopia (WUHA) 2016	1	108	9	0	1	NA	13	13	1.1139433523068367	NA	1113	0	NA
WUHA2016	WUHA2016-cluster-24	WUHA2016-household-1414	WUHA2016-person-2468	0	2016	Wag Hemra, Ethiopia (WUHA)	Wag Hemra, Ethiopia (WUHA) 2016	1	36	3	0	0	0	-3	1	0	NA	1113	0	NA
WUHA2016	WUHA2016-cluster-24	WUHA2016-household-1415	WUHA2016-person-2469	0	2016	Wag Hemra, Ethiopia (WUHA)	Wag Hemra, Ethiopia (WUHA) 2016	1	84	7	NA	NA	NA	NA	NA	NA	NA	1113	NA	NA
WUHA2016	WUHA2016-cluster-24	WUHA2016-household-1416	WUHA2016-person-2470	0	2016	Wag Hemra, Ethiopia (WUHA)	Wag Hemra, Ethiopia (WUHA) 2016	1	12	1	0	1	NA	NA	NA	NA	NA	1113	NA	NA
WUHA2016	WUHA2016-cluster-24	WUHA2016-household-1416	WUHA2016-person-2471	0	2016	Wag Hemra, Ethiopia (WUHA)	Wag Hemra, Ethiopia (WUHA) 2016	1	108	9	NA	NA	NA	NA	NA	NA	NA	1113	NA	NA
WUHA2016	WUHA2016-cluster-24	WUHA2016-household-1419	WUHA2016-person-2475	0	2016	Wag Hemra, Ethiopia (WUHA)	Wag Hemra, Ethiopia (WUHA) 2016	1	60	5	0	1	NA	6	6	0.7781512503836436	NA	1113	0	NA
WUHA2016	WUHA2016-cluster-24	WUHA2016-household-1418	WUHA2016-person-2473	0	2016	Wag Hemra, Ethiopia (WUHA)	Wag Hemra, Ethiopia (WUHA) 2016	1	36	3	0	1	NA	3	3	0.47712125471966244	NA	1113	0	NA
WUHA2016	WUHA2016-cluster-24	WUHA2016-household-1418	WUHA2016-person-2474	0	2016	Wag Hemra, Ethiopia (WUHA)	Wag Hemra, Ethiopia (WUHA) 2016	1	60	5	0	1	NA	6	6	0.7781512503836436	NA	1113	0	NA
WUHA2016	WUHA2016-cluster-24	WUHA2016-household-1421	WUHA2016-person-2480	0	2016	Wag Hemra, Ethiopia (WUHA)	Wag Hemra, Ethiopia (WUHA) 2016	1	108	9	0	1	NA	2400	2400	3.380211241711606	NA	1113	1	NA
WUHA2016	WUHA2016-cluster-24	WUHA2016-household-1421	WUHA2016-person-2479	0	2016	Wag Hemra, Ethiopia (WUHA)	Wag Hemra, Ethiopia (WUHA) 2016	1	84	7	0	0	0	-12	1	0	NA	1113	0	NA
WUHA2016	WUHA2016-cluster-24	WUHA2016-household-1422	WUHA2016-person-2482	0	2016	Wag Hemra, Ethiopia (WUHA)	Wag Hemra, Ethiopia (WUHA) 2016	1	84	7	NA	0	0	7	7	0.8450980400142568	NA	1113	0	NA
WUHA2016	WUHA2016-cluster-24	WUHA2016-household-1422	WUHA2016-person-2483	0	2016	Wag Hemra, Ethiopia (WUHA)	Wag Hemra, Ethiopia (WUHA) 2016	1	24	2	0	1	NA	7	7	0.8450980400142568	NA	1113	0	NA
WUHA2016	WUHA2016-cluster-24	WUHA2016-household-1423	WUHA2016-person-2484	0	2016	Wag Hemra, Ethiopia (WUHA)	Wag Hemra, Ethiopia (WUHA) 2016	1	72	6	0	1	NA	16	16	1.2041199826559248	NA	1113	0	NA
WUHA2016	WUHA2016-cluster-24	WUHA2016-household-1423	WUHA2016-person-2485	0	2016	Wag Hemra, Ethiopia (WUHA)	Wag Hemra, Ethiopia (WUHA) 2016	1	108	9	0	0	0	108	108	2.03342375548695	NA	1113	0	NA
WUHA2016	WUHA2016-cluster-24	WUHA2016-household-1424	WUHA2016-person-2488	0	2016	Wag Hemra, Ethiopia (WUHA)	Wag Hemra, Ethiopia (WUHA) 2016	1	96	8	NA	1	NA	7	7	0.8450980400142568	NA	1113	0	NA
WUHA2016	WUHA2016-cluster-24	WUHA2016-household-1424	WUHA2016-person-2489	0	2016	Wag Hemra, Ethiopia (WUHA)	Wag Hemra, Ethiopia (WUHA) 2016	1	72	6	0	0	0	11	11	1.0413926851582251	NA	1113	0	NA
WUHA2016	WUHA2016-cluster-24	WUHA2016-household-1426	WUHA2016-person-2492	0	2016	Wag Hemra, Ethiopia (WUHA)	Wag Hemra, Ethiopia (WUHA) 2016	1	48	4	0	0	0	4027	4027	3.6049816296074315	NA	1113	1	NA
WUHA2016	WUHA2016-cluster-24	WUHA2016-household-1426	WUHA2016-person-2491	0	2016	Wag Hemra, Ethiopia (WUHA)	Wag Hemra, Ethiopia (WUHA) 2016	1	20	1	0	0	0	-16	1	0	NA	1113	0	NA
WUHA2016	WUHA2016-cluster-24	WUHA2016-household-1429	WUHA2016-person-2495	0	2016	Wag Hemra, Ethiopia (WUHA)	Wag Hemra, Ethiopia (WUHA) 2016	1	24	2	0	1	NA	-13	1	0	NA	1113	0	NA
WUHA2016	WUHA2016-cluster-24	WUHA2016-household-1430	WUHA2016-person-2496	0	2016	Wag Hemra, Ethiopia (WUHA)	Wag Hemra, Ethiopia (WUHA) 2016	1	72	6	0	0	0	7	7	0.8450980400142568	NA	1113	0	NA
WUHA2016	WUHA2016-cluster-24	WUHA2016-household-1430	WUHA2016-person-2497	0	2016	Wag Hemra, Ethiopia (WUHA)	Wag Hemra, Ethiopia (WUHA) 2016	1	84	7	0	0	0	1222	1222	3.0870712059065353	NA	1113	1	NA
WUHA2016	WUHA2016-cluster-24	WUHA2016-household-1431	WUHA2016-person-2501	0	2016	Wag Hemra, Ethiopia (WUHA)	Wag Hemra, Ethiopia (WUHA) 2016	1	72	6	0	0	0	25474	25474	4.406097144474105	NA	1113	1	NA
WUHA2016	WUHA2016-cluster-24	WUHA2016-household-1431	WUHA2016-person-2500	0	2016	Wag Hemra, Ethiopia (WUHA)	Wag Hemra, Ethiopia (WUHA) 2016	1	48	4	0	1	NA	14	14	1.146128035678238	NA	1113	0	NA
WUHA2016	WUHA2016-cluster-24	WUHA2016-household-1432	WUHA2016-person-2502	0	2016	Wag Hemra, Ethiopia (WUHA)	Wag Hemra, Ethiopia (WUHA) 2016	1	108	9	0	0	0	10417	10417	4.017742664161498	NA	1113	1	NA
WUHA2016	WUHA2016-cluster-24	WUHA2016-household-1433	WUHA2016-person-2503	0	2016	Wag Hemra, Ethiopia (WUHA)	Wag Hemra, Ethiopia (WUHA) 2016	1	24	2	0	0	0	-13	1	0	NA	1113	0	NA
WUHA2016	WUHA2016-cluster-24	WUHA2016-household-1434	WUHA2016-person-2505	0	2016	Wag Hemra, Ethiopia (WUHA)	Wag Hemra, Ethiopia (WUHA) 2016	1	84	7	0	0	0	4	4	0.6020599913279624	NA	1113	0	NA
WUHA2016	WUHA2016-cluster-24	WUHA2016-household-1435	WUHA2016-person-2506	0	2016	Wag Hemra, Ethiopia (WUHA)	Wag Hemra, Ethiopia (WUHA) 2016	1	108	9	0	0	0	13283	13283	4.123296172645314	NA	1113	1	NA
WUHA2016	WUHA2016-cluster-24	WUHA2016-household-1435	WUHA2016-person-2507	0	2016	Wag Hemra, Ethiopia (WUHA)	Wag Hemra, Ethiopia (WUHA) 2016	1	24	2	0	1	NA	-16	1	0	NA	1113	0	NA
WUHA2016	WUHA2016-cluster-26	WUHA2016-household-1517	WUHA2016-person-2663	0	2016	Wag Hemra, Ethiopia (WUHA)	Wag Hemra, Ethiopia (WUHA) 2016	1	23	1	0	1	NA	2	2	0.3010299956639812	NA	1113	0	NA
WUHA2016	WUHA2016-cluster-26	WUHA2016-household-1518	WUHA2016-person-2666	0	2016	Wag Hemra, Ethiopia (WUHA)	Wag Hemra, Ethiopia (WUHA) 2016	1	108	9	0	0	0	9	9	0.9542425094393249	NA	1113	0	NA
WUHA2016	WUHA2016-cluster-26	WUHA2016-household-1518	WUHA2016-person-2664	0	2016	Wag Hemra, Ethiopia (WUHA)	Wag Hemra, Ethiopia (WUHA) 2016	1	72	6	0	1	NA	3	3	0.47712125471966244	NA	1113	0	NA
WUHA2016	WUHA2016-cluster-26	WUHA2016-household-1519	WUHA2016-person-2668	0	2016	Wag Hemra, Ethiopia (WUHA)	Wag Hemra, Ethiopia (WUHA) 2016	1	72	6	0	0	0	6	6	0.7781512503836436	NA	1113	0	NA
WUHA2016	WUHA2016-cluster-26	WUHA2016-household-1519	WUHA2016-person-2667	0	2016	Wag Hemra, Ethiopia (WUHA)	Wag Hemra, Ethiopia (WUHA) 2016	1	36	3	0	0	0	202	202	2.305351369446624	NA	1113	0	NA
WUHA2016	WUHA2016-cluster-26	WUHA2016-household-1520	WUHA2016-person-2671	0	2016	Wag Hemra, Ethiopia (WUHA)	Wag Hemra, Ethiopia (WUHA) 2016	1	36	3	0	1	NA	3	3	0.47712125471966244	NA	1113	0	NA
WUHA2016	WUHA2016-cluster-26	WUHA2016-household-1522	WUHA2016-person-2675	0	2016	Wag Hemra, Ethiopia (WUHA)	Wag Hemra, Ethiopia (WUHA) 2016	1	17	1	0	1	NA	15	15	1.1760912590556813	NA	1113	0	NA
WUHA2016	WUHA2016-cluster-26	WUHA2016-household-1523	WUHA2016-person-2676	0	2016	Wag Hemra, Ethiopia (WUHA)	Wag Hemra, Ethiopia (WUHA) 2016	1	23	1	0	1	NA	31615	31615	4.4998931861492375	NA	1113	1	NA
WUHA2016	WUHA2016-cluster-26	WUHA2016-household-1524	WUHA2016-person-2678	0	2016	Wag Hemra, Ethiopia (WUHA)	Wag Hemra, Ethiopia (WUHA) 2016	1	47	3	0	1	NA	31384	31384	4.496708295121479	NA	1113	1	NA
WUHA2016	WUHA2016-cluster-26	WUHA2016-household-1525	WUHA2016-person-2683	0	2016	Wag Hemra, Ethiopia (WUHA)	Wag Hemra, Ethiopia (WUHA) 2016	1	24	2	0	0	0	13	13	1.1139433523068367	NA	1113	0	NA
WUHA2016	WUHA2016-cluster-26	WUHA2016-household-1526	WUHA2016-person-2685	0	2016	Wag Hemra, Ethiopia (WUHA)	Wag Hemra, Ethiopia (WUHA) 2016	1	36	3	0	1	NA	6298	6298	3.7992026563005252	NA	1113	1	NA
WUHA2016	WUHA2016-cluster-26	WUHA2016-household-1527	WUHA2016-person-2687	0	2016	Wag Hemra, Ethiopia (WUHA)	Wag Hemra, Ethiopia (WUHA) 2016	1	24	2	0	1	NA	18750	18750	4.273001272063738	NA	1113	1	NA
WUHA2016	WUHA2016-cluster-26	WUHA2016-household-1529	WUHA2016-person-2691	0	2016	Wag Hemra, Ethiopia (WUHA)	Wag Hemra, Ethiopia (WUHA) 2016	1	60	5	0	1	NA	5966	5966	3.7756832490260437	NA	1113	1	NA
WUHA2016	WUHA2016-cluster-26	WUHA2016-household-1529	WUHA2016-person-2690	0	2016	Wag Hemra, Ethiopia (WUHA)	Wag Hemra, Ethiopia (WUHA) 2016	1	24	2	0	1	NA	6	6	0.7781512503836436	NA	1113	0	NA
WUHA2016	WUHA2016-cluster-26	WUHA2016-household-1530	WUHA2016-person-2693	0	2016	Wag Hemra, Ethiopia (WUHA)	Wag Hemra, Ethiopia (WUHA) 2016	1	60	5	0	1	NA	7723	7723	3.8877860348383715	NA	1113	1	NA
WUHA2016	WUHA2016-cluster-26	WUHA2016-household-1530	WUHA2016-person-2692	0	2016	Wag Hemra, Ethiopia (WUHA)	Wag Hemra, Ethiopia (WUHA) 2016	1	24	2	0	1	NA	15	15	1.1760912590556813	NA	1113	0	NA
WUHA2016	WUHA2016-cluster-26	WUHA2016-household-1532	WUHA2016-person-2699	0	2016	Wag Hemra, Ethiopia (WUHA)	Wag Hemra, Ethiopia (WUHA) 2016	1	60	5	0	1	NA	31365	31365	4.4964452918733535	NA	1113	1	NA
WUHA2016	WUHA2016-cluster-26	WUHA2016-household-1532	WUHA2016-person-2698	0	2016	Wag Hemra, Ethiopia (WUHA)	Wag Hemra, Ethiopia (WUHA) 2016	1	108	9	0	1	NA	5	5	0.6989700043360189	NA	1113	0	NA
WUHA2016	WUHA2016-cluster-26	WUHA2016-household-1532	WUHA2016-person-2697	0	2016	Wag Hemra, Ethiopia (WUHA)	Wag Hemra, Ethiopia (WUHA) 2016	1	36	3	NA	NA	NA	NA	NA	NA	NA	1113	NA	NA
WUHA2016	WUHA2016-cluster-26	WUHA2016-household-1533	WUHA2016-person-2701	0	2016	Wag Hemra, Ethiopia (WUHA)	Wag Hemra, Ethiopia (WUHA) 2016	1	24	2	0	1	NA	6	6	0.7781512503836436	NA	1113	0	NA
WUHA2016	WUHA2016-cluster-26	WUHA2016-household-1533	WUHA2016-person-2702	0	2016	Wag Hemra, Ethiopia (WUHA)	Wag Hemra, Ethiopia (WUHA) 2016	1	48	4	0	1	NA	6	6	0.7781512503836436	NA	1113	0	NA
WUHA2016	WUHA2016-cluster-26	WUHA2016-household-1534	WUHA2016-person-2705	0	2016	Wag Hemra, Ethiopia (WUHA)	Wag Hemra, Ethiopia (WUHA) 2016	1	72	6	0	0	0	2887	2887	3.4604467838807205	NA	1113	1	NA
WUHA2016	WUHA2016-cluster-26	WUHA2016-household-1534	WUHA2016-person-2703	0	2016	Wag Hemra, Ethiopia (WUHA)	Wag Hemra, Ethiopia (WUHA) 2016	1	108	9	0	0	0	22687	22687	4.355777071046467	NA	1113	1	NA
WUHA2016	WUHA2016-cluster-26	WUHA2016-household-1534	WUHA2016-person-2704	0	2016	Wag Hemra, Ethiopia (WUHA)	Wag Hemra, Ethiopia (WUHA) 2016	1	24	2	0	0	0	8	8	0.9030899869919435	NA	1113	0	NA
WUHA2016	WUHA2016-cluster-26	WUHA2016-household-1535	WUHA2016-person-2706	0	2016	Wag Hemra, Ethiopia (WUHA)	Wag Hemra, Ethiopia (WUHA) 2016	1	24	2	0	1	NA	31155	31155	4.49352775559078	NA	1113	1	NA
WUHA2016	WUHA2016-cluster-26	WUHA2016-household-1535	WUHA2016-person-2707	0	2016	Wag Hemra, Ethiopia (WUHA)	Wag Hemra, Ethiopia (WUHA) 2016	1	60	5	1	1	NA	6	6	0.7781512503836436	NA	1113	0	NA
WUHA2016	WUHA2016-cluster-26	WUHA2016-household-1536	WUHA2016-person-2709	0	2016	Wag Hemra, Ethiopia (WUHA)	Wag Hemra, Ethiopia (WUHA) 2016	1	108	9	0	0	0	10137	10137	4.005909446494559	NA	1113	1	NA
WUHA2016	WUHA2016-cluster-26	WUHA2016-household-1537	WUHA2016-person-2711	0	2016	Wag Hemra, Ethiopia (WUHA)	Wag Hemra, Ethiopia (WUHA) 2016	1	84	7	0	1	NA	29274	29274	4.4664820684959095	NA	1113	1	NA
WUHA2016	WUHA2016-cluster-26	WUHA2016-household-1537	WUHA2016-person-2710	0	2016	Wag Hemra, Ethiopia (WUHA)	Wag Hemra, Ethiopia (WUHA) 2016	1	108	9	0	0	0	31204	31204	4.494210269229327	NA	1113	1	NA
WUHA2016	WUHA2016-cluster-26	WUHA2016-household-1538	WUHA2016-person-2712	0	2016	Wag Hemra, Ethiopia (WUHA)	Wag Hemra, Ethiopia (WUHA) 2016	1	36	3	0	1	NA	29272	29272	4.466452396478551	NA	1113	1	NA
WUHA2016	WUHA2016-cluster-26	WUHA2016-household-1539	WUHA2016-person-2714	0	2016	Wag Hemra, Ethiopia (WUHA)	Wag Hemra, Ethiopia (WUHA) 2016	1	48	4	0	0	0	30419	30419	4.483144932872129	NA	1113	1	NA
WUHA2016	WUHA2016-cluster-26	WUHA2016-household-1539	WUHA2016-person-2715	0	2016	Wag Hemra, Ethiopia (WUHA)	Wag Hemra, Ethiopia (WUHA) 2016	1	12	1	0	1	NA	5	5	0.6989700043360189	NA	1113	0	NA
WUHA2016	WUHA2016-cluster-26	WUHA2016-household-1540	WUHA2016-person-2716	0	2016	Wag Hemra, Ethiopia (WUHA)	Wag Hemra, Ethiopia (WUHA) 2016	1	36	3	1	1	NA	25578	25578	4.407866583030776	NA	1113	1	NA
WUHA2016	WUHA2016-cluster-26	WUHA2016-household-1540	WUHA2016-person-2717	0	2016	Wag Hemra, Ethiopia (WUHA)	Wag Hemra, Ethiopia (WUHA) 2016	1	48	4	0	1	NA	195	195	2.290034611362518	NA	1113	0	NA
WUHA2016	WUHA2016-cluster-26	WUHA2016-household-1541	WUHA2016-person-2718	0	2016	Wag Hemra, Ethiopia (WUHA)	Wag Hemra, Ethiopia (WUHA) 2016	1	108	9	0	1	NA	10615	10615	4.025919998502018	NA	1113	1	NA
WUHA2016	WUHA2016-cluster-26	WUHA2016-household-1541	WUHA2016-person-2719	0	2016	Wag Hemra, Ethiopia (WUHA)	Wag Hemra, Ethiopia (WUHA) 2016	1	84	7	0	1	NA	28071	28071	4.448257884196469	NA	1113	1	NA
WUHA2016	WUHA2016-cluster-26	WUHA2016-household-1542	WUHA2016-person-2721	0	2016	Wag Hemra, Ethiopia (WUHA)	Wag Hemra, Ethiopia (WUHA) 2016	1	96	8	0	1	NA	30710	30710	4.487279816443069	NA	1113	1	NA
WUHA2016	WUHA2016-cluster-26	WUHA2016-household-1542	WUHA2016-person-2720	0	2016	Wag Hemra, Ethiopia (WUHA)	Wag Hemra, Ethiopia (WUHA) 2016	1	72	6	0	1	NA	19363	19363	4.286972645457374	NA	1113	1	NA
WUHA2016	WUHA2016-cluster-26	WUHA2016-household-1542	WUHA2016-person-2722	0	2016	Wag Hemra, Ethiopia (WUHA)	Wag Hemra, Ethiopia (WUHA) 2016	1	72	6	0	1	NA	7	7	0.8450980400142568	NA	1113	0	NA
WUHA2016	WUHA2016-cluster-26	WUHA2016-household-1544	WUHA2016-person-2727	0	2016	Wag Hemra, Ethiopia (WUHA)	Wag Hemra, Ethiopia (WUHA) 2016	1	36	3	0	1	NA	3	3	0.47712125471966244	NA	1113	0	NA
WUHA2016	WUHA2016-cluster-26	WUHA2016-household-1543	WUHA2016-person-2723	0	2016	Wag Hemra, Ethiopia (WUHA)	Wag Hemra, Ethiopia (WUHA) 2016	1	36	3	0	1	NA	20	20	1.3010299956639813	NA	1113	0	NA
WUHA2016	WUHA2016-cluster-26	WUHA2016-household-1543	WUHA2016-person-2724	0	2016	Wag Hemra, Ethiopia (WUHA)	Wag Hemra, Ethiopia (WUHA) 2016	1	16	1	0	0	0	3	3	0.47712125471966244	NA	1113	0	NA
WUHA2016	WUHA2016-cluster-26	WUHA2016-household-1545	WUHA2016-person-2729	0	2016	Wag Hemra, Ethiopia (WUHA)	Wag Hemra, Ethiopia (WUHA) 2016	1	84	7	0	1	NA	87	87	1.9395192526186185	NA	1113	0	NA
WUHA2016	WUHA2016-cluster-26	WUHA2016-household-1545	WUHA2016-person-2728	0	2016	Wag Hemra, Ethiopia (WUHA)	Wag Hemra, Ethiopia (WUHA) 2016	1	36	3	0	1	NA	6	6	0.7781512503836436	NA	1113	0	NA
WUHA2016	WUHA2016-cluster-26	WUHA2016-household-1546	WUHA2016-person-2730	0	2016	Wag Hemra, Ethiopia (WUHA)	Wag Hemra, Ethiopia (WUHA) 2016	1	60	5	0	0	0	9	9	0.9542425094393249	NA	1113	0	NA
WUHA2016	WUHA2016-cluster-26	WUHA2016-household-1547	WUHA2016-person-2732	0	2016	Wag Hemra, Ethiopia (WUHA)	Wag Hemra, Ethiopia (WUHA) 2016	1	84	7	0	0	0	1812	1812	3.2581581933407944	NA	1113	1	NA
WUHA2016	WUHA2016-cluster-26	WUHA2016-household-1547	WUHA2016-person-2731	0	2016	Wag Hemra, Ethiopia (WUHA)	Wag Hemra, Ethiopia (WUHA) 2016	1	60	5	0	1	NA	6	6	0.7781512503836436	NA	1113	0	NA
WUHA2016	WUHA2016-cluster-26	WUHA2016-household-1548	WUHA2016-person-2733	0	2016	Wag Hemra, Ethiopia (WUHA)	Wag Hemra, Ethiopia (WUHA) 2016	1	48	4	0	1	NA	11	11	1.0413926851582251	NA	1113	0	NA
WUHA2016	WUHA2016-cluster-26	WUHA2016-household-1549	WUHA2016-person-2738	0	2016	Wag Hemra, Ethiopia (WUHA)	Wag Hemra, Ethiopia (WUHA) 2016	1	84	7	0	1	NA	31130	31130	4.493179120682515	NA	1113	1	NA
WUHA2016	WUHA2016-cluster-26	WUHA2016-household-1549	WUHA2016-person-2736	0	2016	Wag Hemra, Ethiopia (WUHA)	Wag Hemra, Ethiopia (WUHA) 2016	1	48	4	0	1	NA	14	14	1.146128035678238	NA	1113	0	NA
WUHA2016	WUHA2016-cluster-26	WUHA2016-household-1549	WUHA2016-person-2739	0	2016	Wag Hemra, Ethiopia (WUHA)	Wag Hemra, Ethiopia (WUHA) 2016	1	108	9	0	NA	NA	10676	10676	4.02840856511547	NA	1113	1	NA
WUHA2016	WUHA2016-cluster-26	WUHA2016-household-1549	WUHA2016-person-2740	0	2016	Wag Hemra, Ethiopia (WUHA)	Wag Hemra, Ethiopia (WUHA) 2016	1	24	2	0	1	NA	2	2	0.3010299956639812	NA	1113	0	NA
WUHA2016	WUHA2016-cluster-23	WUHA2016-household-1353	WUHA2016-person-2329	0	2016	Wag Hemra, Ethiopia (WUHA)	Wag Hemra, Ethiopia (WUHA) 2016	1	107	8	0	0	0	3233	3233	3.5096057046115563	NA	1113	1	NA
WUHA2016	WUHA2016-cluster-23	WUHA2016-household-1353	WUHA2016-person-2331	0	2016	Wag Hemra, Ethiopia (WUHA)	Wag Hemra, Ethiopia (WUHA) 2016	1	83	6	0	0	0	7	7	0.8450980400142568	NA	1113	0	NA
WUHA2016	WUHA2016-cluster-23	WUHA2016-household-1353	WUHA2016-person-2330	0	2016	Wag Hemra, Ethiopia (WUHA)	Wag Hemra, Ethiopia (WUHA) 2016	1	35	2	0	0	0	12	12	1.0791812460476249	NA	1113	0	NA
WUHA2016	WUHA2016-cluster-23	WUHA2016-household-1354	WUHA2016-person-2332	0	2016	Wag Hemra, Ethiopia (WUHA)	Wag Hemra, Ethiopia (WUHA) 2016	1	95	7	0	0	0	2	2	0.3010299956639812	NA	1113	0	NA
WUHA2016	WUHA2016-cluster-23	WUHA2016-household-1354	WUHA2016-person-2333	0	2016	Wag Hemra, Ethiopia (WUHA)	Wag Hemra, Ethiopia (WUHA) 2016	1	83	6	0	1	NA	18	18	1.255272505103306	NA	1113	0	NA
WUHA2016	WUHA2016-cluster-23	WUHA2016-household-1355	WUHA2016-person-2336	0	2016	Wag Hemra, Ethiopia (WUHA)	Wag Hemra, Ethiopia (WUHA) 2016	1	107	8	0	0	0	18	18	1.255272505103306	NA	1113	0	NA
WUHA2016	WUHA2016-cluster-23	WUHA2016-household-1357	WUHA2016-person-2341	0	2016	Wag Hemra, Ethiopia (WUHA)	Wag Hemra, Ethiopia (WUHA) 2016	1	60	5	0	1	NA	3	3	0.47712125471966244	NA	1113	0	NA
WUHA2016	WUHA2016-cluster-23	WUHA2016-household-1358	WUHA2016-person-2342	0	2016	Wag Hemra, Ethiopia (WUHA)	Wag Hemra, Ethiopia (WUHA) 2016	1	95	7	0	0	0	5	5	0.6989700043360189	NA	1113	0	NA
WUHA2016	WUHA2016-cluster-23	WUHA2016-household-1358	WUHA2016-person-2344	0	2016	Wag Hemra, Ethiopia (WUHA)	Wag Hemra, Ethiopia (WUHA) 2016	1	71	5	0	1	NA	7	7	0.8450980400142568	NA	1113	0	NA
WUHA2016	WUHA2016-cluster-23	WUHA2016-household-1360	WUHA2016-person-2346	0	2016	Wag Hemra, Ethiopia (WUHA)	Wag Hemra, Ethiopia (WUHA) 2016	1	96	8	0	0	0	21	21	1.3222192947339193	NA	1113	0	NA
WUHA2016	WUHA2016-cluster-23	WUHA2016-household-1360	WUHA2016-person-2349	0	2016	Wag Hemra, Ethiopia (WUHA)	Wag Hemra, Ethiopia (WUHA) 2016	1	60	5	0	0	0	2	2	0.3010299956639812	NA	1113	0	NA
WUHA2016	WUHA2016-cluster-23	WUHA2016-household-1360	WUHA2016-person-2347	0	2016	Wag Hemra, Ethiopia (WUHA)	Wag Hemra, Ethiopia (WUHA) 2016	1	48	4	0	1	NA	9	9	0.9542425094393249	NA	1113	0	NA
WUHA2016	WUHA2016-cluster-23	WUHA2016-household-1361	WUHA2016-person-2354	0	2016	Wag Hemra, Ethiopia (WUHA)	Wag Hemra, Ethiopia (WUHA) 2016	1	48	4	0	0	0	32	32	1.505149978319906	NA	1113	0	NA
WUHA2016	WUHA2016-cluster-23	WUHA2016-household-1361	WUHA2016-person-2352	0	2016	Wag Hemra, Ethiopia (WUHA)	Wag Hemra, Ethiopia (WUHA) 2016	1	96	8	0	0	0	13	13	1.1139433523068367	NA	1113	0	NA
WUHA2016	WUHA2016-cluster-23	WUHA2016-household-1361	WUHA2016-person-2351	0	2016	Wag Hemra, Ethiopia (WUHA)	Wag Hemra, Ethiopia (WUHA) 2016	1	72	6	0	0	0	4	4	0.6020599913279624	NA	1113	0	NA
WUHA2016	WUHA2016-cluster-23	WUHA2016-household-1361	WUHA2016-person-2353	0	2016	Wag Hemra, Ethiopia (WUHA)	Wag Hemra, Ethiopia (WUHA) 2016	1	36	3	0	0	0	12	12	1.0791812460476249	NA	1113	0	NA
WUHA2016	WUHA2016-cluster-23	WUHA2016-household-1362	WUHA2016-person-2358	0	2016	Wag Hemra, Ethiopia (WUHA)	Wag Hemra, Ethiopia (WUHA) 2016	1	72	6	0	0	0	10	10	1	NA	1113	0	NA
WUHA2016	WUHA2016-cluster-23	WUHA2016-household-1362	WUHA2016-person-2355	0	2016	Wag Hemra, Ethiopia (WUHA)	Wag Hemra, Ethiopia (WUHA) 2016	1	108	9	NA	NA	NA	NA	NA	NA	NA	1113	NA	NA
WUHA2016	WUHA2016-cluster-23	WUHA2016-household-1362	WUHA2016-person-2356	0	2016	Wag Hemra, Ethiopia (WUHA)	Wag Hemra, Ethiopia (WUHA) 2016	1	48	4	0	0	0	6	6	0.7781512503836436	NA	1113	0	NA
WUHA2016	WUHA2016-cluster-23	WUHA2016-household-1356	WUHA2016-person-2337	0	2016	Wag Hemra, Ethiopia (WUHA)	Wag Hemra, Ethiopia (WUHA) 2016	1	96	8	0	0	0	5	5	0.6989700043360189	NA	1113	0	NA
WUHA2016	WUHA2016-cluster-23	WUHA2016-household-1356	WUHA2016-person-2339	0	2016	Wag Hemra, Ethiopia (WUHA)	Wag Hemra, Ethiopia (WUHA) 2016	1	60	5	0	0	0	22	22	1.3424226808222062	NA	1113	0	NA
WUHA2016	WUHA2016-cluster-23	WUHA2016-household-1356	WUHA2016-person-2338	0	2016	Wag Hemra, Ethiopia (WUHA)	Wag Hemra, Ethiopia (WUHA) 2016	1	24	2	NA	NA	NA	NA	NA	NA	NA	1113	NA	NA
WUHA2016	WUHA2016-cluster-23	WUHA2016-household-1364	WUHA2016-person-2361	0	2016	Wag Hemra, Ethiopia (WUHA)	Wag Hemra, Ethiopia (WUHA) 2016	1	60	5	0	0	0	36	36	1.5563025007672873	NA	1113	0	NA
WUHA2016	WUHA2016-cluster-23	WUHA2016-household-1364	WUHA2016-person-2360	0	2016	Wag Hemra, Ethiopia (WUHA)	Wag Hemra, Ethiopia (WUHA) 2016	1	24	2	0	1	NA	148	148	2.1702617153949575	NA	1113	0	NA
WUHA2016	WUHA2016-cluster-28	WUHA2016-household-1668	WUHA2016-person-2921	0	2016	Wag Hemra, Ethiopia (WUHA)	Wag Hemra, Ethiopia (WUHA) 2016	1	36	3	1	1	1	31614	31614	4.499879448956432	NA	1113	1	NA
WUHA2016	WUHA2016-cluster-28	WUHA2016-household-1671	WUHA2016-person-2926	0	2016	Wag Hemra, Ethiopia (WUHA)	Wag Hemra, Ethiopia (WUHA) 2016	1	24	2	0	1	NA	2628	2628	3.419625360887743	NA	1113	1	NA
WUHA2016	WUHA2016-cluster-23	WUHA2016-household-1366	WUHA2016-person-2363	0	2016	Wag Hemra, Ethiopia (WUHA)	Wag Hemra, Ethiopia (WUHA) 2016	1	59	4	0	0	0	4	4	0.6020599913279624	NA	1113	0	NA
WUHA2016	WUHA2016-cluster-23	WUHA2016-household-1367	WUHA2016-person-2365	0	2016	Wag Hemra, Ethiopia (WUHA)	Wag Hemra, Ethiopia (WUHA) 2016	1	108	9	0	0	0	5	5	0.6989700043360189	NA	1113	0	NA
WUHA2016	WUHA2016-cluster-23	WUHA2016-household-1367	WUHA2016-person-2368	0	2016	Wag Hemra, Ethiopia (WUHA)	Wag Hemra, Ethiopia (WUHA) 2016	1	84	7	0	0	0	37	37	1.568201724066995	NA	1113	0	NA
WUHA2016	WUHA2016-cluster-23	WUHA2016-household-1367	WUHA2016-person-2366	0	2016	Wag Hemra, Ethiopia (WUHA)	Wag Hemra, Ethiopia (WUHA) 2016	1	48	4	0	0	0	3	3	0.47712125471966244	NA	1113	0	NA
WUHA2016	WUHA2016-cluster-23	WUHA2016-household-1370	WUHA2016-person-2373	0	2016	Wag Hemra, Ethiopia (WUHA)	Wag Hemra, Ethiopia (WUHA) 2016	1	36	3	0	0	0	8	8	0.9030899869919435	NA	1113	0	NA
WUHA2016	WUHA2016-cluster-23	WUHA2016-household-1369	WUHA2016-person-2371	0	2016	Wag Hemra, Ethiopia (WUHA)	Wag Hemra, Ethiopia (WUHA) 2016	1	12	1	0	0	0	13	13	1.1139433523068367	NA	1113	0	NA
WUHA2016	WUHA2016-cluster-23	WUHA2016-household-1368	WUHA2016-person-2369	0	2016	Wag Hemra, Ethiopia (WUHA)	Wag Hemra, Ethiopia (WUHA) 2016	1	84	7	0	0	0	3	3	0.47712125471966244	NA	1113	0	NA
WUHA2016	WUHA2016-cluster-23	WUHA2016-household-1368	WUHA2016-person-2370	0	2016	Wag Hemra, Ethiopia (WUHA)	Wag Hemra, Ethiopia (WUHA) 2016	1	60	5	0	0	0	5	5	0.6989700043360189	NA	1113	0	NA
WUHA2016	WUHA2016-cluster-23	WUHA2016-household-1371	WUHA2016-person-2375	0	2016	Wag Hemra, Ethiopia (WUHA)	Wag Hemra, Ethiopia (WUHA) 2016	1	23	1	0	1	NA	4	4	0.6020599913279624	NA	1113	0	NA
WUHA2016	WUHA2016-cluster-23	WUHA2016-household-1371	WUHA2016-person-2374	0	2016	Wag Hemra, Ethiopia (WUHA)	Wag Hemra, Ethiopia (WUHA) 2016	1	83	6	0	0	0	8	8	0.9030899869919435	NA	1113	0	NA
WUHA2016	WUHA2016-cluster-23	WUHA2016-household-1372	WUHA2016-person-2376	0	2016	Wag Hemra, Ethiopia (WUHA)	Wag Hemra, Ethiopia (WUHA) 2016	1	96	8	0	0	0	3	3	0.47712125471966244	NA	1113	0	NA
WUHA2016	WUHA2016-cluster-23	WUHA2016-household-1372	WUHA2016-person-2380	0	2016	Wag Hemra, Ethiopia (WUHA)	Wag Hemra, Ethiopia (WUHA) 2016	1	60	5	0	0	0	2	2	0.3010299956639812	NA	1113	0	NA
WUHA2016	WUHA2016-cluster-23	WUHA2016-household-1372	WUHA2016-person-2377	0	2016	Wag Hemra, Ethiopia (WUHA)	Wag Hemra, Ethiopia (WUHA) 2016	1	36	3	0	1	NA	7	7	0.8450980400142568	NA	1113	0	NA
WUHA2016	WUHA2016-cluster-28	WUHA2016-household-1678	WUHA2016-person-2936	0	2016	Wag Hemra, Ethiopia (WUHA)	Wag Hemra, Ethiopia (WUHA) 2016	1	12	1	1	1	NA	11	11	1.0413926851582251	NA	1113	0	NA
WUHA2016	WUHA2016-cluster-23	WUHA2016-household-1375	WUHA2016-person-2388	0	2016	Wag Hemra, Ethiopia (WUHA)	Wag Hemra, Ethiopia (WUHA) 2016	1	12	1	0	0	0	8	8	0.9030899869919435	NA	1113	0	NA
WUHA2016	WUHA2016-cluster-23	WUHA2016-household-1374	WUHA2016-person-2385	0	2016	Wag Hemra, Ethiopia (WUHA)	Wag Hemra, Ethiopia (WUHA) 2016	1	60	5	0	1	NA	5	5	0.6989700043360189	NA	1113	0	NA
WUHA2016	WUHA2016-cluster-23	WUHA2016-household-1374	WUHA2016-person-2386	0	2016	Wag Hemra, Ethiopia (WUHA)	Wag Hemra, Ethiopia (WUHA) 2016	1	48	4	0	0	0	4	4	0.6020599913279624	NA	1113	0	NA
WUHA2016	WUHA2016-cluster-23	WUHA2016-household-1374	WUHA2016-person-2383	0	2016	Wag Hemra, Ethiopia (WUHA)	Wag Hemra, Ethiopia (WUHA) 2016	1	36	3	0	0	0	15	15	1.1760912590556813	NA	1113	0	NA
WUHA2016	WUHA2016-cluster-23	WUHA2016-household-1374	WUHA2016-person-2384	0	2016	Wag Hemra, Ethiopia (WUHA)	Wag Hemra, Ethiopia (WUHA) 2016	1	12	1	0	0	0	35	35	1.5440680443502757	NA	1113	0	NA
WUHA2016	WUHA2016-cluster-23	WUHA2016-household-1376	WUHA2016-person-2392	0	2016	Wag Hemra, Ethiopia (WUHA)	Wag Hemra, Ethiopia (WUHA) 2016	1	108	9	0	0	0	3951	3951	3.596707029681446	NA	1113	1	NA
WUHA2016	WUHA2016-cluster-23	WUHA2016-household-1376	WUHA2016-person-2389	0	2016	Wag Hemra, Ethiopia (WUHA)	Wag Hemra, Ethiopia (WUHA) 2016	1	84	7	0	NA	NA	4365	4365	3.6399842480415887	NA	1113	1	NA
WUHA2016	WUHA2016-cluster-23	WUHA2016-household-1376	WUHA2016-person-2390	0	2016	Wag Hemra, Ethiopia (WUHA)	Wag Hemra, Ethiopia (WUHA) 2016	1	60	5	0	0	0	2	2	0.3010299956639812	NA	1113	0	NA
WUHA2016	WUHA2016-cluster-23	WUHA2016-household-1377	WUHA2016-person-2396	0	2016	Wag Hemra, Ethiopia (WUHA)	Wag Hemra, Ethiopia (WUHA) 2016	1	60	5	0	1	NA	6	6	0.7781512503836436	NA	1113	0	NA
WUHA2016	WUHA2016-cluster-23	WUHA2016-household-1377	WUHA2016-person-2395	0	2016	Wag Hemra, Ethiopia (WUHA)	Wag Hemra, Ethiopia (WUHA) 2016	1	36	3	0	1	NA	8	8	0.9030899869919435	NA	1113	0	NA
WUHA2016	WUHA2016-cluster-23	WUHA2016-household-1378	WUHA2016-person-2398	0	2016	Wag Hemra, Ethiopia (WUHA)	Wag Hemra, Ethiopia (WUHA) 2016	1	35	2	0	1	NA	9	9	0.9542425094393249	NA	1113	0	NA
WUHA2016	WUHA2016-cluster-23	WUHA2016-household-1378	WUHA2016-person-2397	0	2016	Wag Hemra, Ethiopia (WUHA)	Wag Hemra, Ethiopia (WUHA) 2016	1	59	4	0	0	0	13	13	1.1139433523068367	NA	1113	0	NA
WUHA2016	WUHA2016-cluster-23	WUHA2016-household-1379	WUHA2016-person-2402	0	2016	Wag Hemra, Ethiopia (WUHA)	Wag Hemra, Ethiopia (WUHA) 2016	1	96	8	0	0	0	2	2	0.3010299956639812	NA	1113	0	NA
WUHA2016	WUHA2016-cluster-23	WUHA2016-household-1379	WUHA2016-person-2400	0	2016	Wag Hemra, Ethiopia (WUHA)	Wag Hemra, Ethiopia (WUHA) 2016	1	60	5	0	0	0	4	4	0.6020599913279624	NA	1113	0	NA
WUHA2016	WUHA2016-cluster-23	WUHA2016-household-1379	WUHA2016-person-2401	0	2016	Wag Hemra, Ethiopia (WUHA)	Wag Hemra, Ethiopia (WUHA) 2016	1	12	1	0	0	0	18	18	1.255272505103306	NA	1113	0	NA
WUHA2016	WUHA2016-cluster-39	WUHA2016-household-2493	WUHA2016-person-4272	0	2016	Wag Hemra, Ethiopia (WUHA)	Wag Hemra, Ethiopia (WUHA) 2016	1	72	6	NA	0	0	2	2	0.3010299956639812	NA	1113	0	NA
WUHA2016	WUHA2016-cluster-39	WUHA2016-household-2497	WUHA2016-person-4278	0	2016	Wag Hemra, Ethiopia (WUHA)	Wag Hemra, Ethiopia (WUHA) 2016	1	84	7	0	1	NA	28061	28061	4.448103143768015	NA	1113	1	NA
WUHA2016	WUHA2016-cluster-39	WUHA2016-household-2497	WUHA2016-person-4277	0	2016	Wag Hemra, Ethiopia (WUHA)	Wag Hemra, Ethiopia (WUHA) 2016	1	48	4	0	1	NA	12777	12777	4.106428894793411	NA	1113	1	NA
WUHA2016	WUHA2016-cluster-39	WUHA2016-household-2562	WUHA2016-person-4396	0	2016	Wag Hemra, Ethiopia (WUHA)	Wag Hemra, Ethiopia (WUHA) 2016	1	108	9	NA	NA	1	26653	26653	4.425746099295731	NA	1113	1	NA
WUHA2016	WUHA2016-cluster-39	WUHA2016-household-2562	WUHA2016-person-4397	0	2016	Wag Hemra, Ethiopia (WUHA)	Wag Hemra, Ethiopia (WUHA) 2016	1	108	9	0	0	0	3333	3333	3.52283531366053	NA	1113	1	NA
WUHA2016	WUHA2016-cluster-39	WUHA2016-household-2567	WUHA2016-person-4403	0	2016	Wag Hemra, Ethiopia (WUHA)	Wag Hemra, Ethiopia (WUHA) 2016	1	85	7	0	0	0	4	4	0.6020599913279624	NA	1113	0	NA
WUHA2016	WUHA2016-cluster-39	WUHA2016-household-2567	WUHA2016-person-4402	0	2016	Wag Hemra, Ethiopia (WUHA)	Wag Hemra, Ethiopia (WUHA) 2016	1	13	1	0	0	0	11	11	1.0413926851582251	NA	1113	0	NA
WUHA2016	WUHA2016-cluster-10	WUHA2016-household-649	WUHA2016-person-1108	0	2016	Wag Hemra, Ethiopia (WUHA)	Wag Hemra, Ethiopia (WUHA) 2016	1	97	8	0	0	0	29755	29755	4.473559954600813	NA	1113	1	NA
WUHA2016	WUHA2016-cluster-10	WUHA2016-household-649	WUHA2016-person-1109	0	2016	Wag Hemra, Ethiopia (WUHA)	Wag Hemra, Ethiopia (WUHA) 2016	1	61	5	0	0	0	5159	5159	3.7125655278733083	NA	1113	1	NA
WUHA2016	WUHA2016-cluster-10	WUHA2016-household-649	WUHA2016-person-1107	0	2016	Wag Hemra, Ethiopia (WUHA)	Wag Hemra, Ethiopia (WUHA) 2016	1	37	3	0	0	0	9	9	0.9542425094393249	NA	1113	0	NA
WUHA2016	WUHA2016-cluster-10	WUHA2016-household-652	WUHA2016-person-1112	0	2016	Wag Hemra, Ethiopia (WUHA)	Wag Hemra, Ethiopia (WUHA) 2016	1	109	9	0	0	0	4668	4668	3.6691308473733324	NA	1113	1	NA
WUHA2016	WUHA2016-cluster-10	WUHA2016-household-652	WUHA2016-person-1114	0	2016	Wag Hemra, Ethiopia (WUHA)	Wag Hemra, Ethiopia (WUHA) 2016	1	61	5	0	0	0	28526	28526	4.455240877870955	NA	1113	1	NA
WUHA2016	WUHA2016-cluster-10	WUHA2016-household-653	WUHA2016-person-1115	0	2016	Wag Hemra, Ethiopia (WUHA)	Wag Hemra, Ethiopia (WUHA) 2016	1	85	7	0	0	0	16624	16624	4.220735530213102	NA	1113	1	NA
WUHA2016	WUHA2016-cluster-22	WUHA2016-household-1289	WUHA2016-person-2201	0	2016	Wag Hemra, Ethiopia (WUHA)	Wag Hemra, Ethiopia (WUHA) 2016	1	15	1	0	0	0	1197	1197	3.0780941504064105	NA	1113	1	NA
WUHA2016	WUHA2016-cluster-22	WUHA2016-household-1290	WUHA2016-person-2202	0	2016	Wag Hemra, Ethiopia (WUHA)	Wag Hemra, Ethiopia (WUHA) 2016	1	24	2	1	1	1	29438	29438	4.468908300962036	NA	1113	1	NA
WUHA2016	WUHA2016-cluster-22	WUHA2016-household-1291	WUHA2016-person-2203	0	2016	Wag Hemra, Ethiopia (WUHA)	Wag Hemra, Ethiopia (WUHA) 2016	1	108	9	0	0	0	18990	18990	4.278524964737017	NA	1113	1	NA
WUHA2016	WUHA2016-cluster-22	WUHA2016-household-1291	WUHA2016-person-2204	0	2016	Wag Hemra, Ethiopia (WUHA)	Wag Hemra, Ethiopia (WUHA) 2016	1	60	5	0	0	0	29353	29353	4.467652494573867	NA	1113	1	NA
WUHA2016	WUHA2016-cluster-22	WUHA2016-household-1294	WUHA2016-person-2211	0	2016	Wag Hemra, Ethiopia (WUHA)	Wag Hemra, Ethiopia (WUHA) 2016	1	108	9	NA	0	0	24715	24715	4.392960614796795	NA	1113	1	NA
WUHA2016	WUHA2016-cluster-22	WUHA2016-household-1294	WUHA2016-person-2212	0	2016	Wag Hemra, Ethiopia (WUHA)	Wag Hemra, Ethiopia (WUHA) 2016	1	96	8	0	0	0	4948	4948	3.694429690957083	NA	1113	1	NA
WUHA2016	WUHA2016-cluster-22	WUHA2016-household-1294	WUHA2016-person-2213	0	2016	Wag Hemra, Ethiopia (WUHA)	Wag Hemra, Ethiopia (WUHA) 2016	1	24	2	0	1	NA	1812	1812	3.2581581933407944	NA	1113	1	NA
WUHA2016	WUHA2016-cluster-22	WUHA2016-household-1293	WUHA2016-person-2207	0	2016	Wag Hemra, Ethiopia (WUHA)	Wag Hemra, Ethiopia (WUHA) 2016	1	60	5	0	0	0	8	8	0.9030899869919435	NA	1113	0	NA
WUHA2016	WUHA2016-cluster-22	WUHA2016-household-1293	WUHA2016-person-2209	0	2016	Wag Hemra, Ethiopia (WUHA)	Wag Hemra, Ethiopia (WUHA) 2016	1	96	8	0	0	0	16317	16317	4.212640313534833	NA	1113	1	NA
WUHA2016	WUHA2016-cluster-22	WUHA2016-household-1295	WUHA2016-person-2214	0	2016	Wag Hemra, Ethiopia (WUHA)	Wag Hemra, Ethiopia (WUHA) 2016	1	96	8	NA	0	0	23688	23688	4.374528394381243	NA	1113	1	NA
WUHA2016	WUHA2016-cluster-22	WUHA2016-household-1296	WUHA2016-person-2216	0	2016	Wag Hemra, Ethiopia (WUHA)	Wag Hemra, Ethiopia (WUHA) 2016	1	60	5	1	1	NA	28699	28699	4.457866764258446	NA	1113	1	NA
WUHA2016	WUHA2016-cluster-22	WUHA2016-household-1296	WUHA2016-person-2215	0	2016	Wag Hemra, Ethiopia (WUHA)	Wag Hemra, Ethiopia (WUHA) 2016	1	24	2	1	1	NA	30834	30834	4.489029868068816	NA	1113	1	NA
WUHA2016	WUHA2016-cluster-22	WUHA2016-household-1297	WUHA2016-person-2217	0	2016	Wag Hemra, Ethiopia (WUHA)	Wag Hemra, Ethiopia (WUHA) 2016	1	84	7	NA	1	1	32144	32144	4.507099919404174	NA	1113	1	NA
WUHA2016	WUHA2016-cluster-22	WUHA2016-household-1297	WUHA2016-person-2218	0	2016	Wag Hemra, Ethiopia (WUHA)	Wag Hemra, Ethiopia (WUHA) 2016	1	48	4	1	1	NA	29124	29124	4.4642510223795595	NA	1113	1	NA
WUHA2016	WUHA2016-cluster-22	WUHA2016-household-1298	WUHA2016-person-2220	0	2016	Wag Hemra, Ethiopia (WUHA)	Wag Hemra, Ethiopia (WUHA) 2016	1	108	9	NA	1	NA	26268	26268	4.419427007615557	NA	1113	1	NA
WUHA2016	WUHA2016-cluster-5	WUHA2016-household-226	WUHA2016-person-421	0	2016	Wag Hemra, Ethiopia (WUHA)	Wag Hemra, Ethiopia (WUHA) 2016	1	95	7	0	0	0	-12	1	0	NA	1113	0	NA
WUHA2016	WUHA2016-cluster-5	WUHA2016-household-226	WUHA2016-person-420	0	2016	Wag Hemra, Ethiopia (WUHA)	Wag Hemra, Ethiopia (WUHA) 2016	1	23	1	1	1	NA	29688	29688	4.472580941340727	NA	1113	1	NA
WUHA2016	WUHA2016-cluster-5	WUHA2016-household-228	WUHA2016-person-423	0	2016	Wag Hemra, Ethiopia (WUHA)	Wag Hemra, Ethiopia (WUHA) 2016	1	35	2	0	1	NA	3342	3342	3.5240064455573727	NA	1113	1	NA
WUHA2016	WUHA2016-cluster-5	WUHA2016-household-229	WUHA2016-person-424	0	2016	Wag Hemra, Ethiopia (WUHA)	Wag Hemra, Ethiopia (WUHA) 2016	1	95	7	NA	0	0	18696	18696	4.271748699384171	NA	1113	1	NA
WUHA2016	WUHA2016-cluster-5	WUHA2016-household-229	WUHA2016-person-425	0	2016	Wag Hemra, Ethiopia (WUHA)	Wag Hemra, Ethiopia (WUHA) 2016	1	23	1	0	1	NA	8103	8103	3.9086458389071135	NA	1113	1	NA
WUHA2016	WUHA2016-cluster-5	WUHA2016-household-230	WUHA2016-person-427	0	2016	Wag Hemra, Ethiopia (WUHA)	Wag Hemra, Ethiopia (WUHA) 2016	1	35	2	0	1	1	5094	5094	3.7070589406275962	NA	1113	1	NA
WUHA2016	WUHA2016-cluster-5	WUHA2016-household-231	WUHA2016-person-428	0	2016	Wag Hemra, Ethiopia (WUHA)	Wag Hemra, Ethiopia (WUHA) 2016	1	83	6	0	1	NA	7262	7262	3.8610562445768735	NA	1113	1	NA
WUHA2016	WUHA2016-cluster-5	WUHA2016-household-233	WUHA2016-person-430	0	2016	Wag Hemra, Ethiopia (WUHA)	Wag Hemra, Ethiopia (WUHA) 2016	1	60	5	0	1	NA	14700	14700	4.1673173347481764	NA	1113	1	NA
WUHA2016	WUHA2016-cluster-5	WUHA2016-household-234	WUHA2016-person-431	0	2016	Wag Hemra, Ethiopia (WUHA)	Wag Hemra, Ethiopia (WUHA) 2016	1	72	6	0	0	0	27194	27194	4.43447309321308	NA	1113	1	NA
WUHA2016	WUHA2016-cluster-5	WUHA2016-household-236	WUHA2016-person-433	0	2016	Wag Hemra, Ethiopia (WUHA)	Wag Hemra, Ethiopia (WUHA) 2016	1	84	7	NA	1	NA	29750	29750	4.4734869700645685	NA	1113	1	NA
WUHA2016	WUHA2016-cluster-5	WUHA2016-household-238	WUHA2016-person-435	0	2016	Wag Hemra, Ethiopia (WUHA)	Wag Hemra, Ethiopia (WUHA) 2016	1	96	8	NA	0	0	417	417	2.6201360549737576	NA	1113	0	NA
WUHA2016	WUHA2016-cluster-5	WUHA2016-household-239	WUHA2016-person-438	0	2016	Wag Hemra, Ethiopia (WUHA)	Wag Hemra, Ethiopia (WUHA) 2016	1	72	6	NA	1	1	30769	30769	4.4881133818002965	NA	1113	1	NA
WUHA2016	WUHA2016-cluster-5	WUHA2016-household-239	WUHA2016-person-437	0	2016	Wag Hemra, Ethiopia (WUHA)	Wag Hemra, Ethiopia (WUHA) 2016	1	36	3	1	1	1	27074	27074	4.432552424577051	NA	1113	1	NA
WUHA2016	WUHA2016-cluster-5	WUHA2016-household-240	WUHA2016-person-439	0	2016	Wag Hemra, Ethiopia (WUHA)	Wag Hemra, Ethiopia (WUHA) 2016	1	108	9	NA	1	NA	11460	11460	4.059184617631371	NA	1113	1	NA
WUHA2016	WUHA2016-cluster-5	WUHA2016-household-242	WUHA2016-person-441	0	2016	Wag Hemra, Ethiopia (WUHA)	Wag Hemra, Ethiopia (WUHA) 2016	1	95	7	NA	1	NA	25113	25113	4.399898596648461	NA	1113	1	NA
WUHA2016	WUHA2016-cluster-5	WUHA2016-household-242	WUHA2016-person-442	0	2016	Wag Hemra, Ethiopia (WUHA)	Wag Hemra, Ethiopia (WUHA) 2016	1	47	3	1	1	NA	30719	30719	4.487407073939206	NA	1113	1	NA
WUHA2016	WUHA2016-cluster-5	WUHA2016-household-242	WUHA2016-person-443	0	2016	Wag Hemra, Ethiopia (WUHA)	Wag Hemra, Ethiopia (WUHA) 2016	1	23	1	0	1	NA	-13	1	0	NA	1113	0	NA
WUHA2016	WUHA2016-cluster-5	WUHA2016-household-243	WUHA2016-person-444	0	2016	Wag Hemra, Ethiopia (WUHA)	Wag Hemra, Ethiopia (WUHA) 2016	1	59	4	1	1	1	29390	29390	4.468199586072613	NA	1113	1	NA
WUHA2016	WUHA2016-cluster-5	WUHA2016-household-247	WUHA2016-person-449	0	2016	Wag Hemra, Ethiopia (WUHA)	Wag Hemra, Ethiopia (WUHA) 2016	1	71	5	NA	0	0	313	313	2.4955443375464483	NA	1113	0	NA
WUHA2016	WUHA2016-cluster-5	WUHA2016-household-249	WUHA2016-person-451	0	2016	Wag Hemra, Ethiopia (WUHA)	Wag Hemra, Ethiopia (WUHA) 2016	1	95	7	NA	1	NA	6595	6595	3.819214799882384	NA	1113	1	NA
WUHA2016	WUHA2016-cluster-5	WUHA2016-household-249	WUHA2016-person-453	0	2016	Wag Hemra, Ethiopia (WUHA)	Wag Hemra, Ethiopia (WUHA) 2016	1	83	6	NA	1	NA	-12	1	0	NA	1113	0	NA
WUHA2016	WUHA2016-cluster-5	WUHA2016-household-251	WUHA2016-person-456	0	2016	Wag Hemra, Ethiopia (WUHA)	Wag Hemra, Ethiopia (WUHA) 2016	1	96	8	0	1	NA	24225	24225	4.384263785722803	NA	1113	1	NA
WUHA2016	WUHA2016-cluster-5	WUHA2016-household-251	WUHA2016-person-457	0	2016	Wag Hemra, Ethiopia (WUHA)	Wag Hemra, Ethiopia (WUHA) 2016	1	48	4	0	0	0	15546	15546	4.191618663369469	NA	1113	1	NA
WUHA2016	WUHA2016-cluster-5	WUHA2016-household-252	WUHA2016-person-459	0	2016	Wag Hemra, Ethiopia (WUHA)	Wag Hemra, Ethiopia (WUHA) 2016	1	84	7	NA	NA	NA	30629	30629	4.486132817845704	NA	1113	1	NA
WUHA2016	WUHA2016-cluster-5	WUHA2016-household-253	WUHA2016-person-461	0	2016	Wag Hemra, Ethiopia (WUHA)	Wag Hemra, Ethiopia (WUHA) 2016	1	84	7	NA	1	1	29673	29673	4.472361456582478	NA	1113	1	NA
WUHA2016	WUHA2016-cluster-5	WUHA2016-household-257	WUHA2016-person-468	0	2016	Wag Hemra, Ethiopia (WUHA)	Wag Hemra, Ethiopia (WUHA) 2016	1	84	7	NA	0	0	-14	1	0	NA	1113	0	NA
WUHA2016	WUHA2016-cluster-5	WUHA2016-household-259	WUHA2016-person-473	0	2016	Wag Hemra, Ethiopia (WUHA)	Wag Hemra, Ethiopia (WUHA) 2016	1	96	8	0	0	0	10003	10003	4.000130268805227	NA	1113	1	NA
WUHA2016	WUHA2016-cluster-5	WUHA2016-household-260	WUHA2016-person-474	0	2016	Wag Hemra, Ethiopia (WUHA)	Wag Hemra, Ethiopia (WUHA) 2016	1	48	4	0	0	0	-14	1	0	NA	1113	0	NA
WUHA2016	WUHA2016-cluster-5	WUHA2016-household-260	WUHA2016-person-475	0	2016	Wag Hemra, Ethiopia (WUHA)	Wag Hemra, Ethiopia (WUHA) 2016	1	12	1	0	0	0	-14	1	0	NA	1113	0	NA
WUHA2016	WUHA2016-cluster-5	WUHA2016-household-261	WUHA2016-person-476	0	2016	Wag Hemra, Ethiopia (WUHA)	Wag Hemra, Ethiopia (WUHA) 2016	1	108	9	NA	1	NA	8946	8946	3.9516288938366384	NA	1113	1	NA
WUHA2016	WUHA2016-cluster-5	WUHA2016-household-262	WUHA2016-person-479	0	2016	Wag Hemra, Ethiopia (WUHA)	Wag Hemra, Ethiopia (WUHA) 2016	1	12	1	0	1	NA	-5	1	0	NA	1113	0	NA
WUHA2016	WUHA2016-cluster-5	WUHA2016-household-263	WUHA2016-person-480	0	2016	Wag Hemra, Ethiopia (WUHA)	Wag Hemra, Ethiopia (WUHA) 2016	1	108	9	NA	0	0	9461	9461	3.9759370424831104	NA	1113	1	NA
WUHA2016	WUHA2016-cluster-5	WUHA2016-household-263	WUHA2016-person-481	0	2016	Wag Hemra, Ethiopia (WUHA)	Wag Hemra, Ethiopia (WUHA) 2016	1	36	3	0	0	0	-14	1	0	NA	1113	0	NA
WUHA2016	WUHA2016-cluster-5	WUHA2016-household-264	WUHA2016-person-482	0	2016	Wag Hemra, Ethiopia (WUHA)	Wag Hemra, Ethiopia (WUHA) 2016	1	36	3	0	1	NA	-11	1	0	NA	1113	0	NA
WUHA2016	WUHA2016-cluster-5	WUHA2016-household-250	WUHA2016-person-455	0	2016	Wag Hemra, Ethiopia (WUHA)	Wag Hemra, Ethiopia (WUHA) 2016	1	108	9	NA	0	0	-15	1	0	NA	1113	0	NA
WUHA2016	WUHA2016-cluster-5	WUHA2016-household-250	WUHA2016-person-454	0	2016	Wag Hemra, Ethiopia (WUHA)	Wag Hemra, Ethiopia (WUHA) 2016	1	72	6	NA	1	NA	-12	1	0	NA	1113	0	NA
WUHA2016	WUHA2016-cluster-5	WUHA2016-household-248	WUHA2016-person-450	0	2016	Wag Hemra, Ethiopia (WUHA)	Wag Hemra, Ethiopia (WUHA) 2016	1	12	1	0	1	NA	-14	1	0	NA	1113	0	NA
WUHA2016	WUHA2016-cluster-10	WUHA2016-household-654	WUHA2016-person-1118	0	2016	Wag Hemra, Ethiopia (WUHA)	Wag Hemra, Ethiopia (WUHA) 2016	1	23	1	0	0	0	2	2	0.3010299956639812	NA	1113	0	NA
WUHA2016	WUHA2016-cluster-10	WUHA2016-household-655	WUHA2016-person-1120	0	2016	Wag Hemra, Ethiopia (WUHA)	Wag Hemra, Ethiopia (WUHA) 2016	1	95	7	0	0	0	30911	30911	4.490113055126614	NA	1113	1	NA
WUHA2016	WUHA2016-cluster-10	WUHA2016-household-655	WUHA2016-person-1119	0	2016	Wag Hemra, Ethiopia (WUHA)	Wag Hemra, Ethiopia (WUHA) 2016	1	47	3	0	1	NA	18065	18065	4.256837965904041	NA	1113	1	NA
WUHA2016	WUHA2016-cluster-10	WUHA2016-household-656	WUHA2016-person-1121	0	2016	Wag Hemra, Ethiopia (WUHA)	Wag Hemra, Ethiopia (WUHA) 2016	1	23	1	0	0	0	29573	29573	4.470895383280216	NA	1113	1	NA
WUHA2016	WUHA2016-cluster-10	WUHA2016-household-657	WUHA2016-person-1123	0	2016	Wag Hemra, Ethiopia (WUHA)	Wag Hemra, Ethiopia (WUHA) 2016	1	47	3	0	1	NA	28597	28597	4.4563204753743735	NA	1113	1	NA
WUHA2016	WUHA2016-cluster-10	WUHA2016-household-658	WUHA2016-person-1124	0	2016	Wag Hemra, Ethiopia (WUHA)	Wag Hemra, Ethiopia (WUHA) 2016	1	71	5	NA	0	0	3	3	0.47712125471966244	NA	1113	0	NA
WUHA2016	WUHA2016-cluster-10	WUHA2016-household-660	WUHA2016-person-1128	0	2016	Wag Hemra, Ethiopia (WUHA)	Wag Hemra, Ethiopia (WUHA) 2016	1	95	7	0	0	0	2	2	0.3010299956639812	NA	1113	0	NA
WUHA2016	WUHA2016-cluster-10	WUHA2016-household-661	WUHA2016-person-1129	0	2016	Wag Hemra, Ethiopia (WUHA)	Wag Hemra, Ethiopia (WUHA) 2016	1	96	8	0	0	0	7	7	0.8450980400142568	NA	1113	0	NA
WUHA2016	WUHA2016-cluster-10	WUHA2016-household-662	WUHA2016-person-1131	0	2016	Wag Hemra, Ethiopia (WUHA)	Wag Hemra, Ethiopia (WUHA) 2016	1	36	3	0	0	0	4	4	0.6020599913279624	NA	1113	0	NA
WUHA2016	WUHA2016-cluster-22	WUHA2016-household-1300	WUHA2016-person-2223	0	2016	Wag Hemra, Ethiopia (WUHA)	Wag Hemra, Ethiopia (WUHA) 2016	1	24	2	0	1	NA	5	5	0.6989700043360189	NA	1113	0	NA
WUHA2016	WUHA2016-cluster-22	WUHA2016-household-1301	WUHA2016-person-2224	0	2016	Wag Hemra, Ethiopia (WUHA)	Wag Hemra, Ethiopia (WUHA) 2016	1	72	6	NA	1	NA	28966	28966	4.461888526343973	NA	1113	1	NA
WUHA2016	WUHA2016-cluster-22	WUHA2016-household-1302	WUHA2016-person-2226	0	2016	Wag Hemra, Ethiopia (WUHA)	Wag Hemra, Ethiopia (WUHA) 2016	1	36	3	0	1	NA	7278	7278	3.8620120512502165	NA	1113	1	NA
WUHA2016	WUHA2016-cluster-22	WUHA2016-household-1303	WUHA2016-person-2228	0	2016	Wag Hemra, Ethiopia (WUHA)	Wag Hemra, Ethiopia (WUHA) 2016	1	48	4	0	0	0	6	6	0.7781512503836436	NA	1113	0	NA
WUHA2016	WUHA2016-cluster-22	WUHA2016-household-1303	WUHA2016-person-2227	0	2016	Wag Hemra, Ethiopia (WUHA)	Wag Hemra, Ethiopia (WUHA) 2016	1	96	8	NA	0	0	39	39	1.591064607026499	NA	1113	0	NA
WUHA2016	WUHA2016-cluster-22	WUHA2016-household-1304	WUHA2016-person-2229	0	2016	Wag Hemra, Ethiopia (WUHA)	Wag Hemra, Ethiopia (WUHA) 2016	1	96	8	NA	NA	NA	27072	27072	4.43252034135893	NA	1113	1	NA
WUHA2016	WUHA2016-cluster-22	WUHA2016-household-1305	WUHA2016-person-2231	0	2016	Wag Hemra, Ethiopia (WUHA)	Wag Hemra, Ethiopia (WUHA) 2016	1	72	6	0	0	0	15690	15690	4.195622943586937	NA	1113	1	NA
WUHA2016	WUHA2016-cluster-22	WUHA2016-household-1306	WUHA2016-person-2232	0	2016	Wag Hemra, Ethiopia (WUHA)	Wag Hemra, Ethiopia (WUHA) 2016	1	72	6	NA	0	0	1	1	0	NA	1113	0	NA
WUHA2016	WUHA2016-cluster-22	WUHA2016-household-1307	WUHA2016-person-2233	0	2016	Wag Hemra, Ethiopia (WUHA)	Wag Hemra, Ethiopia (WUHA) 2016	1	108	9	0	0	0	31136	31136	4.493262818588258	NA	1113	1	NA
WUHA2016	WUHA2016-cluster-22	WUHA2016-household-1307	WUHA2016-person-2235	0	2016	Wag Hemra, Ethiopia (WUHA)	Wag Hemra, Ethiopia (WUHA) 2016	1	48	4	0	1	NA	29635	29635	4.471804931575037	NA	1113	1	NA
WUHA2016	WUHA2016-cluster-22	WUHA2016-household-1308	WUHA2016-person-2236	0	2016	Wag Hemra, Ethiopia (WUHA)	Wag Hemra, Ethiopia (WUHA) 2016	1	96	8	NA	0	0	27038	27038	4.4319745637086605	NA	1113	1	NA
WUHA2016	WUHA2016-cluster-22	WUHA2016-household-1340	WUHA2016-person-2301	0	2016	Wag Hemra, Ethiopia (WUHA)	Wag Hemra, Ethiopia (WUHA) 2016	1	24	2	1	1	1	29159	29159	4.464772625889805	NA	1113	1	NA
WUHA2016	WUHA2016-cluster-22	WUHA2016-household-1309	WUHA2016-person-2238	0	2016	Wag Hemra, Ethiopia (WUHA)	Wag Hemra, Ethiopia (WUHA) 2016	1	60	5	0	0	0	13338	13338	4.125090713082634	NA	1113	1	NA
WUHA2016	WUHA2016-cluster-22	WUHA2016-household-1309	WUHA2016-person-2237	0	2016	Wag Hemra, Ethiopia (WUHA)	Wag Hemra, Ethiopia (WUHA) 2016	1	12	1	0	0	0	12	12	1.0791812460476249	NA	1113	0	NA
WUHA2016	WUHA2016-cluster-22	WUHA2016-household-1310	WUHA2016-person-2239	0	2016	Wag Hemra, Ethiopia (WUHA)	Wag Hemra, Ethiopia (WUHA) 2016	1	84	7	0	0	0	28254	28254	4.451079940826366	NA	1113	1	NA
WUHA2016	WUHA2016-cluster-22	WUHA2016-household-1311	WUHA2016-person-2240	0	2016	Wag Hemra, Ethiopia (WUHA)	Wag Hemra, Ethiopia (WUHA) 2016	1	48	4	0	0	0	4	4	0.6020599913279624	NA	1113	0	NA
WUHA2016	WUHA2016-cluster-35	WUHA2016-household-2151	WUHA2016-person-3720	0	2016	Wag Hemra, Ethiopia (WUHA)	Wag Hemra, Ethiopia (WUHA) 2016	1	84	7	0	0	0	13	13	1.1139433523068367	NA	1113	0	NA
WUHA2016	WUHA2016-cluster-35	WUHA2016-household-2134	WUHA2016-person-3697	0	2016	Wag Hemra, Ethiopia (WUHA)	Wag Hemra, Ethiopia (WUHA) 2016	1	84	7	NA	1	NA	3	3	0.47712125471966244	NA	1113	0	NA
WUHA2016	WUHA2016-cluster-35	WUHA2016-household-2157	WUHA2016-person-3729	0	2016	Wag Hemra, Ethiopia (WUHA)	Wag Hemra, Ethiopia (WUHA) 2016	1	77	6	1	1	NA	30453	30453	4.483630082494953	NA	1113	1	NA
WUHA2016	WUHA2016-cluster-35	WUHA2016-household-2152	WUHA2016-person-3722	0	2016	Wag Hemra, Ethiopia (WUHA)	Wag Hemra, Ethiopia (WUHA) 2016	1	12	1	0	0	0	2715	2715	3.433769833924866	NA	1113	1	NA
WUHA2016	WUHA2016-cluster-35	WUHA2016-household-2152	WUHA2016-person-3721	0	2016	Wag Hemra, Ethiopia (WUHA)	Wag Hemra, Ethiopia (WUHA) 2016	1	72	6	0	1	NA	27011	27011	4.431540662915426	NA	1113	1	NA
WUHA2016	WUHA2016-cluster-35	WUHA2016-household-2156	WUHA2016-person-3727	0	2016	Wag Hemra, Ethiopia (WUHA)	Wag Hemra, Ethiopia (WUHA) 2016	1	24	2	0	1	NA	22158	22158	4.345530558034622	NA	1113	1	NA
WUHA2016	WUHA2016-cluster-35	WUHA2016-household-2150	WUHA2016-person-3719	0	2016	Wag Hemra, Ethiopia (WUHA)	Wag Hemra, Ethiopia (WUHA) 2016	1	72	6	0	0	0	2084	2084	3.3188977146274867	NA	1113	1	NA
WUHA2016	WUHA2016-cluster-35	WUHA2016-household-2137	WUHA2016-person-3702	0	2016	Wag Hemra, Ethiopia (WUHA)	Wag Hemra, Ethiopia (WUHA) 2016	1	108	9	0	1	NA	1	1	0	NA	1113	0	NA
WUHA2016	WUHA2016-cluster-35	WUHA2016-household-2148	WUHA2016-person-3717	0	2016	Wag Hemra, Ethiopia (WUHA)	Wag Hemra, Ethiopia (WUHA) 2016	1	72	6	0	1	NA	2	2	0.3010299956639812	NA	1113	0	NA
WUHA2016	WUHA2016-cluster-35	WUHA2016-household-2148	WUHA2016-person-3715	0	2016	Wag Hemra, Ethiopia (WUHA)	Wag Hemra, Ethiopia (WUHA) 2016	1	108	9	0	0	0	837	837	2.92272545799326	NA	1113	0	NA
WUHA2016	WUHA2016-cluster-35	WUHA2016-household-2143	WUHA2016-person-3709	0	2016	Wag Hemra, Ethiopia (WUHA)	Wag Hemra, Ethiopia (WUHA) 2016	1	106	8	0	0	0	NA	NA	NA	NA	1113	NA	NA
WUHA2016	WUHA2016-cluster-35	WUHA2016-household-2138	WUHA2016-person-3704	0	2016	Wag Hemra, Ethiopia (WUHA)	Wag Hemra, Ethiopia (WUHA) 2016	1	108	9	NA	0	0	11	11	1.0413926851582251	NA	1113	0	NA
WUHA2016	WUHA2016-cluster-35	WUHA2016-household-2140	WUHA2016-person-3706	0	2016	Wag Hemra, Ethiopia (WUHA)	Wag Hemra, Ethiopia (WUHA) 2016	1	72	6	NA	NA	NA	4	4	0.6020599913279624	NA	1113	0	NA
WUHA2016	WUHA2016-cluster-35	WUHA2016-household-2135	WUHA2016-person-3699	0	2016	Wag Hemra, Ethiopia (WUHA)	Wag Hemra, Ethiopia (WUHA) 2016	1	60	5	0	1	NA	2	2	0.3010299956639812	NA	1113	0	NA
WUHA2016	WUHA2016-cluster-35	WUHA2016-household-2135	WUHA2016-person-3700	0	2016	Wag Hemra, Ethiopia (WUHA)	Wag Hemra, Ethiopia (WUHA) 2016	1	108	9	0	1	NA	3	3	0.47712125471966244	NA	1113	0	NA
WUHA2016	WUHA2016-cluster-22	WUHA2016-household-1312	WUHA2016-person-2243	0	2016	Wag Hemra, Ethiopia (WUHA)	Wag Hemra, Ethiopia (WUHA) 2016	1	95	7	0	1	NA	9	9	0.9542425094393249	NA	1113	0	NA
WUHA2016	WUHA2016-cluster-22	WUHA2016-household-1312	WUHA2016-person-2242	0	2016	Wag Hemra, Ethiopia (WUHA)	Wag Hemra, Ethiopia (WUHA) 2016	1	59	4	1	1	1	26864	26864	4.429170678793974	NA	1113	1	NA
WUHA2016	WUHA2016-cluster-22	WUHA2016-household-1314	WUHA2016-person-2248	0	2016	Wag Hemra, Ethiopia (WUHA)	Wag Hemra, Ethiopia (WUHA) 2016	1	95	7	0	0	0	29488	29488	4.469645317874998	NA	1113	1	NA
WUHA2016	WUHA2016-cluster-22	WUHA2016-household-1316	WUHA2016-person-2250	0	2016	Wag Hemra, Ethiopia (WUHA)	Wag Hemra, Ethiopia (WUHA) 2016	1	96	8	NA	0	0	27	27	1.4313637641589874	NA	1113	0	NA
WUHA2016	WUHA2016-cluster-22	WUHA2016-household-1317	WUHA2016-person-2251	0	2016	Wag Hemra, Ethiopia (WUHA)	Wag Hemra, Ethiopia (WUHA) 2016	1	36	3	0	0	0	6	6	0.7781512503836436	NA	1113	0	NA
WUHA2016	WUHA2016-cluster-22	WUHA2016-household-1318	WUHA2016-person-2256	0	2016	Wag Hemra, Ethiopia (WUHA)	Wag Hemra, Ethiopia (WUHA) 2016	1	72	6	NA	0	0	6182	6182	3.791129000727286	NA	1113	1	NA
WUHA2016	WUHA2016-cluster-22	WUHA2016-household-1318	WUHA2016-person-2252	0	2016	Wag Hemra, Ethiopia (WUHA)	Wag Hemra, Ethiopia (WUHA) 2016	1	108	9	0	0	0	5665	5665	3.753199914199416	NA	1113	1	NA
WUHA2016	WUHA2016-cluster-22	WUHA2016-household-1319	WUHA2016-person-2257	0	2016	Wag Hemra, Ethiopia (WUHA)	Wag Hemra, Ethiopia (WUHA) 2016	1	108	9	0	0	0	17723	17723	4.248537237481559	NA	1113	1	NA
WUHA2016	WUHA2016-cluster-22	WUHA2016-household-1321	WUHA2016-person-2260	0	2016	Wag Hemra, Ethiopia (WUHA)	Wag Hemra, Ethiopia (WUHA) 2016	1	48	4	0	0	0	6	6	0.7781512503836436	NA	1113	0	NA
WUHA2016	WUHA2016-cluster-22	WUHA2016-household-1321	WUHA2016-person-2261	0	2016	Wag Hemra, Ethiopia (WUHA)	Wag Hemra, Ethiopia (WUHA) 2016	1	108	9	NA	NA	1	28982	28982	4.462128352114906	NA	1113	1	NA
WUHA2016	WUHA2016-cluster-22	WUHA2016-household-1322	WUHA2016-person-2263	0	2016	Wag Hemra, Ethiopia (WUHA)	Wag Hemra, Ethiopia (WUHA) 2016	1	72	6	0	0	0	2410	2410	3.3820170425748683	NA	1113	1	NA
WUHA2016	WUHA2016-cluster-22	WUHA2016-household-1322	WUHA2016-person-2265	0	2016	Wag Hemra, Ethiopia (WUHA)	Wag Hemra, Ethiopia (WUHA) 2016	1	48	4	0	0	0	27	27	1.4313637641589874	NA	1113	0	NA
WUHA2016	WUHA2016-cluster-22	WUHA2016-household-1323	WUHA2016-person-2266	0	2016	Wag Hemra, Ethiopia (WUHA)	Wag Hemra, Ethiopia (WUHA) 2016	1	72	6	0	0	0	6	6	0.7781512503836436	NA	1113	0	NA
WUHA2016	WUHA2016-cluster-22	WUHA2016-household-1324	WUHA2016-person-2268	0	2016	Wag Hemra, Ethiopia (WUHA)	Wag Hemra, Ethiopia (WUHA) 2016	1	84	7	NA	0	0	1216	1216	3.084933574936716	NA	1113	1	NA
WUHA2016	WUHA2016-cluster-22	WUHA2016-household-1324	WUHA2016-person-2269	0	2016	Wag Hemra, Ethiopia (WUHA)	Wag Hemra, Ethiopia (WUHA) 2016	1	36	3	0	0	0	8	8	0.9030899869919435	NA	1113	0	NA
WUHA2016	WUHA2016-cluster-22	WUHA2016-household-1325	WUHA2016-person-2270	0	2016	Wag Hemra, Ethiopia (WUHA)	Wag Hemra, Ethiopia (WUHA) 2016	1	96	8	NA	0	0	16204	16204	4.209622234511551	NA	1113	1	NA
WUHA2016	WUHA2016-cluster-22	WUHA2016-household-1326	WUHA2016-person-2272	0	2016	Wag Hemra, Ethiopia (WUHA)	Wag Hemra, Ethiopia (WUHA) 2016	1	60	5	0	0	0	23706	23706	4.37485828006509	NA	1113	1	NA
WUHA2016	WUHA2016-cluster-22	WUHA2016-household-1326	WUHA2016-person-2271	0	2016	Wag Hemra, Ethiopia (WUHA)	Wag Hemra, Ethiopia (WUHA) 2016	1	17	1	0	0	0	12	12	1.0791812460476249	NA	1113	0	NA
WUHA2016	WUHA2016-cluster-22	WUHA2016-household-1327	WUHA2016-person-2274	0	2016	Wag Hemra, Ethiopia (WUHA)	Wag Hemra, Ethiopia (WUHA) 2016	1	84	7	NA	0	0	1622	1622	3.2100508498751372	NA	1113	1	NA
WUHA2016	WUHA2016-cluster-22	WUHA2016-household-1327	WUHA2016-person-2275	0	2016	Wag Hemra, Ethiopia (WUHA)	Wag Hemra, Ethiopia (WUHA) 2016	1	60	5	0	0	0	5	5	0.6989700043360189	NA	1113	0	NA
WUHA2016	WUHA2016-cluster-22	WUHA2016-household-1328	WUHA2016-person-2276	0	2016	Wag Hemra, Ethiopia (WUHA)	Wag Hemra, Ethiopia (WUHA) 2016	1	108	9	NA	0	0	9	9	0.9542425094393249	NA	1113	0	NA
WUHA2016	WUHA2016-cluster-5	WUHA2016-household-267	WUHA2016-person-485	0	2016	Wag Hemra, Ethiopia (WUHA)	Wag Hemra, Ethiopia (WUHA) 2016	1	95	7	NA	1	NA	29451	29451	4.469100045714246	NA	1113	1	NA
WUHA2016	WUHA2016-cluster-5	WUHA2016-household-268	WUHA2016-person-486	0	2016	Wag Hemra, Ethiopia (WUHA)	Wag Hemra, Ethiopia (WUHA) 2016	1	107	8	0	1	NA	1244	1244	3.0948203803548	NA	1113	1	NA
WUHA2016	WUHA2016-cluster-5	WUHA2016-household-271	WUHA2016-person-494	0	2016	Wag Hemra, Ethiopia (WUHA)	Wag Hemra, Ethiopia (WUHA) 2016	1	71	5	NA	1	NA	1735	1735	3.2392994791268923	NA	1113	1	NA
WUHA2016	WUHA2016-cluster-5	WUHA2016-household-272	WUHA2016-person-495	0	2016	Wag Hemra, Ethiopia (WUHA)	Wag Hemra, Ethiopia (WUHA) 2016	1	24	2	0	1	NA	-6	1	0	NA	1113	0	NA
WUHA2016	WUHA2016-cluster-5	WUHA2016-household-274	WUHA2016-person-498	0	2016	Wag Hemra, Ethiopia (WUHA)	Wag Hemra, Ethiopia (WUHA) 2016	1	84	7	NA	0	0	-14	1	0	NA	1113	0	NA
WUHA2016	WUHA2016-cluster-5	WUHA2016-household-275	WUHA2016-person-501	0	2016	Wag Hemra, Ethiopia (WUHA)	Wag Hemra, Ethiopia (WUHA) 2016	1	72	6	NA	0	0	-11	1	0	NA	1113	0	NA
WUHA2016	WUHA2016-cluster-5	WUHA2016-household-276	WUHA2016-person-503	0	2016	Wag Hemra, Ethiopia (WUHA)	Wag Hemra, Ethiopia (WUHA) 2016	1	108	9	NA	1	NA	27251	27251	4.4353824437324185	NA	1113	1	NA
WUHA2016	WUHA2016-cluster-5	WUHA2016-household-276	WUHA2016-person-502	0	2016	Wag Hemra, Ethiopia (WUHA)	Wag Hemra, Ethiopia (WUHA) 2016	1	24	2	0	1	NA	-9	1	0	NA	1113	0	NA
WUHA2016	WUHA2016-cluster-5	WUHA2016-household-279	WUHA2016-person-508	0	2016	Wag Hemra, Ethiopia (WUHA)	Wag Hemra, Ethiopia (WUHA) 2016	1	96	8	0	1	NA	23446	23446	4.370068760650052	NA	1113	1	NA
WUHA2016	WUHA2016-cluster-22	WUHA2016-household-1330	WUHA2016-person-2280	0	2016	Wag Hemra, Ethiopia (WUHA)	Wag Hemra, Ethiopia (WUHA) 2016	1	95	7	0	1	NA	26148	26148	4.4174384762938805	NA	1113	1	NA
WUHA2016	WUHA2016-cluster-22	WUHA2016-household-1330	WUHA2016-person-2279	0	2016	Wag Hemra, Ethiopia (WUHA)	Wag Hemra, Ethiopia (WUHA) 2016	1	47	3	0	0	0	15515	15515	4.190751779920184	NA	1113	1	NA
WUHA2016	WUHA2016-cluster-22	WUHA2016-household-1329	WUHA2016-person-2277	0	2016	Wag Hemra, Ethiopia (WUHA)	Wag Hemra, Ethiopia (WUHA) 2016	1	83	6	NA	1	NA	26036	26036	4.415574262869845	NA	1113	1	NA
WUHA2016	WUHA2016-cluster-22	WUHA2016-household-1331	WUHA2016-person-2281	0	2016	Wag Hemra, Ethiopia (WUHA)	Wag Hemra, Ethiopia (WUHA) 2016	1	23	1	1	1	1	30861	30861	4.489409994554269	NA	1113	1	NA
WUHA2016	WUHA2016-cluster-22	WUHA2016-household-1332	WUHA2016-person-2282	0	2016	Wag Hemra, Ethiopia (WUHA)	Wag Hemra, Ethiopia (WUHA) 2016	1	72	6	NA	0	0	4	4	0.6020599913279624	NA	1113	0	NA
WUHA2016	WUHA2016-cluster-22	WUHA2016-household-1333	WUHA2016-person-2283	0	2016	Wag Hemra, Ethiopia (WUHA)	Wag Hemra, Ethiopia (WUHA) 2016	1	96	8	0	0	0	18711	18711	4.272096998770794	NA	1113	1	NA
WUHA2016	WUHA2016-cluster-22	WUHA2016-household-1333	WUHA2016-person-2285	0	2016	Wag Hemra, Ethiopia (WUHA)	Wag Hemra, Ethiopia (WUHA) 2016	1	72	6	NA	0	0	2981	2981	3.4743619760326307	NA	1113	1	NA
WUHA2016	WUHA2016-cluster-22	WUHA2016-household-1334	WUHA2016-person-2286	0	2016	Wag Hemra, Ethiopia (WUHA)	Wag Hemra, Ethiopia (WUHA) 2016	1	72	6	0	0	0	10	10	1	NA	1113	0	NA
WUHA2016	WUHA2016-cluster-22	WUHA2016-household-1334	WUHA2016-person-2288	0	2016	Wag Hemra, Ethiopia (WUHA)	Wag Hemra, Ethiopia (WUHA) 2016	1	12	1	0	1	NA	15	15	1.1760912590556813	NA	1113	0	NA
WUHA2016	WUHA2016-cluster-22	WUHA2016-household-1334	WUHA2016-person-2287	0	2016	Wag Hemra, Ethiopia (WUHA)	Wag Hemra, Ethiopia (WUHA) 2016	1	96	8	0	0	0	28688	28688	4.457700272218108	NA	1113	1	NA
WUHA2016	WUHA2016-cluster-22	WUHA2016-household-1335	WUHA2016-person-2290	0	2016	Wag Hemra, Ethiopia (WUHA)	Wag Hemra, Ethiopia (WUHA) 2016	1	24	2	0	0	0	28	28	1.4471580313422192	NA	1113	0	NA
WUHA2016	WUHA2016-cluster-22	WUHA2016-household-1336	WUHA2016-person-2292	0	2016	Wag Hemra, Ethiopia (WUHA)	Wag Hemra, Ethiopia (WUHA) 2016	1	84	7	0	1	NA	10	10	1	NA	1113	0	NA
WUHA2016	WUHA2016-cluster-5	WUHA2016-household-281	WUHA2016-person-513	0	2016	Wag Hemra, Ethiopia (WUHA)	Wag Hemra, Ethiopia (WUHA) 2016	1	59	4	0	1	NA	27252	27252	4.43539838026736	NA	1113	1	NA
WUHA2016	WUHA2016-cluster-5	WUHA2016-household-281	WUHA2016-person-511	0	2016	Wag Hemra, Ethiopia (WUHA)	Wag Hemra, Ethiopia (WUHA) 2016	1	23	1	0	1	NA	25	25	1.3979400086720377	NA	1113	0	NA
WUHA2016	WUHA2016-cluster-5	WUHA2016-household-282	WUHA2016-person-514	0	2016	Wag Hemra, Ethiopia (WUHA)	Wag Hemra, Ethiopia (WUHA) 2016	1	71	5	0	1	NA	-14	1	0	NA	1113	0	NA
WUHA2016	WUHA2016-cluster-5	WUHA2016-household-284	WUHA2016-person-519	0	2016	Wag Hemra, Ethiopia (WUHA)	Wag Hemra, Ethiopia (WUHA) 2016	1	47	3	1	1	1	30497	30497	4.484257119755765	NA	1113	1	NA
WUHA2016	WUHA2016-cluster-5	WUHA2016-household-284	WUHA2016-person-518	0	2016	Wag Hemra, Ethiopia (WUHA)	Wag Hemra, Ethiopia (WUHA) 2016	1	71	5	NA	1	1	29530	29530	4.470263446965078	NA	1113	1	NA
WUHA2016	WUHA2016-cluster-5	WUHA2016-household-285	WUHA2016-person-521	0	2016	Wag Hemra, Ethiopia (WUHA)	Wag Hemra, Ethiopia (WUHA) 2016	1	23	1	1	1	1	30464	30464	4.48378692670438	NA	1113	1	NA
WUHA2016	WUHA2016-cluster-5	WUHA2016-household-288	WUHA2016-person-524	0	2016	Wag Hemra, Ethiopia (WUHA)	Wag Hemra, Ethiopia (WUHA) 2016	1	60	5	1	1	1	30355	30355	4.4822302372089675	NA	1113	1	NA
WUHA2016	WUHA2016-cluster-5	WUHA2016-household-287	WUHA2016-person-523	0	2016	Wag Hemra, Ethiopia (WUHA)	Wag Hemra, Ethiopia (WUHA) 2016	1	12	1	0	0	0	-1	1	0	NA	1113	0	NA
WUHA2016	WUHA2016-cluster-5	WUHA2016-household-289	WUHA2016-person-526	0	2016	Wag Hemra, Ethiopia (WUHA)	Wag Hemra, Ethiopia (WUHA) 2016	1	96	8	NA	1	NA	25272	25272	4.402639612897093	NA	1113	1	NA
WUHA2016	WUHA2016-cluster-5	WUHA2016-household-289	WUHA2016-person-527	0	2016	Wag Hemra, Ethiopia (WUHA)	Wag Hemra, Ethiopia (WUHA) 2016	1	72	6	NA	1	NA	13904	13904	4.143139759104591	NA	1113	1	NA
WUHA2016	WUHA2016-cluster-5	WUHA2016-household-289	WUHA2016-person-525	0	2016	Wag Hemra, Ethiopia (WUHA)	Wag Hemra, Ethiopia (WUHA) 2016	1	24	2	NA	NA	NA	NA	NA	NA	NA	1113	NA	NA
WUHA2016	WUHA2016-cluster-5	WUHA2016-household-283	WUHA2016-person-517	0	2016	Wag Hemra, Ethiopia (WUHA)	Wag Hemra, Ethiopia (WUHA) 2016	1	96	8	NA	1	1	29249	29249	4.466111022489792	NA	1113	1	NA
WUHA2016	WUHA2016-cluster-5	WUHA2016-household-283	WUHA2016-person-516	0	2016	Wag Hemra, Ethiopia (WUHA)	Wag Hemra, Ethiopia (WUHA) 2016	1	48	4	1	1	NA	30509	30509	4.484427972912833	NA	1113	1	NA
WUHA2016	WUHA2016-cluster-5	WUHA2016-household-286	WUHA2016-person-522	0	2016	Wag Hemra, Ethiopia (WUHA)	Wag Hemra, Ethiopia (WUHA) 2016	1	84	7	0	0	0	29672	29672	4.472346820320554	NA	1113	1	NA
WUHA2016	WUHA2016-cluster-5	WUHA2016-household-294	WUHA2016-person-532	0	2016	Wag Hemra, Ethiopia (WUHA)	Wag Hemra, Ethiopia (WUHA) 2016	1	60	5	1	1	NA	30142	30142	4.479172065501725	NA	1113	1	NA
WUHA2016	WUHA2016-cluster-10	WUHA2016-household-668	WUHA2016-person-1139	0	2016	Wag Hemra, Ethiopia (WUHA)	Wag Hemra, Ethiopia (WUHA) 2016	1	61	5	0	0	0	27807	27807	4.444154136878365	NA	1113	1	NA
WUHA2016	WUHA2016-cluster-10	WUHA2016-household-669	WUHA2016-person-1141	0	2016	Wag Hemra, Ethiopia (WUHA)	Wag Hemra, Ethiopia (WUHA) 2016	1	96	8	0	1	NA	1999	1999	3.300812794118117	NA	1113	1	NA
WUHA2016	WUHA2016-cluster-10	WUHA2016-household-669	WUHA2016-person-1142	0	2016	Wag Hemra, Ethiopia (WUHA)	Wag Hemra, Ethiopia (WUHA) 2016	1	72	6	0	0	0	5	5	0.6989700043360189	NA	1113	0	NA
WUHA2016	WUHA2016-cluster-10	WUHA2016-household-669	WUHA2016-person-1140	0	2016	Wag Hemra, Ethiopia (WUHA)	Wag Hemra, Ethiopia (WUHA) 2016	1	36	3	0	0	0	7	7	0.8450980400142568	NA	1113	0	NA
WUHA2016	WUHA2016-cluster-10	WUHA2016-household-672	WUHA2016-person-1149	0	2016	Wag Hemra, Ethiopia (WUHA)	Wag Hemra, Ethiopia (WUHA) 2016	1	12	1	0	0	0	4	4	0.6020599913279624	NA	1113	0	NA
WUHA2016	WUHA2016-cluster-10	WUHA2016-household-671	WUHA2016-person-1148	0	2016	Wag Hemra, Ethiopia (WUHA)	Wag Hemra, Ethiopia (WUHA) 2016	1	97	8	0	NA	NA	15146	15146	4.180297952488594	NA	1113	1	NA
WUHA2016	WUHA2016-cluster-10	WUHA2016-household-671	WUHA2016-person-1146	0	2016	Wag Hemra, Ethiopia (WUHA)	Wag Hemra, Ethiopia (WUHA) 2016	1	97	8	0	NA	NA	27882	27882	4.445323922862512	NA	1113	1	NA
WUHA2016	WUHA2016-cluster-10	WUHA2016-household-671	WUHA2016-person-1144	0	2016	Wag Hemra, Ethiopia (WUHA)	Wag Hemra, Ethiopia (WUHA) 2016	1	73	6	NA	1	1	28178	28178	4.449910164792211	NA	1113	1	NA
WUHA2016	WUHA2016-cluster-10	WUHA2016-household-671	WUHA2016-person-1145	0	2016	Wag Hemra, Ethiopia (WUHA)	Wag Hemra, Ethiopia (WUHA) 2016	1	13	1	0	1	NA	27711	27711	4.442652198342523	NA	1113	1	NA
WUHA2016	WUHA2016-cluster-10	WUHA2016-household-673	WUHA2016-person-1150	0	2016	Wag Hemra, Ethiopia (WUHA)	Wag Hemra, Ethiopia (WUHA) 2016	1	61	5	1	0	0	27077	27077	4.432600544960684	NA	1113	1	NA
WUHA2016	WUHA2016-cluster-10	WUHA2016-household-675	WUHA2016-person-1153	0	2016	Wag Hemra, Ethiopia (WUHA)	Wag Hemra, Ethiopia (WUHA) 2016	1	108	9	0	0	0	5736	5736	3.758609142659744	NA	1113	1	NA
WUHA2016	WUHA2016-cluster-10	WUHA2016-household-676	WUHA2016-person-1156	0	2016	Wag Hemra, Ethiopia (WUHA)	Wag Hemra, Ethiopia (WUHA) 2016	1	73	6	0	1	NA	21	21	1.3222192947339193	NA	1113	0	NA
WUHA2016	WUHA2016-cluster-10	WUHA2016-household-678	WUHA2016-person-1158	0	2016	Wag Hemra, Ethiopia (WUHA)	Wag Hemra, Ethiopia (WUHA) 2016	1	72	6	NA	1	NA	29805	29805	4.4742891261654965	NA	1113	1	NA
WUHA2016	WUHA2016-cluster-10	WUHA2016-household-678	WUHA2016-person-1159	0	2016	Wag Hemra, Ethiopia (WUHA)	Wag Hemra, Ethiopia (WUHA) 2016	1	108	9	0	0	0	9480	9480	3.976808337338066	NA	1113	1	NA
WUHA2016	WUHA2016-cluster-10	WUHA2016-household-679	WUHA2016-person-1160	0	2016	Wag Hemra, Ethiopia (WUHA)	Wag Hemra, Ethiopia (WUHA) 2016	1	61	5	0	0	0	2	2	0.3010299956639812	NA	1113	0	NA
WUHA2016	WUHA2016-cluster-10	WUHA2016-household-681	WUHA2016-person-1163	0	2016	Wag Hemra, Ethiopia (WUHA)	Wag Hemra, Ethiopia (WUHA) 2016	1	13	1	0	0	0	34	34	1.5314789170422551	NA	1113	0	NA
WUHA2016	WUHA2016-cluster-10	WUHA2016-household-682	WUHA2016-person-1166	0	2016	Wag Hemra, Ethiopia (WUHA)	Wag Hemra, Ethiopia (WUHA) 2016	1	12	1	0	0	0	31	31	1.4913616938342726	NA	1113	0	NA
WUHA2016	WUHA2016-cluster-10	WUHA2016-household-682	WUHA2016-person-1164	0	2016	Wag Hemra, Ethiopia (WUHA)	Wag Hemra, Ethiopia (WUHA) 2016	1	24	2	0	0	0	4	4	0.6020599913279624	NA	1113	0	NA
WUHA2016	WUHA2016-cluster-10	WUHA2016-household-683	WUHA2016-person-1167	0	2016	Wag Hemra, Ethiopia (WUHA)	Wag Hemra, Ethiopia (WUHA) 2016	1	85	7	0	0	0	18342	18342	4.263446689109733	NA	1113	1	NA
WUHA2016	WUHA2016-cluster-10	WUHA2016-household-684	WUHA2016-person-1168	0	2016	Wag Hemra, Ethiopia (WUHA)	Wag Hemra, Ethiopia (WUHA) 2016	1	72	6	0	1	NA	7	7	0.8450980400142568	NA	1113	0	NA
WUHA2016	WUHA2016-cluster-10	WUHA2016-household-684	WUHA2016-person-1169	0	2016	Wag Hemra, Ethiopia (WUHA)	Wag Hemra, Ethiopia (WUHA) 2016	1	48	4	0	1	NA	24	24	1.380211241711606	NA	1113	0	NA
WUHA2016	WUHA2016-cluster-10	WUHA2016-household-684	WUHA2016-person-1170	0	2016	Wag Hemra, Ethiopia (WUHA)	Wag Hemra, Ethiopia (WUHA) 2016	1	108	9	0	0	0	10432	10432	4.018367578387845	NA	1113	1	NA
WUHA2016	WUHA2016-cluster-10	WUHA2016-household-685	WUHA2016-person-1171	0	2016	Wag Hemra, Ethiopia (WUHA)	Wag Hemra, Ethiopia (WUHA) 2016	1	96	8	0	0	0	22	22	1.3424226808222062	NA	1113	0	NA
WUHA2016	WUHA2016-cluster-10	WUHA2016-household-686	WUHA2016-person-1173	0	2016	Wag Hemra, Ethiopia (WUHA)	Wag Hemra, Ethiopia (WUHA) 2016	1	96	8	0	0	0	30164	30164	4.479488932116182	NA	1113	1	NA
WUHA2016	WUHA2016-cluster-10	WUHA2016-household-688	WUHA2016-person-1179	0	2016	Wag Hemra, Ethiopia (WUHA)	Wag Hemra, Ethiopia (WUHA) 2016	1	36	3	0	1	NA	13	13	1.1139433523068367	NA	1113	0	NA
WUHA2016	WUHA2016-cluster-10	WUHA2016-household-688	WUHA2016-person-1177	0	2016	Wag Hemra, Ethiopia (WUHA)	Wag Hemra, Ethiopia (WUHA) 2016	1	84	7	0	0	0	19	19	1.2787536009528289	NA	1113	0	NA
WUHA2016	WUHA2016-cluster-10	WUHA2016-household-688	WUHA2016-person-1178	0	2016	Wag Hemra, Ethiopia (WUHA)	Wag Hemra, Ethiopia (WUHA) 2016	1	60	5	0	0	0	9	9	0.9542425094393249	NA	1113	0	NA
WUHA2016	WUHA2016-cluster-10	WUHA2016-household-690	WUHA2016-person-1183	0	2016	Wag Hemra, Ethiopia (WUHA)	Wag Hemra, Ethiopia (WUHA) 2016	1	60	5	0	0	0	3	3	0.47712125471966244	NA	1113	0	NA
WUHA2016	WUHA2016-cluster-10	WUHA2016-household-691	WUHA2016-person-1185	0	2016	Wag Hemra, Ethiopia (WUHA)	Wag Hemra, Ethiopia (WUHA) 2016	1	96	8	0	0	0	3	3	0.47712125471966244	NA	1113	0	NA
WUHA2016	WUHA2016-cluster-10	WUHA2016-household-691	WUHA2016-person-1187	0	2016	Wag Hemra, Ethiopia (WUHA)	Wag Hemra, Ethiopia (WUHA) 2016	1	48	4	0	1	NA	139	139	2.143014800254095	NA	1113	0	NA
WUHA2016	WUHA2016-cluster-10	WUHA2016-household-698	WUHA2016-person-1202	0	2016	Wag Hemra, Ethiopia (WUHA)	Wag Hemra, Ethiopia (WUHA) 2016	1	96	8	0	1	NA	25254	25254	4.402330176131666	NA	1113	1	NA
WUHA2016	WUHA2016-cluster-10	WUHA2016-household-698	WUHA2016-person-1200	0	2016	Wag Hemra, Ethiopia (WUHA)	Wag Hemra, Ethiopia (WUHA) 2016	1	72	6	0	0	0	29608	29608	4.471409072087055	NA	1113	1	NA
WUHA2016	WUHA2016-cluster-10	WUHA2016-household-699	WUHA2016-person-1204	0	2016	Wag Hemra, Ethiopia (WUHA)	Wag Hemra, Ethiopia (WUHA) 2016	1	48	4	0	0	0	4	4	0.6020599913279624	NA	1113	0	NA
WUHA2016	WUHA2016-cluster-10	WUHA2016-household-700	WUHA2016-person-1205	0	2016	Wag Hemra, Ethiopia (WUHA)	Wag Hemra, Ethiopia (WUHA) 2016	1	72	6	0	1	NA	3	3	0.47712125471966244	NA	1113	0	NA
WUHA2016	WUHA2016-cluster-10	WUHA2016-household-702	WUHA2016-person-1207	0	2016	Wag Hemra, Ethiopia (WUHA)	Wag Hemra, Ethiopia (WUHA) 2016	1	96	8	0	0	0	6	6	0.7781512503836436	NA	1113	0	NA
WUHA2016	WUHA2016-cluster-10	WUHA2016-household-703	WUHA2016-person-1209	0	2016	Wag Hemra, Ethiopia (WUHA)	Wag Hemra, Ethiopia (WUHA) 2016	1	96	8	NA	0	0	2	2	0.3010299956639812	NA	1113	0	NA
WUHA2016	WUHA2016-cluster-10	WUHA2016-household-704	WUHA2016-person-1211	0	2016	Wag Hemra, Ethiopia (WUHA)	Wag Hemra, Ethiopia (WUHA) 2016	1	96	8	0	0	0	4	4	0.6020599913279624	NA	1113	0	NA
WUHA2016	WUHA2016-cluster-10	WUHA2016-household-704	WUHA2016-person-1210	0	2016	Wag Hemra, Ethiopia (WUHA)	Wag Hemra, Ethiopia (WUHA) 2016	1	36	3	0	0	0	36	36	1.5563025007672873	NA	1113	0	NA
WUHA2016	WUHA2016-cluster-10	WUHA2016-household-705	WUHA2016-person-1215	0	2016	Wag Hemra, Ethiopia (WUHA)	Wag Hemra, Ethiopia (WUHA) 2016	1	72	6	0	0	0	192	192	2.2833012287035497	NA	1113	0	NA
WUHA2016	WUHA2016-cluster-10	WUHA2016-household-706	WUHA2016-person-1216	0	2016	Wag Hemra, Ethiopia (WUHA)	Wag Hemra, Ethiopia (WUHA) 2016	1	72	6	0	1	NA	20	20	1.3010299956639813	NA	1113	0	NA
WUHA2016	WUHA2016-cluster-10	WUHA2016-household-707	WUHA2016-person-1218	0	2016	Wag Hemra, Ethiopia (WUHA)	Wag Hemra, Ethiopia (WUHA) 2016	1	24	2	0	1	1	9	9	0.9542425094393249	NA	1113	0	NA
WUHA2016	WUHA2016-cluster-10	WUHA2016-household-707	WUHA2016-person-1219	0	2016	Wag Hemra, Ethiopia (WUHA)	Wag Hemra, Ethiopia (WUHA) 2016	1	60	5	0	1	NA	13	13	1.1139433523068367	NA	1113	0	NA
WUHA2016	WUHA2016-cluster-10	WUHA2016-household-710	WUHA2016-person-1224	0	2016	Wag Hemra, Ethiopia (WUHA)	Wag Hemra, Ethiopia (WUHA) 2016	1	108	9	0	0	0	17	17	1.2304489213782739	NA	1113	0	NA
WUHA2016	WUHA2016-cluster-10	WUHA2016-household-711	WUHA2016-person-1225	0	2016	Wag Hemra, Ethiopia (WUHA)	Wag Hemra, Ethiopia (WUHA) 2016	1	60	5	0	1	NA	7	7	0.8450980400142568	NA	1113	0	NA
WUHA2016	WUHA2016-cluster-10	WUHA2016-household-712	WUHA2016-person-1229	0	2016	Wag Hemra, Ethiopia (WUHA)	Wag Hemra, Ethiopia (WUHA) 2016	1	36	3	0	0	0	3	3	0.47712125471966244	NA	1113	0	NA
WUHA2016	WUHA2016-cluster-10	WUHA2016-household-712	WUHA2016-person-1228	0	2016	Wag Hemra, Ethiopia (WUHA)	Wag Hemra, Ethiopia (WUHA) 2016	1	96	8	0	0	0	3	3	0.47712125471966244	NA	1113	0	NA
WUHA2016	WUHA2016-cluster-10	WUHA2016-household-715	WUHA2016-person-1233	0	2016	Wag Hemra, Ethiopia (WUHA)	Wag Hemra, Ethiopia (WUHA) 2016	1	60	5	0	0	0	2213	2213	3.344981413927258	NA	1113	1	NA
WUHA2016	WUHA2016-cluster-16	WUHA2016-household-897	WUHA2016-person-1572	0	2016	Wag Hemra, Ethiopia (WUHA)	Wag Hemra, Ethiopia (WUHA) 2016	1	72	6	NA	1	1	29368	29368	4.46787437149593	NA	1113	1	NA
WUHA2016	WUHA2016-cluster-16	WUHA2016-household-898	WUHA2016-person-1573	0	2016	Wag Hemra, Ethiopia (WUHA)	Wag Hemra, Ethiopia (WUHA) 2016	1	48	4	0	0	0	NA	NA	NA	NA	1113	NA	NA
WUHA2016	WUHA2016-cluster-16	WUHA2016-household-901	WUHA2016-person-1576	0	2016	Wag Hemra, Ethiopia (WUHA)	Wag Hemra, Ethiopia (WUHA) 2016	1	78	6	NA	0	0	12	12	1.0791812460476249	NA	1113	0	NA
WUHA2016	WUHA2016-cluster-16	WUHA2016-household-902	WUHA2016-person-1577	0	2016	Wag Hemra, Ethiopia (WUHA)	Wag Hemra, Ethiopia (WUHA) 2016	1	84	7	0	1	NA	23333	23333	4.3679705810433935	NA	1113	1	NA
WUHA2016	WUHA2016-cluster-16	WUHA2016-household-904	WUHA2016-person-1579	0	2016	Wag Hemra, Ethiopia (WUHA)	Wag Hemra, Ethiopia (WUHA) 2016	1	96	8	0	0	0	18	18	1.255272505103306	NA	1113	0	NA
WUHA2016	WUHA2016-cluster-16	WUHA2016-household-905	WUHA2016-person-1580	0	2016	Wag Hemra, Ethiopia (WUHA)	Wag Hemra, Ethiopia (WUHA) 2016	1	24	2	1	1	NA	30564	30564	4.48521019101124	NA	1113	1	NA
WUHA2016	WUHA2016-cluster-16	WUHA2016-household-906	WUHA2016-person-1582	0	2016	Wag Hemra, Ethiopia (WUHA)	Wag Hemra, Ethiopia (WUHA) 2016	1	60	5	0	1	NA	23676	23676	4.374308331299816	NA	1113	1	NA
WUHA2016	WUHA2016-cluster-16	WUHA2016-household-908	WUHA2016-person-1584	0	2016	Wag Hemra, Ethiopia (WUHA)	Wag Hemra, Ethiopia (WUHA) 2016	1	12	1	0	1	NA	2036	2036	3.3087777736647213	NA	1113	1	NA
WUHA2016	WUHA2016-cluster-16	WUHA2016-household-909	WUHA2016-person-1588	0	2016	Wag Hemra, Ethiopia (WUHA)	Wag Hemra, Ethiopia (WUHA) 2016	1	72	6	0	0	0	4	4	0.6020599913279624	NA	1113	0	NA
WUHA2016	WUHA2016-cluster-16	WUHA2016-household-909	WUHA2016-person-1586	0	2016	Wag Hemra, Ethiopia (WUHA)	Wag Hemra, Ethiopia (WUHA) 2016	1	36	3	0	1	NA	12	12	1.0791812460476249	NA	1113	0	NA
WUHA2016	WUHA2016-cluster-16	WUHA2016-household-909	WUHA2016-person-1585	0	2016	Wag Hemra, Ethiopia (WUHA)	Wag Hemra, Ethiopia (WUHA) 2016	1	24	2	1	1	NA	28824	28824	4.459754249114512	NA	1113	1	NA
WUHA2016	WUHA2016-cluster-16	WUHA2016-household-911	WUHA2016-person-1590	0	2016	Wag Hemra, Ethiopia (WUHA)	Wag Hemra, Ethiopia (WUHA) 2016	1	24	2	0	1	1	25978	25978	4.4146057124645495	NA	1113	1	NA
WUHA2016	WUHA2016-cluster-16	WUHA2016-household-912	WUHA2016-person-1593	0	2016	Wag Hemra, Ethiopia (WUHA)	Wag Hemra, Ethiopia (WUHA) 2016	1	84	7	NA	1	NA	29476	29476	4.469468547850754	NA	1113	1	NA
WUHA2016	WUHA2016-cluster-16	WUHA2016-household-913	WUHA2016-person-1594	0	2016	Wag Hemra, Ethiopia (WUHA)	Wag Hemra, Ethiopia (WUHA) 2016	1	84	7	0	1	NA	28644	28644	4.45703366505438	NA	1113	1	NA
WUHA2016	WUHA2016-cluster-16	WUHA2016-household-915	WUHA2016-person-1597	0	2016	Wag Hemra, Ethiopia (WUHA)	Wag Hemra, Ethiopia (WUHA) 2016	1	24	2	1	1	NA	30863	30863	4.48943813884058	NA	1113	1	NA
WUHA2016	WUHA2016-cluster-16	WUHA2016-household-917	WUHA2016-person-1600	0	2016	Wag Hemra, Ethiopia (WUHA)	Wag Hemra, Ethiopia (WUHA) 2016	1	84	7	0	1	NA	23816	23816	4.376868821638668	NA	1113	1	NA
WUHA2016	WUHA2016-cluster-16	WUHA2016-household-918	WUHA2016-person-1601	0	2016	Wag Hemra, Ethiopia (WUHA)	Wag Hemra, Ethiopia (WUHA) 2016	1	24	2	0	0	0	16	16	1.2041199826559248	NA	1113	0	NA
WUHA2016	WUHA2016-cluster-16	WUHA2016-household-920	WUHA2016-person-1606	0	2016	Wag Hemra, Ethiopia (WUHA)	Wag Hemra, Ethiopia (WUHA) 2016	1	84	7	0	1	0	26324	26324	4.420351882127958	NA	1113	1	NA
WUHA2016	WUHA2016-cluster-16	WUHA2016-household-920	WUHA2016-person-1605	0	2016	Wag Hemra, Ethiopia (WUHA)	Wag Hemra, Ethiopia (WUHA) 2016	1	48	4	0	1	NA	926	926	2.966610986681934	NA	1113	0	NA
WUHA2016	WUHA2016-cluster-16	WUHA2016-household-921	WUHA2016-person-1607	0	2016	Wag Hemra, Ethiopia (WUHA)	Wag Hemra, Ethiopia (WUHA) 2016	1	12	1	0	0	0	10	10	1	NA	1113	0	NA
WUHA2016	WUHA2016-cluster-16	WUHA2016-household-922	WUHA2016-person-1608	0	2016	Wag Hemra, Ethiopia (WUHA)	Wag Hemra, Ethiopia (WUHA) 2016	1	108	9	0	0	0	25241	25241	4.402106556827201	NA	1113	1	NA
WUHA2016	WUHA2016-cluster-16	WUHA2016-household-925	WUHA2016-person-1615	0	2016	Wag Hemra, Ethiopia (WUHA)	Wag Hemra, Ethiopia (WUHA) 2016	1	84	7	NA	0	0	26535	26535	4.423819091965404	NA	1113	1	NA
WUHA2016	WUHA2016-cluster-18	WUHA2016-household-1048	WUHA2016-person-1817	0	2016	Wag Hemra, Ethiopia (WUHA)	Wag Hemra, Ethiopia (WUHA) 2016	1	96	8	0	0	0	31153	31153	4.493499875095046	NA	1113	1	NA
WUHA2016	WUHA2016-cluster-18	WUHA2016-household-1048	WUHA2016-person-1820	0	2016	Wag Hemra, Ethiopia (WUHA)	Wag Hemra, Ethiopia (WUHA) 2016	1	72	6	0	1	NA	31106	31106	4.492844167662323	NA	1113	1	NA
WUHA2016	WUHA2016-cluster-18	WUHA2016-household-1048	WUHA2016-person-1819	0	2016	Wag Hemra, Ethiopia (WUHA)	Wag Hemra, Ethiopia (WUHA) 2016	1	48	4	0	1	NA	25282	25282	4.402811426991948	NA	1113	1	NA
WUHA2016	WUHA2016-cluster-18	WUHA2016-household-1048	WUHA2016-person-1818	0	2016	Wag Hemra, Ethiopia (WUHA)	Wag Hemra, Ethiopia (WUHA) 2016	1	20	1	0	1	NA	51	51	1.7075701760979363	NA	1113	0	NA
WUHA2016	WUHA2016-cluster-18	WUHA2016-household-1049	WUHA2016-person-1823	0	2016	Wag Hemra, Ethiopia (WUHA)	Wag Hemra, Ethiopia (WUHA) 2016	1	72	6	NA	1	NA	32099	32099	4.506491502771016	NA	1113	1	NA
WUHA2016	WUHA2016-cluster-18	WUHA2016-household-1050	WUHA2016-person-1825	0	2016	Wag Hemra, Ethiopia (WUHA)	Wag Hemra, Ethiopia (WUHA) 2016	1	84	7	0	1	NA	21401	21401	4.330434067009712	NA	1113	1	NA
WUHA2016	WUHA2016-cluster-18	WUHA2016-household-1053	WUHA2016-person-1828	0	2016	Wag Hemra, Ethiopia (WUHA)	Wag Hemra, Ethiopia (WUHA) 2016	1	108	9	0	NA	1	31737	31737	4.501565871851012	NA	1113	1	NA
WUHA2016	WUHA2016-cluster-18	WUHA2016-household-1054	WUHA2016-person-1830	0	2016	Wag Hemra, Ethiopia (WUHA)	Wag Hemra, Ethiopia (WUHA) 2016	1	35	2	0	1	NA	9236	9236	3.9654839242451385	NA	1113	1	NA
WUHA2016	WUHA2016-cluster-18	WUHA2016-household-1054	WUHA2016-person-1831	0	2016	Wag Hemra, Ethiopia (WUHA)	Wag Hemra, Ethiopia (WUHA) 2016	1	96	8	NA	1	NA	2626	2626	3.4192947217534604	NA	1113	1	NA
WUHA2016	WUHA2016-cluster-18	WUHA2016-household-1055	WUHA2016-person-1832	0	2016	Wag Hemra, Ethiopia (WUHA)	Wag Hemra, Ethiopia (WUHA) 2016	1	84	7	0	1	NA	29759	29759	4.473618333400095	NA	1113	1	NA
WUHA2016	WUHA2016-cluster-18	WUHA2016-household-1056	WUHA2016-person-1834	0	2016	Wag Hemra, Ethiopia (WUHA)	Wag Hemra, Ethiopia (WUHA) 2016	1	72	6	0	0	0	28065	28065	4.448165046555691	NA	1113	1	NA
WUHA2016	WUHA2016-cluster-18	WUHA2016-household-1057	WUHA2016-person-1835	0	2016	Wag Hemra, Ethiopia (WUHA)	Wag Hemra, Ethiopia (WUHA) 2016	1	84	7	NA	1	NA	12	12	1.0791812460476249	NA	1113	0	NA
WUHA2016	WUHA2016-cluster-18	WUHA2016-household-1057	WUHA2016-person-1836	0	2016	Wag Hemra, Ethiopia (WUHA)	Wag Hemra, Ethiopia (WUHA) 2016	1	36	3	0	1	NA	4	4	0.6020599913279624	NA	1113	0	NA
WUHA2016	WUHA2016-cluster-18	WUHA2016-household-1059	WUHA2016-person-1839	0	2016	Wag Hemra, Ethiopia (WUHA)	Wag Hemra, Ethiopia (WUHA) 2016	1	96	8	0	1	NA	24659	24659	4.391975460609762	NA	1113	1	NA
WUHA2016	WUHA2016-cluster-18	WUHA2016-household-1059	WUHA2016-person-1838	0	2016	Wag Hemra, Ethiopia (WUHA)	Wag Hemra, Ethiopia (WUHA) 2016	1	60	5	NA	NA	NA	NA	NA	NA	NA	1113	NA	NA
WUHA2016	WUHA2016-cluster-18	WUHA2016-household-1060	WUHA2016-person-1840	0	2016	Wag Hemra, Ethiopia (WUHA)	Wag Hemra, Ethiopia (WUHA) 2016	1	108	9	0	1	NA	5585	5585	3.747023177451628	NA	1113	1	NA
WUHA2016	WUHA2016-cluster-18	WUHA2016-household-1063	WUHA2016-person-1844	0	2016	Wag Hemra, Ethiopia (WUHA)	Wag Hemra, Ethiopia (WUHA) 2016	1	107	8	0	0	0	18	18	1.255272505103306	NA	1113	0	NA
WUHA2016	WUHA2016-cluster-18	WUHA2016-household-1064	WUHA2016-person-1845	0	2016	Wag Hemra, Ethiopia (WUHA)	Wag Hemra, Ethiopia (WUHA) 2016	1	47	3	0	0	0	8	8	0.9030899869919435	NA	1113	0	NA
WUHA2016	WUHA2016-cluster-18	WUHA2016-household-1062	WUHA2016-person-1843	0	2016	Wag Hemra, Ethiopia (WUHA)	Wag Hemra, Ethiopia (WUHA) 2016	1	12	1	0	1	NA	11	11	1.0413926851582251	NA	1113	0	NA
WUHA2016	WUHA2016-cluster-18	WUHA2016-household-1065	WUHA2016-person-1846	0	2016	Wag Hemra, Ethiopia (WUHA)	Wag Hemra, Ethiopia (WUHA) 2016	1	83	6	0	0	0	416	416	2.6190933306267428	NA	1113	0	NA
WUHA2016	WUHA2016-cluster-18	WUHA2016-household-1065	WUHA2016-person-1847	0	2016	Wag Hemra, Ethiopia (WUHA)	Wag Hemra, Ethiopia (WUHA) 2016	1	47	3	0	1	NA	3	3	0.47712125471966244	NA	1113	0	NA
WUHA2016	WUHA2016-cluster-18	WUHA2016-household-1068	WUHA2016-person-1854	0	2016	Wag Hemra, Ethiopia (WUHA)	Wag Hemra, Ethiopia (WUHA) 2016	1	107	8	NA	1	NA	23737	23737	4.375425829792343	NA	1113	1	NA
WUHA2016	WUHA2016-cluster-18	WUHA2016-household-1068	WUHA2016-person-1856	0	2016	Wag Hemra, Ethiopia (WUHA)	Wag Hemra, Ethiopia (WUHA) 2016	1	71	5	0	1	NA	1736	1736	3.239549720840473	NA	1113	1	NA
WUHA2016	WUHA2016-cluster-18	WUHA2016-household-1068	WUHA2016-person-1852	0	2016	Wag Hemra, Ethiopia (WUHA)	Wag Hemra, Ethiopia (WUHA) 2016	1	23	1	0	1	NA	5	5	0.6989700043360189	NA	1113	0	NA
WUHA2016	WUHA2016-cluster-18	WUHA2016-household-1069	WUHA2016-person-1857	0	2016	Wag Hemra, Ethiopia (WUHA)	Wag Hemra, Ethiopia (WUHA) 2016	1	83	6	0	0	0	4	4	0.6020599913279624	NA	1113	0	NA
WUHA2016	WUHA2016-cluster-18	WUHA2016-household-1069	WUHA2016-person-1858	0	2016	Wag Hemra, Ethiopia (WUHA)	Wag Hemra, Ethiopia (WUHA) 2016	1	23	1	0	1	NA	3	3	0.47712125471966244	NA	1113	0	NA
WUHA2016	WUHA2016-cluster-18	WUHA2016-household-1070	WUHA2016-person-1860	0	2016	Wag Hemra, Ethiopia (WUHA)	Wag Hemra, Ethiopia (WUHA) 2016	1	96	8	NA	1	NA	31227	31227	4.494530263255873	NA	1113	1	NA
WUHA2016	WUHA2016-cluster-18	WUHA2016-household-1071	WUHA2016-person-1863	0	2016	Wag Hemra, Ethiopia (WUHA)	Wag Hemra, Ethiopia (WUHA) 2016	1	71	5	NA	1	NA	30683	30683	4.4868978200666945	NA	1113	1	NA
WUHA2016	WUHA2016-cluster-18	WUHA2016-household-1072	WUHA2016-person-1864	0	2016	Wag Hemra, Ethiopia (WUHA)	Wag Hemra, Ethiopia (WUHA) 2016	1	60	5	1	1	NA	30651	30651	4.486444648100676	NA	1113	1	NA
WUHA2016	WUHA2016-cluster-18	WUHA2016-household-1072	WUHA2016-person-1865	0	2016	Wag Hemra, Ethiopia (WUHA)	Wag Hemra, Ethiopia (WUHA) 2016	1	108	9	NA	1	NA	23750	23750	4.375663613960885	NA	1113	1	NA
WUHA2016	WUHA2016-cluster-18	WUHA2016-household-1073	WUHA2016-person-1866	0	2016	Wag Hemra, Ethiopia (WUHA)	Wag Hemra, Ethiopia (WUHA) 2016	1	107	8	NA	0	0	4688	4688	3.670987603010034	NA	1113	1	NA
WUHA2016	WUHA2016-cluster-18	WUHA2016-household-1074	WUHA2016-person-1868	0	2016	Wag Hemra, Ethiopia (WUHA)	Wag Hemra, Ethiopia (WUHA) 2016	1	72	6	0	0	0	28797	28797	4.459347246394337	NA	1113	1	NA
WUHA2016	WUHA2016-cluster-18	WUHA2016-household-1074	WUHA2016-person-1867	0	2016	Wag Hemra, Ethiopia (WUHA)	Wag Hemra, Ethiopia (WUHA) 2016	1	48	4	0	1	NA	6	6	0.7781512503836436	NA	1113	0	NA
WUHA2016	WUHA2016-cluster-18	WUHA2016-household-1075	WUHA2016-person-1872	0	2016	Wag Hemra, Ethiopia (WUHA)	Wag Hemra, Ethiopia (WUHA) 2016	1	83	6	0	0	0	24220	24220	4.384174138807033	NA	1113	1	NA
WUHA2016	WUHA2016-cluster-18	WUHA2016-household-1075	WUHA2016-person-1871	0	2016	Wag Hemra, Ethiopia (WUHA)	Wag Hemra, Ethiopia (WUHA) 2016	1	107	8	NA	0	0	504	504	2.7024305364455254	NA	1113	0	NA
WUHA2016	WUHA2016-cluster-18	WUHA2016-household-1075	WUHA2016-person-1870	0	2016	Wag Hemra, Ethiopia (WUHA)	Wag Hemra, Ethiopia (WUHA) 2016	1	95	7	0	1	NA	32573	32573	4.512857759284724	NA	1113	1	NA
WUHA2016	WUHA2016-cluster-18	WUHA2016-household-1075	WUHA2016-person-1869	0	2016	Wag Hemra, Ethiopia (WUHA)	Wag Hemra, Ethiopia (WUHA) 2016	1	47	3	1	1	NA	28877	28877	4.460552072861558	NA	1113	1	NA
WUHA2016	WUHA2016-cluster-18	WUHA2016-household-1077	WUHA2016-person-1875	0	2016	Wag Hemra, Ethiopia (WUHA)	Wag Hemra, Ethiopia (WUHA) 2016	1	36	3	0	1	NA	10027	10027	4.0011710149414	NA	1113	1	NA
WUHA2016	WUHA2016-cluster-18	WUHA2016-household-1076	WUHA2016-person-1874	0	2016	Wag Hemra, Ethiopia (WUHA)	Wag Hemra, Ethiopia (WUHA) 2016	1	95	7	0	0	0	29092	29092	4.463773578899397	NA	1113	1	NA
WUHA2016	WUHA2016-cluster-18	WUHA2016-household-1076	WUHA2016-person-1873	0	2016	Wag Hemra, Ethiopia (WUHA)	Wag Hemra, Ethiopia (WUHA) 2016	1	47	3	0	1	NA	27498	27498	4.43930110762843	NA	1113	1	NA
WUHA2016	WUHA2016-cluster-18	WUHA2016-household-1079	WUHA2016-person-1877	0	2016	Wag Hemra, Ethiopia (WUHA)	Wag Hemra, Ethiopia (WUHA) 2016	1	23	1	1	1	NA	32107	32107	4.506599728041963	NA	1113	1	NA
WUHA2016	WUHA2016-cluster-18	WUHA2016-household-1080	WUHA2016-person-1878	0	2016	Wag Hemra, Ethiopia (WUHA)	Wag Hemra, Ethiopia (WUHA) 2016	1	96	8	NA	0	0	14	14	1.146128035678238	NA	1113	0	NA
WUHA2016	WUHA2016-cluster-18	WUHA2016-household-1081	WUHA2016-person-1879	0	2016	Wag Hemra, Ethiopia (WUHA)	Wag Hemra, Ethiopia (WUHA) 2016	1	35	2	0	1	NA	31629	31629	4.5000854612376555	NA	1113	1	NA
WUHA2016	WUHA2016-cluster-18	WUHA2016-household-1081	WUHA2016-person-1880	0	2016	Wag Hemra, Ethiopia (WUHA)	Wag Hemra, Ethiopia (WUHA) 2016	1	83	6	0	1	NA	11150	11150	4.047274867384179	NA	1113	1	NA
WUHA2016	WUHA2016-cluster-18	WUHA2016-household-1082	WUHA2016-person-1881	0	2016	Wag Hemra, Ethiopia (WUHA)	Wag Hemra, Ethiopia (WUHA) 2016	1	23	1	0	0	0	170	170	2.230448921378274	NA	1113	0	NA
WUHA2016	WUHA2016-cluster-18	WUHA2016-household-1083	WUHA2016-person-1882	0	2016	Wag Hemra, Ethiopia (WUHA)	Wag Hemra, Ethiopia (WUHA) 2016	1	84	7	NA	NA	1	31018	31018	4.49161379164116	NA	1113	1	NA
WUHA2016	WUHA2016-cluster-18	WUHA2016-household-1086	WUHA2016-person-1885	0	2016	Wag Hemra, Ethiopia (WUHA)	Wag Hemra, Ethiopia (WUHA) 2016	1	36	3	0	1	NA	4899	4899	3.6901074394563307	NA	1113	1	NA
WUHA2016	WUHA2016-cluster-18	WUHA2016-household-1087	WUHA2016-person-1886	0	2016	Wag Hemra, Ethiopia (WUHA)	Wag Hemra, Ethiopia (WUHA) 2016	1	84	7	NA	0	0	11521	11521	4.061490176624815	NA	1113	1	NA
WUHA2016	WUHA2016-cluster-18	WUHA2016-household-1088	WUHA2016-person-1888	0	2016	Wag Hemra, Ethiopia (WUHA)	Wag Hemra, Ethiopia (WUHA) 2016	1	60	5	0	1	NA	11	11	1.0413926851582251	NA	1113	0	NA
WUHA2016	WUHA2016-cluster-18	WUHA2016-household-1088	WUHA2016-person-1887	0	2016	Wag Hemra, Ethiopia (WUHA)	Wag Hemra, Ethiopia (WUHA) 2016	1	108	9	NA	NA	1	31459	31459	4.497744913411732	NA	1113	1	NA
WUHA2016	WUHA2016-cluster-18	WUHA2016-household-1089	WUHA2016-person-1890	0	2016	Wag Hemra, Ethiopia (WUHA)	Wag Hemra, Ethiopia (WUHA) 2016	1	84	7	NA	1	NA	26786	26786	4.4279078644992484	NA	1113	1	NA
WUHA2016	WUHA2016-cluster-18	WUHA2016-household-1090	WUHA2016-person-1891	0	2016	Wag Hemra, Ethiopia (WUHA)	Wag Hemra, Ethiopia (WUHA) 2016	1	60	5	0	1	NA	4	4	0.6020599913279624	NA	1113	0	NA
WUHA2016	WUHA2016-cluster-18	WUHA2016-household-1091	WUHA2016-person-1892	0	2016	Wag Hemra, Ethiopia (WUHA)	Wag Hemra, Ethiopia (WUHA) 2016	1	72	6	0	0	0	13	13	1.1139433523068367	NA	1113	0	NA
WUHA2016	WUHA2016-cluster-18	WUHA2016-household-1092	WUHA2016-person-1894	0	2016	Wag Hemra, Ethiopia (WUHA)	Wag Hemra, Ethiopia (WUHA) 2016	1	72	6	0	1	NA	31074	31074	4.492397161401538	NA	1113	1	NA
WUHA2016	WUHA2016-cluster-18	WUHA2016-household-1092	WUHA2016-person-1893	0	2016	Wag Hemra, Ethiopia (WUHA)	Wag Hemra, Ethiopia (WUHA) 2016	1	108	9	0	1	NA	2975	2975	3.4734869700645685	NA	1113	1	NA
WUHA2016	WUHA2016-cluster-18	WUHA2016-household-1093	WUHA2016-person-1897	0	2016	Wag Hemra, Ethiopia (WUHA)	Wag Hemra, Ethiopia (WUHA) 2016	1	48	4	0	1	NA	51	51	1.7075701760979363	NA	1113	0	NA
WUHA2016	WUHA2016-cluster-18	WUHA2016-household-1094	WUHA2016-person-1901	0	2016	Wag Hemra, Ethiopia (WUHA)	Wag Hemra, Ethiopia (WUHA) 2016	1	60	5	0	1	NA	30237	30237	4.480538699921856	NA	1113	1	NA
WUHA2016	WUHA2016-cluster-18	WUHA2016-household-1094	WUHA2016-person-1900	0	2016	Wag Hemra, Ethiopia (WUHA)	Wag Hemra, Ethiopia (WUHA) 2016	1	18	1	0	1	NA	3	3	0.47712125471966244	NA	1113	0	NA
WUHA2016	WUHA2016-cluster-18	WUHA2016-household-1095	WUHA2016-person-1902	0	2016	Wag Hemra, Ethiopia (WUHA)	Wag Hemra, Ethiopia (WUHA) 2016	1	84	7	0	1	NA	30121	30121	4.478869386096813	NA	1113	1	NA
WUHA2016	WUHA2016-cluster-18	WUHA2016-household-1096	WUHA2016-person-1903	0	2016	Wag Hemra, Ethiopia (WUHA)	Wag Hemra, Ethiopia (WUHA) 2016	1	108	9	NA	NA	NA	32728	32728	4.514919466490317	NA	1113	1	NA
WUHA2016	WUHA2016-cluster-18	WUHA2016-household-1098	WUHA2016-person-1905	0	2016	Wag Hemra, Ethiopia (WUHA)	Wag Hemra, Ethiopia (WUHA) 2016	1	48	4	0	1	NA	23364	23364	4.368547197567657	NA	1113	1	NA
WUHA2016	WUHA2016-cluster-18	WUHA2016-household-1099	WUHA2016-person-1907	0	2016	Wag Hemra, Ethiopia (WUHA)	Wag Hemra, Ethiopia (WUHA) 2016	1	36	3	0	0	0	27304	27304	4.436226275270583	NA	1113	1	NA
WUHA2016	WUHA2016-cluster-18	WUHA2016-household-1101	WUHA2016-person-1911	0	2016	Wag Hemra, Ethiopia (WUHA)	Wag Hemra, Ethiopia (WUHA) 2016	1	108	9	0	0	0	9676	9676	3.985695859689842	NA	1113	1	NA
WUHA2016	WUHA2016-cluster-18	WUHA2016-household-1101	WUHA2016-person-1910	0	2016	Wag Hemra, Ethiopia (WUHA)	Wag Hemra, Ethiopia (WUHA) 2016	1	48	4	0	1	NA	9	9	0.9542425094393249	NA	1113	0	NA
WUHA2016	WUHA2016-cluster-18	WUHA2016-household-1102	WUHA2016-person-1913	0	2016	Wag Hemra, Ethiopia (WUHA)	Wag Hemra, Ethiopia (WUHA) 2016	1	12	1	0	0	0	10	10	1	NA	1113	0	NA
WUHA2016	WUHA2016-cluster-18	WUHA2016-household-1103	WUHA2016-person-1914	0	2016	Wag Hemra, Ethiopia (WUHA)	Wag Hemra, Ethiopia (WUHA) 2016	1	60	5	0	0	0	16	16	1.2041199826559248	NA	1113	0	NA
WUHA2016	WUHA2016-cluster-18	WUHA2016-household-1100	WUHA2016-person-1908	0	2016	Wag Hemra, Ethiopia (WUHA)	Wag Hemra, Ethiopia (WUHA) 2016	1	36	3	0	0	0	8793	8793	3.944137073158098	NA	1113	1	NA
WUHA2016	WUHA2016-cluster-18	WUHA2016-household-1104	WUHA2016-person-1915	0	2016	Wag Hemra, Ethiopia (WUHA)	Wag Hemra, Ethiopia (WUHA) 2016	1	24	2	0	0	0	4	4	0.6020599913279624	NA	1113	0	NA
WUHA2016	WUHA2016-cluster-16	WUHA2016-household-931	WUHA2016-person-1623	0	2016	Wag Hemra, Ethiopia (WUHA)	Wag Hemra, Ethiopia (WUHA) 2016	1	12	1	0	1	NA	7	7	0.8450980400142568	NA	1113	0	NA
WUHA2016	WUHA2016-cluster-16	WUHA2016-household-932	WUHA2016-person-1624	0	2016	Wag Hemra, Ethiopia (WUHA)	Wag Hemra, Ethiopia (WUHA) 2016	1	12	1	0	1	NA	70	70	1.845098040014257	NA	1113	0	NA
WUHA2016	WUHA2016-cluster-16	WUHA2016-household-934	WUHA2016-person-1626	0	2016	Wag Hemra, Ethiopia (WUHA)	Wag Hemra, Ethiopia (WUHA) 2016	1	60	5	0	1	1	8	8	0.9030899869919435	NA	1113	0	NA
WUHA2016	WUHA2016-cluster-16	WUHA2016-household-935	WUHA2016-person-1628	0	2016	Wag Hemra, Ethiopia (WUHA)	Wag Hemra, Ethiopia (WUHA) 2016	1	71	5	0	0	0	848	848	2.9283958522567137	NA	1113	0	NA
WUHA2016	WUHA2016-cluster-16	WUHA2016-household-935	WUHA2016-person-1627	0	2016	Wag Hemra, Ethiopia (WUHA)	Wag Hemra, Ethiopia (WUHA) 2016	1	47	3	NA	NA	NA	NA	NA	NA	NA	1113	NA	NA
WUHA2016	WUHA2016-cluster-16	WUHA2016-household-936	WUHA2016-person-1629	0	2016	Wag Hemra, Ethiopia (WUHA)	Wag Hemra, Ethiopia (WUHA) 2016	1	83	6	0	1	NA	311	311	2.4927603890268375	NA	1113	0	NA
WUHA2016	WUHA2016-cluster-16	WUHA2016-household-940	WUHA2016-person-1633	0	2016	Wag Hemra, Ethiopia (WUHA)	Wag Hemra, Ethiopia (WUHA) 2016	1	72	6	0	1	NA	26180	26180	4.417969642214737	NA	1113	1	NA
WUHA2016	WUHA2016-cluster-16	WUHA2016-household-940	WUHA2016-person-1634	0	2016	Wag Hemra, Ethiopia (WUHA)	Wag Hemra, Ethiopia (WUHA) 2016	1	96	8	0	0	0	29460	29460	4.4692327425066125	NA	1113	1	NA
WUHA2016	WUHA2016-cluster-16	WUHA2016-household-940	WUHA2016-person-1635	0	2016	Wag Hemra, Ethiopia (WUHA)	Wag Hemra, Ethiopia (WUHA) 2016	1	108	9	0	0	0	23633	23633	4.373518854969121	NA	1113	1	NA
WUHA2016	WUHA2016-cluster-16	WUHA2016-household-940	WUHA2016-person-1636	0	2016	Wag Hemra, Ethiopia (WUHA)	Wag Hemra, Ethiopia (WUHA) 2016	1	31	2	0	1	0	31528	31528	4.498696421857547	NA	1113	1	NA
WUHA2016	WUHA2016-cluster-16	WUHA2016-household-941	WUHA2016-person-1637	0	2016	Wag Hemra, Ethiopia (WUHA)	Wag Hemra, Ethiopia (WUHA) 2016	1	36	3	0	1	1	9	9	0.9542425094393249	NA	1113	0	NA
WUHA2016	WUHA2016-cluster-16	WUHA2016-household-942	WUHA2016-person-1638	0	2016	Wag Hemra, Ethiopia (WUHA)	Wag Hemra, Ethiopia (WUHA) 2016	1	72	6	0	1	1	29148	29148	4.464608760852755	NA	1113	1	NA
WUHA2016	WUHA2016-cluster-16	WUHA2016-household-943	WUHA2016-person-1641	0	2016	Wag Hemra, Ethiopia (WUHA)	Wag Hemra, Ethiopia (WUHA) 2016	1	96	8	0	1	NA	27167	27167	4.4340416827542715	NA	1113	1	NA
WUHA2016	WUHA2016-cluster-16	WUHA2016-household-959	WUHA2016-person-1659	0	2016	Wag Hemra, Ethiopia (WUHA)	Wag Hemra, Ethiopia (WUHA) 2016	1	60	5	1	NA	1	29255	29255	4.466200102446737	NA	1113	1	NA
WUHA2016	WUHA2016-cluster-16	WUHA2016-household-971	WUHA2016-person-1675	0	2016	Wag Hemra, Ethiopia (WUHA)	Wag Hemra, Ethiopia (WUHA) 2016	1	24	2	0	1	NA	6	6	0.7781512503836436	NA	1113	0	NA
WUHA2016	WUHA2016-cluster-16	WUHA2016-household-958	WUHA2016-person-1658	0	2016	Wag Hemra, Ethiopia (WUHA)	Wag Hemra, Ethiopia (WUHA) 2016	1	12	1	0	0	0	10	10	1	NA	1113	0	NA
WUHA2016	WUHA2016-cluster-16	WUHA2016-household-957	WUHA2016-person-1657	0	2016	Wag Hemra, Ethiopia (WUHA)	Wag Hemra, Ethiopia (WUHA) 2016	1	84	7	0	1	NA	7288	7288	3.862608363964942	NA	1113	1	NA
WUHA2016	WUHA2016-cluster-16	WUHA2016-household-957	WUHA2016-person-1656	0	2016	Wag Hemra, Ethiopia (WUHA)	Wag Hemra, Ethiopia (WUHA) 2016	1	48	4	0	1	NA	6	6	0.7781512503836436	NA	1113	0	NA
WUHA2016	WUHA2016-cluster-16	WUHA2016-household-956	WUHA2016-person-1655	0	2016	Wag Hemra, Ethiopia (WUHA)	Wag Hemra, Ethiopia (WUHA) 2016	1	84	7	0	NA	1	1361	1361	3.133858125203335	NA	1113	1	NA
WUHA2016	WUHA2016-cluster-16	WUHA2016-household-965	WUHA2016-person-1667	0	2016	Wag Hemra, Ethiopia (WUHA)	Wag Hemra, Ethiopia (WUHA) 2016	1	108	9	NA	1	NA	29362	29362	4.467785634329219	NA	1113	1	NA
WUHA2016	WUHA2016-cluster-16	WUHA2016-household-965	WUHA2016-person-1668	0	2016	Wag Hemra, Ethiopia (WUHA)	Wag Hemra, Ethiopia (WUHA) 2016	1	24	2	1	1	NA	4168	4168	3.619927710291468	NA	1113	1	NA
WUHA2016	WUHA2016-cluster-16	WUHA2016-household-964	WUHA2016-person-1665	0	2016	Wag Hemra, Ethiopia (WUHA)	Wag Hemra, Ethiopia (WUHA) 2016	1	108	9	NA	1	NA	7498	7498	3.874945436085532	NA	1113	1	NA
WUHA2016	WUHA2016-cluster-16	WUHA2016-household-968	WUHA2016-person-1672	0	2016	Wag Hemra, Ethiopia (WUHA)	Wag Hemra, Ethiopia (WUHA) 2016	1	12	1	0	0	0	3	3	0.47712125471966244	NA	1113	0	NA
WUHA2016	WUHA2016-cluster-16	WUHA2016-household-967	WUHA2016-person-1671	0	2016	Wag Hemra, Ethiopia (WUHA)	Wag Hemra, Ethiopia (WUHA) 2016	1	96	8	NA	1	NA	6829	6829	3.834357112718405	NA	1113	1	NA
WUHA2016	WUHA2016-cluster-38	WUHA2016-household-2470	WUHA2016-person-4227	0	2016	Wag Hemra, Ethiopia (WUHA)	Wag Hemra, Ethiopia (WUHA) 2016	1	108	9	0	NA	NA	24703	24703	4.392749698374226	NA	1113	1	NA
WUHA2016	WUHA2016-cluster-38	WUHA2016-household-2470	WUHA2016-person-4226	0	2016	Wag Hemra, Ethiopia (WUHA)	Wag Hemra, Ethiopia (WUHA) 2016	1	48	4	0	0	0	24178	24178	4.383420373245697	NA	1113	1	NA
WUHA2016	WUHA2016-cluster-38	WUHA2016-household-2487	WUHA2016-person-4262	0	2016	Wag Hemra, Ethiopia (WUHA)	Wag Hemra, Ethiopia (WUHA) 2016	1	24	2	0	0	0	6	6	0.7781512503836436	NA	1113	0	NA
WUHA2016	WUHA2016-cluster-38	WUHA2016-household-2469	WUHA2016-person-4225	0	2016	Wag Hemra, Ethiopia (WUHA)	Wag Hemra, Ethiopia (WUHA) 2016	1	72	6	0	0	0	29456	29456	4.469173771159939	NA	1113	1	NA
WUHA2016	WUHA2016-cluster-38	WUHA2016-household-2469	WUHA2016-person-4224	0	2016	Wag Hemra, Ethiopia (WUHA)	Wag Hemra, Ethiopia (WUHA) 2016	1	48	4	0	1	NA	4	4	0.6020599913279624	NA	1113	0	NA
WUHA2016	WUHA2016-cluster-38	WUHA2016-household-2469	WUHA2016-person-4223	0	2016	Wag Hemra, Ethiopia (WUHA)	Wag Hemra, Ethiopia (WUHA) 2016	1	12	1	0	NA	1	20	20	1.3010299956639813	NA	1113	0	NA
WUHA2016	WUHA2016-cluster-38	WUHA2016-household-2463	WUHA2016-person-4214	0	2016	Wag Hemra, Ethiopia (WUHA)	Wag Hemra, Ethiopia (WUHA) 2016	1	72	6	0	0	0	3	3	0.47712125471966244	NA	1113	0	NA
WUHA2016	WUHA2016-cluster-38	WUHA2016-household-2463	WUHA2016-person-4213	0	2016	Wag Hemra, Ethiopia (WUHA)	Wag Hemra, Ethiopia (WUHA) 2016	1	36	3	0	0	0	233	233	2.367355921026019	NA	1113	0	NA
WUHA2016	WUHA2016-cluster-38	WUHA2016-household-2479	WUHA2016-person-4245	0	2016	Wag Hemra, Ethiopia (WUHA)	Wag Hemra, Ethiopia (WUHA) 2016	1	60	5	0	NA	NA	4205	4205	3.623766000133931	NA	1113	1	NA
WUHA2016	WUHA2016-cluster-38	WUHA2016-household-2477	WUHA2016-person-4242	0	2016	Wag Hemra, Ethiopia (WUHA)	Wag Hemra, Ethiopia (WUHA) 2016	1	48	4	0	0	0	2211	2211	3.344588742578714	NA	1113	1	NA
WUHA2016	WUHA2016-cluster-38	WUHA2016-household-2477	WUHA2016-person-4241	0	2016	Wag Hemra, Ethiopia (WUHA)	Wag Hemra, Ethiopia (WUHA) 2016	1	24	2	0	1	NA	3	3	0.47712125471966244	NA	1113	0	NA
WUHA2016	WUHA2016-cluster-38	WUHA2016-household-2486	WUHA2016-person-4259	0	2016	Wag Hemra, Ethiopia (WUHA)	Wag Hemra, Ethiopia (WUHA) 2016	1	96	8	0	0	0	11695	11695	4.0680002261451715	NA	1113	1	NA
WUHA2016	WUHA2016-cluster-38	WUHA2016-household-2467	WUHA2016-person-4221	0	2016	Wag Hemra, Ethiopia (WUHA)	Wag Hemra, Ethiopia (WUHA) 2016	1	72	6	0	0	0	5	5	0.6989700043360189	NA	1113	0	NA
WUHA2016	WUHA2016-cluster-38	WUHA2016-household-2482	WUHA2016-person-4251	0	2016	Wag Hemra, Ethiopia (WUHA)	Wag Hemra, Ethiopia (WUHA) 2016	1	96	8	0	0	0	30231	30231	4.480452513280989	NA	1113	1	NA
WUHA2016	WUHA2016-cluster-38	WUHA2016-household-2482	WUHA2016-person-4249	0	2016	Wag Hemra, Ethiopia (WUHA)	Wag Hemra, Ethiopia (WUHA) 2016	1	24	2	0	1	1	29800	29800	4.474216264076255	NA	1113	1	NA
WUHA2016	WUHA2016-cluster-38	WUHA2016-household-2468	WUHA2016-person-4222	0	2016	Wag Hemra, Ethiopia (WUHA)	Wag Hemra, Ethiopia (WUHA) 2016	1	108	9	0	0	0	15528	15528	4.191115522380306	NA	1113	1	NA
WUHA2016	WUHA2016-cluster-38	WUHA2016-household-2481	WUHA2016-person-4248	0	2016	Wag Hemra, Ethiopia (WUHA)	Wag Hemra, Ethiopia (WUHA) 2016	1	96	8	0	0	0	4	4	0.6020599913279624	NA	1113	0	NA
WUHA2016	WUHA2016-cluster-38	WUHA2016-household-2432	WUHA2016-person-4139	0	2016	Wag Hemra, Ethiopia (WUHA)	Wag Hemra, Ethiopia (WUHA) 2016	1	107	8	0	0	0	7994	7994	3.902764143924086	NA	1113	1	NA
WUHA2016	WUHA2016-cluster-38	WUHA2016-household-2432	WUHA2016-person-4141	0	2016	Wag Hemra, Ethiopia (WUHA)	Wag Hemra, Ethiopia (WUHA) 2016	1	71	5	0	0	0	29457	29457	4.469188514747329	NA	1113	1	NA
WUHA2016	WUHA2016-cluster-38	WUHA2016-household-2480	WUHA2016-person-4246	0	2016	Wag Hemra, Ethiopia (WUHA)	Wag Hemra, Ethiopia (WUHA) 2016	1	48	4	0	1	1	7	7	0.8450980400142568	NA	1113	0	NA
WUHA2016	WUHA2016-cluster-38	WUHA2016-household-2434	WUHA2016-person-4145	0	2016	Wag Hemra, Ethiopia (WUHA)	Wag Hemra, Ethiopia (WUHA) 2016	1	71	5	0	0	0	29022	29022	4.462727337772099	NA	1113	1	NA
WUHA2016	WUHA2016-cluster-38	WUHA2016-household-2434	WUHA2016-person-4147	0	2016	Wag Hemra, Ethiopia (WUHA)	Wag Hemra, Ethiopia (WUHA) 2016	1	95	7	0	0	0	26160	26160	4.417637739652229	NA	1113	1	NA
WUHA2016	WUHA2016-cluster-38	WUHA2016-household-2435	WUHA2016-person-4149	0	2016	Wag Hemra, Ethiopia (WUHA)	Wag Hemra, Ethiopia (WUHA) 2016	1	107	8	0	0	0	NA	NA	NA	NA	1113	NA	NA
WUHA2016	WUHA2016-cluster-38	WUHA2016-household-2435	WUHA2016-person-4150	0	2016	Wag Hemra, Ethiopia (WUHA)	Wag Hemra, Ethiopia (WUHA) 2016	1	83	6	0	0	0	27571	27571	4.4404525182496215	NA	1113	1	NA
WUHA2016	WUHA2016-cluster-38	WUHA2016-household-2435	WUHA2016-person-4148	0	2016	Wag Hemra, Ethiopia (WUHA)	Wag Hemra, Ethiopia (WUHA) 2016	1	71	5	0	1	NA	9567	9567	3.9807757739626215	NA	1113	1	NA
WUHA2016	WUHA2016-cluster-38	WUHA2016-household-2435	WUHA2016-person-4151	0	2016	Wag Hemra, Ethiopia (WUHA)	Wag Hemra, Ethiopia (WUHA) 2016	1	23	1	0	0	0	6	6	0.7781512503836436	NA	1113	0	NA
WUHA2016	WUHA2016-cluster-38	WUHA2016-household-2436	WUHA2016-person-4152	0	2016	Wag Hemra, Ethiopia (WUHA)	Wag Hemra, Ethiopia (WUHA) 2016	1	23	1	0	1	NA	4	4	0.6020599913279624	NA	1113	0	NA
WUHA2016	WUHA2016-cluster-38	WUHA2016-household-2437	WUHA2016-person-4154	0	2016	Wag Hemra, Ethiopia (WUHA)	Wag Hemra, Ethiopia (WUHA) 2016	1	71	5	NA	NA	NA	7448	7448	3.872039667973286	NA	1113	1	NA
WUHA2016	WUHA2016-cluster-38	WUHA2016-household-2437	WUHA2016-person-4156	0	2016	Wag Hemra, Ethiopia (WUHA)	Wag Hemra, Ethiopia (WUHA) 2016	1	107	8	0	0	0	8497	8497	3.9292656182530656	NA	1113	1	NA
WUHA2016	WUHA2016-cluster-38	WUHA2016-household-2439	WUHA2016-person-4161	0	2016	Wag Hemra, Ethiopia (WUHA)	Wag Hemra, Ethiopia (WUHA) 2016	1	72	6	0	0	0	98	98	1.9912260756924949	NA	1113	0	NA
WUHA2016	WUHA2016-cluster-38	WUHA2016-household-2439	WUHA2016-person-4160	0	2016	Wag Hemra, Ethiopia (WUHA)	Wag Hemra, Ethiopia (WUHA) 2016	1	48	4	0	1	NA	3	3	0.47712125471966244	NA	1113	0	NA
WUHA2016	WUHA2016-cluster-38	WUHA2016-household-2439	WUHA2016-person-4159	0	2016	Wag Hemra, Ethiopia (WUHA)	Wag Hemra, Ethiopia (WUHA) 2016	1	96	8	0	1	NA	451	451	2.6541765418779604	NA	1113	0	NA
WUHA2016	WUHA2016-cluster-38	WUHA2016-household-2443	WUHA2016-person-4167	0	2016	Wag Hemra, Ethiopia (WUHA)	Wag Hemra, Ethiopia (WUHA) 2016	1	108	9	0	0	0	25204	25204	4.4014694709430895	NA	1113	1	NA
WUHA2016	WUHA2016-cluster-38	WUHA2016-household-2443	WUHA2016-person-4168	0	2016	Wag Hemra, Ethiopia (WUHA)	Wag Hemra, Ethiopia (WUHA) 2016	1	24	2	0	0	0	6	6	0.7781512503836436	NA	1113	0	NA
WUHA2016	WUHA2016-cluster-38	WUHA2016-household-2444	WUHA2016-person-4172	0	2016	Wag Hemra, Ethiopia (WUHA)	Wag Hemra, Ethiopia (WUHA) 2016	1	108	9	0	0	0	6	6	0.7781512503836436	NA	1113	0	NA
WUHA2016	WUHA2016-cluster-38	WUHA2016-household-2444	WUHA2016-person-4171	0	2016	Wag Hemra, Ethiopia (WUHA)	Wag Hemra, Ethiopia (WUHA) 2016	1	84	7	0	0	0	1088	1088	3.036628895362161	NA	1113	0	NA
WUHA2016	WUHA2016-cluster-38	WUHA2016-household-2444	WUHA2016-person-4170	0	2016	Wag Hemra, Ethiopia (WUHA)	Wag Hemra, Ethiopia (WUHA) 2016	1	36	3	0	0	0	17	17	1.2304489213782739	NA	1113	0	NA
WUHA2016	WUHA2016-cluster-38	WUHA2016-household-2445	WUHA2016-person-4173	0	2016	Wag Hemra, Ethiopia (WUHA)	Wag Hemra, Ethiopia (WUHA) 2016	1	96	8	0	0	0	17785	17785	4.250053869521799	NA	1113	1	NA
WUHA2016	WUHA2016-cluster-38	WUHA2016-household-2447	WUHA2016-person-4175	0	2016	Wag Hemra, Ethiopia (WUHA)	Wag Hemra, Ethiopia (WUHA) 2016	1	96	8	0	0	0	4	4	0.6020599913279624	NA	1113	0	NA
WUHA2016	WUHA2016-cluster-38	WUHA2016-household-2447	WUHA2016-person-4177	0	2016	Wag Hemra, Ethiopia (WUHA)	Wag Hemra, Ethiopia (WUHA) 2016	1	36	3	0	1	NA	2	2	0.3010299956639812	NA	1113	0	NA
WUHA2016	WUHA2016-cluster-38	WUHA2016-household-2448	WUHA2016-person-4178	0	2016	Wag Hemra, Ethiopia (WUHA)	Wag Hemra, Ethiopia (WUHA) 2016	1	72	6	0	0	0	6	6	0.7781512503836436	NA	1113	0	NA
WUHA2016	WUHA2016-cluster-38	WUHA2016-household-2448	WUHA2016-person-4179	0	2016	Wag Hemra, Ethiopia (WUHA)	Wag Hemra, Ethiopia (WUHA) 2016	1	48	4	0	0	0	4	4	0.6020599913279624	NA	1113	0	NA
WUHA2016	WUHA2016-cluster-38	WUHA2016-household-2451	WUHA2016-person-4185	0	2016	Wag Hemra, Ethiopia (WUHA)	Wag Hemra, Ethiopia (WUHA) 2016	1	12	1	0	NA	1	3	3	0.47712125471966244	NA	1113	0	NA
WUHA2016	WUHA2016-cluster-13	WUHA2016-household-805	WUHA2016-person-1394	0	2016	Wag Hemra, Ethiopia (WUHA)	Wag Hemra, Ethiopia (WUHA) 2016	1	96	8	0	0	0	29	29	1.462397997898956	NA	1113	0	NA
WUHA2016	WUHA2016-cluster-13	WUHA2016-household-805	WUHA2016-person-1393	0	2016	Wag Hemra, Ethiopia (WUHA)	Wag Hemra, Ethiopia (WUHA) 2016	1	24	2	0	0	0	0	1	0	NA	1113	0	NA
WUHA2016	WUHA2016-cluster-13	WUHA2016-household-806	WUHA2016-person-1395	0	2016	Wag Hemra, Ethiopia (WUHA)	Wag Hemra, Ethiopia (WUHA) 2016	1	36	3	0	0	0	9503	9503	3.9778607292646972	NA	1113	1	NA
WUHA2016	WUHA2016-cluster-13	WUHA2016-household-807	WUHA2016-person-1397	0	2016	Wag Hemra, Ethiopia (WUHA)	Wag Hemra, Ethiopia (WUHA) 2016	1	96	8	0	1	NA	3	3	0.47712125471966244	NA	1113	0	NA
WUHA2016	WUHA2016-cluster-13	WUHA2016-household-807	WUHA2016-person-1399	0	2016	Wag Hemra, Ethiopia (WUHA)	Wag Hemra, Ethiopia (WUHA) 2016	1	60	5	0	1	1	3	3	0.47712125471966244	NA	1113	0	NA
WUHA2016	WUHA2016-cluster-13	WUHA2016-household-807	WUHA2016-person-1398	0	2016	Wag Hemra, Ethiopia (WUHA)	Wag Hemra, Ethiopia (WUHA) 2016	1	24	2	0	NA	1	3	3	0.47712125471966244	NA	1113	0	NA
WUHA2016	WUHA2016-cluster-13	WUHA2016-household-808	WUHA2016-person-1401	0	2016	Wag Hemra, Ethiopia (WUHA)	Wag Hemra, Ethiopia (WUHA) 2016	1	84	7	0	0	0	28346	28346	4.452491782788313	NA	1113	1	NA
WUHA2016	WUHA2016-cluster-13	WUHA2016-household-808	WUHA2016-person-1400	0	2016	Wag Hemra, Ethiopia (WUHA)	Wag Hemra, Ethiopia (WUHA) 2016	1	36	3	0	1	NA	32090	32090	4.506369717095504	NA	1113	1	NA
WUHA2016	WUHA2016-cluster-13	WUHA2016-household-809	WUHA2016-person-1402	0	2016	Wag Hemra, Ethiopia (WUHA)	Wag Hemra, Ethiopia (WUHA) 2016	1	96	8	NA	0	0	28376	28376	4.452951175463887	NA	1113	1	NA
WUHA2016	WUHA2016-cluster-13	WUHA2016-household-810	WUHA2016-person-1403	0	2016	Wag Hemra, Ethiopia (WUHA)	Wag Hemra, Ethiopia (WUHA) 2016	1	72	6	0	0	0	10378	10378	4.016113666358908	NA	1113	1	NA
WUHA2016	WUHA2016-cluster-13	WUHA2016-household-810	WUHA2016-person-1404	0	2016	Wag Hemra, Ethiopia (WUHA)	Wag Hemra, Ethiopia (WUHA) 2016	1	48	4	0	0	0	24645	24645	4.391728822490743	NA	1113	1	NA
WUHA2016	WUHA2016-cluster-13	WUHA2016-household-811	WUHA2016-person-1406	0	2016	Wag Hemra, Ethiopia (WUHA)	Wag Hemra, Ethiopia (WUHA) 2016	1	36	3	1	1	NA	30214	30214	4.480208224873775	NA	1113	1	NA
WUHA2016	WUHA2016-cluster-13	WUHA2016-household-812	WUHA2016-person-1409	0	2016	Wag Hemra, Ethiopia (WUHA)	Wag Hemra, Ethiopia (WUHA) 2016	1	36	3	1	1	1	32224	32224	4.508179448873524	NA	1113	1	NA
WUHA2016	WUHA2016-cluster-13	WUHA2016-household-812	WUHA2016-person-1410	0	2016	Wag Hemra, Ethiopia (WUHA)	Wag Hemra, Ethiopia (WUHA) 2016	1	96	8	NA	1	1	27912	27912	4.445790956440055	NA	1113	1	NA
WUHA2016	WUHA2016-cluster-13	WUHA2016-household-812	WUHA2016-person-1408	0	2016	Wag Hemra, Ethiopia (WUHA)	Wag Hemra, Ethiopia (WUHA) 2016	1	60	5	1	1	1	28493	28493	4.4547381780865685	NA	1113	1	NA
WUHA2016	WUHA2016-cluster-13	WUHA2016-household-813	WUHA2016-person-1412	0	2016	Wag Hemra, Ethiopia (WUHA)	Wag Hemra, Ethiopia (WUHA) 2016	1	36	3	1	NA	1	26177	26177	4.417919872997741	NA	1113	1	NA
WUHA2016	WUHA2016-cluster-13	WUHA2016-household-814	WUHA2016-person-1414	0	2016	Wag Hemra, Ethiopia (WUHA)	Wag Hemra, Ethiopia (WUHA) 2016	1	108	9	NA	1	NA	2347	2347	3.3705130895985924	NA	1113	1	NA
WUHA2016	WUHA2016-cluster-13	WUHA2016-household-815	WUHA2016-person-1416	0	2016	Wag Hemra, Ethiopia (WUHA)	Wag Hemra, Ethiopia (WUHA) 2016	1	24	2	0	0	0	5	5	0.6989700043360189	NA	1113	0	NA
WUHA2016	WUHA2016-cluster-13	WUHA2016-household-816	WUHA2016-person-1417	0	2016	Wag Hemra, Ethiopia (WUHA)	Wag Hemra, Ethiopia (WUHA) 2016	1	12	1	0	0	0	6	6	0.7781512503836436	NA	1113	0	NA
WUHA2016	WUHA2016-cluster-13	WUHA2016-household-817	WUHA2016-person-1418	0	2016	Wag Hemra, Ethiopia (WUHA)	Wag Hemra, Ethiopia (WUHA) 2016	1	84	7	0	0	0	28776	28776	4.459030424810455	NA	1113	1	NA
WUHA2016	WUHA2016-cluster-13	WUHA2016-household-817	WUHA2016-person-1419	0	2016	Wag Hemra, Ethiopia (WUHA)	Wag Hemra, Ethiopia (WUHA) 2016	1	108	9	0	1	NA	24820	24820	4.394801777162711	NA	1113	1	NA
WUHA2016	WUHA2016-cluster-13	WUHA2016-household-819	WUHA2016-person-1422	0	2016	Wag Hemra, Ethiopia (WUHA)	Wag Hemra, Ethiopia (WUHA) 2016	1	36	3	0	1	NA	25928	25928	4.413769018024153	NA	1113	1	NA
WUHA2016	WUHA2016-cluster-13	WUHA2016-household-819	WUHA2016-person-1421	0	2016	Wag Hemra, Ethiopia (WUHA)	Wag Hemra, Ethiopia (WUHA) 2016	1	84	7	0	1	NA	10421	10421	4.017909395896689	NA	1113	1	NA
WUHA2016	WUHA2016-cluster-13	WUHA2016-household-820	WUHA2016-person-1423	0	2016	Wag Hemra, Ethiopia (WUHA)	Wag Hemra, Ethiopia (WUHA) 2016	1	48	4	0	0	0	24325	24325	4.386052848940389	NA	1113	1	NA
WUHA2016	WUHA2016-cluster-13	WUHA2016-household-820	WUHA2016-person-1425	0	2016	Wag Hemra, Ethiopia (WUHA)	Wag Hemra, Ethiopia (WUHA) 2016	1	23	1	0	1	NA	16	16	1.2041199826559248	NA	1113	0	NA
WUHA2016	WUHA2016-cluster-13	WUHA2016-household-821	WUHA2016-person-1428	0	2016	Wag Hemra, Ethiopia (WUHA)	Wag Hemra, Ethiopia (WUHA) 2016	1	96	8	NA	1	NA	26375	26375	4.421192468305749	NA	1113	1	NA
WUHA2016	WUHA2016-cluster-13	WUHA2016-household-821	WUHA2016-person-1426	0	2016	Wag Hemra, Ethiopia (WUHA)	Wag Hemra, Ethiopia (WUHA) 2016	1	48	4	1	1	1	30498	30498	4.484271360086347	NA	1113	1	NA
WUHA2016	WUHA2016-cluster-13	WUHA2016-household-822	WUHA2016-person-1430	0	2016	Wag Hemra, Ethiopia (WUHA)	Wag Hemra, Ethiopia (WUHA) 2016	1	48	4	1	1	1	29632	29632	4.47176096500184	NA	1113	1	NA
WUHA2016	WUHA2016-cluster-13	WUHA2016-household-822	WUHA2016-person-1429	0	2016	Wag Hemra, Ethiopia (WUHA)	Wag Hemra, Ethiopia (WUHA) 2016	1	28	2	1	1	1	25185	25185	4.40114195519373	NA	1113	1	NA
WUHA2016	WUHA2016-cluster-13	WUHA2016-household-823	WUHA2016-person-1432	0	2016	Wag Hemra, Ethiopia (WUHA)	Wag Hemra, Ethiopia (WUHA) 2016	1	108	9	NA	0	0	8	8	0.9030899869919435	NA	1113	0	NA
WUHA2016	WUHA2016-cluster-13	WUHA2016-household-824	WUHA2016-person-1433	0	2016	Wag Hemra, Ethiopia (WUHA)	Wag Hemra, Ethiopia (WUHA) 2016	1	108	9	0	0	0	2142	2142	3.330819466495837	NA	1113	1	NA
WUHA2016	WUHA2016-cluster-13	WUHA2016-household-825	WUHA2016-person-1436	0	2016	Wag Hemra, Ethiopia (WUHA)	Wag Hemra, Ethiopia (WUHA) 2016	1	84	7	0	0	0	NA	NA	NA	NA	1113	NA	NA
WUHA2016	WUHA2016-cluster-13	WUHA2016-household-825	WUHA2016-person-1435	0	2016	Wag Hemra, Ethiopia (WUHA)	Wag Hemra, Ethiopia (WUHA) 2016	1	60	5	0	0	0	13243	13243	4.121986379050838	NA	1113	1	NA
WUHA2016	WUHA2016-cluster-13	WUHA2016-household-826	WUHA2016-person-1437	0	2016	Wag Hemra, Ethiopia (WUHA)	Wag Hemra, Ethiopia (WUHA) 2016	1	96	8	0	1	NA	8506	8506	3.9297253783780044	NA	1113	1	NA
WUHA2016	WUHA2016-cluster-13	WUHA2016-household-826	WUHA2016-person-1438	0	2016	Wag Hemra, Ethiopia (WUHA)	Wag Hemra, Ethiopia (WUHA) 2016	1	72	6	NA	1	1	27231	27231	4.435063590165067	NA	1113	1	NA
WUHA2016	WUHA2016-cluster-13	WUHA2016-household-827	WUHA2016-person-1439	0	2016	Wag Hemra, Ethiopia (WUHA)	Wag Hemra, Ethiopia (WUHA) 2016	1	96	8	0	0	0	28251	28251	4.451033825139367	NA	1113	1	NA
WUHA2016	WUHA2016-cluster-13	WUHA2016-household-827	WUHA2016-person-1440	0	2016	Wag Hemra, Ethiopia (WUHA)	Wag Hemra, Ethiopia (WUHA) 2016	1	48	4	1	1	1	29084	29084	4.463654135971828	NA	1113	1	NA
WUHA2016	WUHA2016-cluster-13	WUHA2016-household-828	WUHA2016-person-1442	0	2016	Wag Hemra, Ethiopia (WUHA)	Wag Hemra, Ethiopia (WUHA) 2016	1	84	7	NA	1	NA	31332	31332	4.495988117870569	NA	1113	1	NA
WUHA2016	WUHA2016-cluster-13	WUHA2016-household-828	WUHA2016-person-1441	0	2016	Wag Hemra, Ethiopia (WUHA)	Wag Hemra, Ethiopia (WUHA) 2016	1	60	5	0	1	NA	24077	24077	4.381602372759701	NA	1113	1	NA
WUHA2016	WUHA2016-cluster-13	WUHA2016-household-829	WUHA2016-person-1445	0	2016	Wag Hemra, Ethiopia (WUHA)	Wag Hemra, Ethiopia (WUHA) 2016	1	96	8	NA	1	1	26525	26525	4.423655392573378	NA	1113	1	NA
WUHA2016	WUHA2016-cluster-13	WUHA2016-household-829	WUHA2016-person-1443	0	2016	Wag Hemra, Ethiopia (WUHA)	Wag Hemra, Ethiopia (WUHA) 2016	1	24	2	1	1	1	29762	29762	4.473662112350275	NA	1113	1	NA
WUHA2016	WUHA2016-cluster-13	WUHA2016-household-830	WUHA2016-person-1446	0	2016	Wag Hemra, Ethiopia (WUHA)	Wag Hemra, Ethiopia (WUHA) 2016	1	48	4	1	NA	1	31863	31863	4.503286663558915	NA	1113	1	NA
WUHA2016	WUHA2016-cluster-13	WUHA2016-household-831	WUHA2016-person-1450	0	2016	Wag Hemra, Ethiopia (WUHA)	Wag Hemra, Ethiopia (WUHA) 2016	1	60	5	1	1	1	27467	27467	4.438811227509573	NA	1113	1	NA
WUHA2016	WUHA2016-cluster-13	WUHA2016-household-831	WUHA2016-person-1447	0	2016	Wag Hemra, Ethiopia (WUHA)	Wag Hemra, Ethiopia (WUHA) 2016	1	84	7	NA	0	0	2503	2503	3.3984608496082234	NA	1113	1	NA
WUHA2016	WUHA2016-cluster-13	WUHA2016-household-831	WUHA2016-person-1449	0	2016	Wag Hemra, Ethiopia (WUHA)	Wag Hemra, Ethiopia (WUHA) 2016	1	36	3	1	1	1	30633	30633	4.486189530911881	NA	1113	1	NA
WUHA2016	WUHA2016-cluster-13	WUHA2016-household-832	WUHA2016-person-1452	0	2016	Wag Hemra, Ethiopia (WUHA)	Wag Hemra, Ethiopia (WUHA) 2016	1	84	7	0	1	NA	32632	32632	4.513643692309039	NA	1113	1	NA
WUHA2016	WUHA2016-cluster-13	WUHA2016-household-832	WUHA2016-person-1451	0	2016	Wag Hemra, Ethiopia (WUHA)	Wag Hemra, Ethiopia (WUHA) 2016	1	36	3	1	NA	1	32724	32724	4.514866383989255	NA	1113	1	NA
WUHA2016	WUHA2016-cluster-13	WUHA2016-household-833	WUHA2016-person-1453	0	2016	Wag Hemra, Ethiopia (WUHA)	Wag Hemra, Ethiopia (WUHA) 2016	1	84	7	NA	1	NA	16733	16733	4.223573811054687	NA	1113	1	NA
WUHA2016	WUHA2016-cluster-13	WUHA2016-household-833	WUHA2016-person-1454	0	2016	Wag Hemra, Ethiopia (WUHA)	Wag Hemra, Ethiopia (WUHA) 2016	1	48	4	0	1	NA	31953	31953	4.504511639404632	NA	1113	1	NA
WUHA2016	WUHA2016-cluster-13	WUHA2016-household-833	WUHA2016-person-1456	0	2016	Wag Hemra, Ethiopia (WUHA)	Wag Hemra, Ethiopia (WUHA) 2016	1	24	2	0	1	NA	18	18	1.255272505103306	NA	1113	0	NA
WUHA2016	WUHA2016-cluster-13	WUHA2016-household-834	WUHA2016-person-1457	0	2016	Wag Hemra, Ethiopia (WUHA)	Wag Hemra, Ethiopia (WUHA) 2016	1	96	8	NA	0	0	18844	18844	4.275173095566196	NA	1113	1	NA
WUHA2016	WUHA2016-cluster-13	WUHA2016-household-835	WUHA2016-person-1458	0	2016	Wag Hemra, Ethiopia (WUHA)	Wag Hemra, Ethiopia (WUHA) 2016	1	96	8	NA	1	NA	24096	24096	4.381944954520606	NA	1113	1	NA
WUHA2016	WUHA2016-cluster-13	WUHA2016-household-835	WUHA2016-person-1459	0	2016	Wag Hemra, Ethiopia (WUHA)	Wag Hemra, Ethiopia (WUHA) 2016	1	60	5	0	1	NA	25753	25753	4.410827827845384	NA	1113	1	NA
WUHA2016	WUHA2016-cluster-13	WUHA2016-household-835	WUHA2016-person-1460	0	2016	Wag Hemra, Ethiopia (WUHA)	Wag Hemra, Ethiopia (WUHA) 2016	1	24	2	0	0	0	10	10	1	NA	1113	0	NA
WUHA2016	WUHA2016-cluster-39	WUHA2016-household-2504	WUHA2016-person-4291	0	2016	Wag Hemra, Ethiopia (WUHA)	Wag Hemra, Ethiopia (WUHA) 2016	1	59	4	0	1	NA	NA	NA	NA	NA	1113	NA	NA
WUHA2016	WUHA2016-cluster-39	WUHA2016-household-2508	WUHA2016-person-4297	0	2016	Wag Hemra, Ethiopia (WUHA)	Wag Hemra, Ethiopia (WUHA) 2016	1	72	6	NA	0	0	NA	NA	NA	NA	1113	NA	NA
WUHA2016	WUHA2016-cluster-39	WUHA2016-household-2511	WUHA2016-person-4302	0	2016	Wag Hemra, Ethiopia (WUHA)	Wag Hemra, Ethiopia (WUHA) 2016	1	12	1	0	1	NA	NA	NA	NA	NA	1113	NA	NA
WUHA2016	WUHA2016-cluster-39	WUHA2016-household-2507	WUHA2016-person-4296	0	2016	Wag Hemra, Ethiopia (WUHA)	Wag Hemra, Ethiopia (WUHA) 2016	1	12	1	0	0	0	6	6	0.7781512503836436	NA	1113	0	NA
WUHA2016	WUHA2016-cluster-39	WUHA2016-household-2491	WUHA2016-person-4270	0	2016	Wag Hemra, Ethiopia (WUHA)	Wag Hemra, Ethiopia (WUHA) 2016	1	48	4	0	1	NA	2428	2428	3.38524868240322	NA	1113	1	NA
WUHA2016	WUHA2016-cluster-39	WUHA2016-household-2560	WUHA2016-person-4391	0	2016	Wag Hemra, Ethiopia (WUHA)	Wag Hemra, Ethiopia (WUHA) 2016	1	108	9	NA	1	NA	4957	4957	3.6952189189051508	NA	1113	1	NA
WUHA2016	WUHA2016-cluster-39	WUHA2016-household-2513	WUHA2016-person-4305	0	2016	Wag Hemra, Ethiopia (WUHA)	Wag Hemra, Ethiopia (WUHA) 2016	1	60	5	0	1	NA	26685	26685	4.426267207139606	NA	1113	1	NA
WUHA2016	WUHA2016-cluster-39	WUHA2016-household-2514	WUHA2016-person-4306	0	2016	Wag Hemra, Ethiopia (WUHA)	Wag Hemra, Ethiopia (WUHA) 2016	1	24	2	0	0	0	3	3	0.47712125471966244	NA	1113	0	NA
WUHA2016	WUHA2016-cluster-39	WUHA2016-household-2554	WUHA2016-person-4377	0	2016	Wag Hemra, Ethiopia (WUHA)	Wag Hemra, Ethiopia (WUHA) 2016	1	96	8	NA	1	NA	30802	30802	4.4885789165252525	NA	1113	1	NA
WUHA2016	WUHA2016-cluster-39	WUHA2016-household-2553	WUHA2016-person-4372	0	2016	Wag Hemra, Ethiopia (WUHA)	Wag Hemra, Ethiopia (WUHA) 2016	1	108	9	0	1	NA	30914	30914	4.490155202589509	NA	1113	1	NA
WUHA2016	WUHA2016-cluster-39	WUHA2016-household-2512	WUHA2016-person-4304	0	2016	Wag Hemra, Ethiopia (WUHA)	Wag Hemra, Ethiopia (WUHA) 2016	1	96	8	0	0	0	8	8	0.9030899869919435	NA	1113	0	NA
WUHA2016	WUHA2016-cluster-39	WUHA2016-household-2512	WUHA2016-person-4303	0	2016	Wag Hemra, Ethiopia (WUHA)	Wag Hemra, Ethiopia (WUHA) 2016	1	48	4	0	0	0	321	321	2.506505032404872	NA	1113	0	NA
WUHA2016	WUHA2016-cluster-39	WUHA2016-household-2559	WUHA2016-person-4389	0	2016	Wag Hemra, Ethiopia (WUHA)	Wag Hemra, Ethiopia (WUHA) 2016	1	36	3	1	NA	1	30125	30125	4.478927055582925	NA	1113	1	NA
WUHA2016	WUHA2016-cluster-39	WUHA2016-household-2516	WUHA2016-person-4311	0	2016	Wag Hemra, Ethiopia (WUHA)	Wag Hemra, Ethiopia (WUHA) 2016	1	12	1	0	0	0	22	22	1.3424226808222062	NA	1113	0	NA
WUHA2016	WUHA2016-cluster-39	WUHA2016-household-2516	WUHA2016-person-4310	0	2016	Wag Hemra, Ethiopia (WUHA)	Wag Hemra, Ethiopia (WUHA) 2016	1	108	9	NA	0	0	8	8	0.9030899869919435	NA	1113	0	NA
WUHA2016	WUHA2016-cluster-39	WUHA2016-household-2516	WUHA2016-person-4309	0	2016	Wag Hemra, Ethiopia (WUHA)	Wag Hemra, Ethiopia (WUHA) 2016	1	60	5	0	0	0	34	34	1.5314789170422551	NA	1113	0	NA
WUHA2016	WUHA2016-cluster-39	WUHA2016-household-2517	WUHA2016-person-4312	0	2016	Wag Hemra, Ethiopia (WUHA)	Wag Hemra, Ethiopia (WUHA) 2016	1	84	7	0	0	0	7	7	0.8450980400142568	NA	1113	0	NA
WUHA2016	WUHA2016-cluster-39	WUHA2016-household-2520	WUHA2016-person-4315	0	2016	Wag Hemra, Ethiopia (WUHA)	Wag Hemra, Ethiopia (WUHA) 2016	1	96	8	0	NA	NA	27722	27722	4.442824559187638	NA	1113	1	NA
WUHA2016	WUHA2016-cluster-39	WUHA2016-household-2555	WUHA2016-person-4378	0	2016	Wag Hemra, Ethiopia (WUHA)	Wag Hemra, Ethiopia (WUHA) 2016	1	48	4	0	0	0	3	3	0.47712125471966244	NA	1113	0	NA
WUHA2016	WUHA2016-cluster-39	WUHA2016-household-2556	WUHA2016-person-4380	0	2016	Wag Hemra, Ethiopia (WUHA)	Wag Hemra, Ethiopia (WUHA) 2016	1	48	4	1	1	NA	28677	28677	4.457533716326554	NA	1113	1	NA
WUHA2016	WUHA2016-cluster-39	WUHA2016-household-2557	WUHA2016-person-4384	0	2016	Wag Hemra, Ethiopia (WUHA)	Wag Hemra, Ethiopia (WUHA) 2016	1	96	8	0	1	0	31889	31889	4.503640900513222	NA	1113	1	NA
WUHA2016	WUHA2016-cluster-39	WUHA2016-household-2557	WUHA2016-person-4382	0	2016	Wag Hemra, Ethiopia (WUHA)	Wag Hemra, Ethiopia (WUHA) 2016	1	48	4	0	NA	NA	5344	5344	3.727866449467489	NA	1113	1	NA
WUHA2016	WUHA2016-cluster-39	WUHA2016-household-2522	WUHA2016-person-4317	0	2016	Wag Hemra, Ethiopia (WUHA)	Wag Hemra, Ethiopia (WUHA) 2016	1	84	7	NA	1	NA	29689	29689	4.472595569714741	NA	1113	1	NA
WUHA2016	WUHA2016-cluster-39	WUHA2016-household-2522	WUHA2016-person-4318	0	2016	Wag Hemra, Ethiopia (WUHA)	Wag Hemra, Ethiopia (WUHA) 2016	1	48	4	0	0	0	4015	4015	3.6036855496146996	NA	1113	1	NA
WUHA2016	WUHA2016-cluster-39	WUHA2016-household-2552	WUHA2016-person-4371	0	2016	Wag Hemra, Ethiopia (WUHA)	Wag Hemra, Ethiopia (WUHA) 2016	1	36	3	1	1	1	31828	31828	4.502809349389042	NA	1113	1	NA
WUHA2016	WUHA2016-cluster-39	WUHA2016-household-2523	WUHA2016-person-4321	0	2016	Wag Hemra, Ethiopia (WUHA)	Wag Hemra, Ethiopia (WUHA) 2016	1	96	8	NA	0	0	30516	30516	4.484527606223334	NA	1113	1	NA
WUHA2016	WUHA2016-cluster-39	WUHA2016-household-2523	WUHA2016-person-4320	0	2016	Wag Hemra, Ethiopia (WUHA)	Wag Hemra, Ethiopia (WUHA) 2016	1	48	4	0	1	NA	20284	20284	4.307153601875836	NA	1113	1	NA
WUHA2016	WUHA2016-cluster-39	WUHA2016-household-2523	WUHA2016-person-4322	0	2016	Wag Hemra, Ethiopia (WUHA)	Wag Hemra, Ethiopia (WUHA) 2016	1	24	2	1	0	1	31808	31808	4.502536362717219	NA	1113	1	NA
WUHA2016	WUHA2016-cluster-39	WUHA2016-household-2524	WUHA2016-person-4325	0	2016	Wag Hemra, Ethiopia (WUHA)	Wag Hemra, Ethiopia (WUHA) 2016	1	96	8	NA	0	0	12947	12947	4.11216914800166	NA	1113	1	NA
WUHA2016	WUHA2016-cluster-39	WUHA2016-household-2524	WUHA2016-person-4324	0	2016	Wag Hemra, Ethiopia (WUHA)	Wag Hemra, Ethiopia (WUHA) 2016	1	72	6	NA	1	1	32226	32226	4.508206402759144	NA	1113	1	NA
WUHA2016	WUHA2016-cluster-39	WUHA2016-household-2525	WUHA2016-person-4326	0	2016	Wag Hemra, Ethiopia (WUHA)	Wag Hemra, Ethiopia (WUHA) 2016	1	36	3	1	1	1	31463	31463	4.497800130281187	NA	1113	1	NA
WUHA2016	WUHA2016-cluster-39	WUHA2016-household-2526	WUHA2016-person-4329	0	2016	Wag Hemra, Ethiopia (WUHA)	Wag Hemra, Ethiopia (WUHA) 2016	1	84	7	NA	NA	1	31456	31456	4.497703496152042	NA	1113	1	NA
WUHA2016	WUHA2016-cluster-39	WUHA2016-household-2526	WUHA2016-person-4328	0	2016	Wag Hemra, Ethiopia (WUHA)	Wag Hemra, Ethiopia (WUHA) 2016	1	48	4	1	1	1	32318	32318	4.509444476612463	NA	1113	1	NA
WUHA2016	WUHA2016-cluster-39	WUHA2016-household-2527	WUHA2016-person-4331	0	2016	Wag Hemra, Ethiopia (WUHA)	Wag Hemra, Ethiopia (WUHA) 2016	1	84	7	0	0	0	3	3	0.47712125471966244	NA	1113	0	NA
WUHA2016	WUHA2016-cluster-39	WUHA2016-household-2527	WUHA2016-person-4330	0	2016	Wag Hemra, Ethiopia (WUHA)	Wag Hemra, Ethiopia (WUHA) 2016	1	24	2	0	1	NA	64	64	1.806179973983887	NA	1113	0	NA
WUHA2016	WUHA2016-cluster-39	WUHA2016-household-2558	WUHA2016-person-4388	0	2016	Wag Hemra, Ethiopia (WUHA)	Wag Hemra, Ethiopia (WUHA) 2016	1	108	9	0	0	0	NA	NA	NA	NA	1113	NA	NA
WUHA2016	WUHA2016-cluster-39	WUHA2016-household-2558	WUHA2016-person-4387	0	2016	Wag Hemra, Ethiopia (WUHA)	Wag Hemra, Ethiopia (WUHA) 2016	1	84	7	NA	1	NA	NA	NA	NA	NA	1113	NA	NA
WUHA2016	WUHA2016-cluster-39	WUHA2016-household-2558	WUHA2016-person-4386	0	2016	Wag Hemra, Ethiopia (WUHA)	Wag Hemra, Ethiopia (WUHA) 2016	1	24	2	1	NA	1	26861	26861	4.4291221768508535	NA	1113	1	NA
WUHA2016	WUHA2016-cluster-39	WUHA2016-household-2561	WUHA2016-person-4393	0	2016	Wag Hemra, Ethiopia (WUHA)	Wag Hemra, Ethiopia (WUHA) 2016	1	60	5	0	1	NA	26630	26630	4.425371166438941	NA	1113	1	NA
WUHA2016	WUHA2016-cluster-15	WUHA2016-household-859	WUHA2016-person-1503	0	2016	Wag Hemra, Ethiopia (WUHA)	Wag Hemra, Ethiopia (WUHA) 2016	1	38	3	0	0	0	4	4	0.6020599913279624	NA	1113	0	NA
WUHA2016	WUHA2016-cluster-15	WUHA2016-household-860	WUHA2016-person-1505	0	2016	Wag Hemra, Ethiopia (WUHA)	Wag Hemra, Ethiopia (WUHA) 2016	1	108	9	0	1	1	21	21	1.3222192947339193	NA	1113	0	NA
WUHA2016	WUHA2016-cluster-15	WUHA2016-household-862	WUHA2016-person-1508	0	2016	Wag Hemra, Ethiopia (WUHA)	Wag Hemra, Ethiopia (WUHA) 2016	1	84	7	0	0	0	8702	8702	3.939619078956698	NA	1113	1	NA
WUHA2016	WUHA2016-cluster-15	WUHA2016-household-863	WUHA2016-person-1510	0	2016	Wag Hemra, Ethiopia (WUHA)	Wag Hemra, Ethiopia (WUHA) 2016	1	96	8	0	1	NA	14586	14586	4.163936209226979	NA	1113	1	NA
WUHA2016	WUHA2016-cluster-15	WUHA2016-household-863	WUHA2016-person-1509	0	2016	Wag Hemra, Ethiopia (WUHA)	Wag Hemra, Ethiopia (WUHA) 2016	1	72	6	0	1	NA	14602	14602	4.164412344104769	NA	1113	1	NA
WUHA2016	WUHA2016-cluster-15	WUHA2016-household-864	WUHA2016-person-1513	0	2016	Wag Hemra, Ethiopia (WUHA)	Wag Hemra, Ethiopia (WUHA) 2016	1	72	6	0	1	NA	NA	NA	NA	NA	1113	NA	NA
WUHA2016	WUHA2016-cluster-15	WUHA2016-household-864	WUHA2016-person-1511	0	2016	Wag Hemra, Ethiopia (WUHA)	Wag Hemra, Ethiopia (WUHA) 2016	1	36	3	NA	1	NA	7	7	0.8450980400142568	NA	1113	0	NA
WUHA2016	WUHA2016-cluster-15	WUHA2016-household-865	WUHA2016-person-1514	0	2016	Wag Hemra, Ethiopia (WUHA)	Wag Hemra, Ethiopia (WUHA) 2016	1	24	2	NA	NA	NA	5	5	0.6989700043360189	NA	1113	0	NA
WUHA2016	WUHA2016-cluster-15	WUHA2016-household-866	WUHA2016-person-1515	0	2016	Wag Hemra, Ethiopia (WUHA)	Wag Hemra, Ethiopia (WUHA) 2016	1	21	1	0	1	NA	3	3	0.47712125471966244	NA	1113	0	NA
WUHA2016	WUHA2016-cluster-15	WUHA2016-household-867	WUHA2016-person-1517	0	2016	Wag Hemra, Ethiopia (WUHA)	Wag Hemra, Ethiopia (WUHA) 2016	1	48	4	1	1	NA	32086	32086	4.506315579164506	NA	1113	1	NA
WUHA2016	WUHA2016-cluster-15	WUHA2016-household-867	WUHA2016-person-1516	0	2016	Wag Hemra, Ethiopia (WUHA)	Wag Hemra, Ethiopia (WUHA) 2016	1	24	2	NA	NA	NA	NA	NA	NA	NA	1113	NA	NA
WUHA2016	WUHA2016-cluster-15	WUHA2016-household-868	WUHA2016-person-1518	0	2016	Wag Hemra, Ethiopia (WUHA)	Wag Hemra, Ethiopia (WUHA) 2016	1	108	9	0	NA	NA	8303	8303	3.919235037923251	NA	1113	1	NA
WUHA2016	WUHA2016-cluster-15	WUHA2016-household-870	WUHA2016-person-1521	0	2016	Wag Hemra, Ethiopia (WUHA)	Wag Hemra, Ethiopia (WUHA) 2016	1	96	8	0	0	0	9589	9589	3.9817733186277473	NA	1113	1	NA
WUHA2016	WUHA2016-cluster-15	WUHA2016-household-870	WUHA2016-person-1522	0	2016	Wag Hemra, Ethiopia (WUHA)	Wag Hemra, Ethiopia (WUHA) 2016	1	48	4	0	0	0	32518	32518	4.512123826722944	NA	1113	1	NA
WUHA2016	WUHA2016-cluster-15	WUHA2016-household-870	WUHA2016-person-1520	0	2016	Wag Hemra, Ethiopia (WUHA)	Wag Hemra, Ethiopia (WUHA) 2016	1	12	1	0	1	NA	5	5	0.6989700043360189	NA	1113	0	NA
WUHA2016	WUHA2016-cluster-15	WUHA2016-household-871	WUHA2016-person-1524	0	2016	Wag Hemra, Ethiopia (WUHA)	Wag Hemra, Ethiopia (WUHA) 2016	1	24	2	0	0	0	NA	NA	NA	NA	1113	NA	NA
WUHA2016	WUHA2016-cluster-15	WUHA2016-household-872	WUHA2016-person-1526	0	2016	Wag Hemra, Ethiopia (WUHA)	Wag Hemra, Ethiopia (WUHA) 2016	1	96	8	NA	NA	NA	31935	31935	4.504266920494004	NA	1113	1	NA
WUHA2016	WUHA2016-cluster-15	WUHA2016-household-872	WUHA2016-person-1525	0	2016	Wag Hemra, Ethiopia (WUHA)	Wag Hemra, Ethiopia (WUHA) 2016	1	60	5	NA	NA	NA	8	8	0.9030899869919435	NA	1113	0	NA
WUHA2016	WUHA2016-cluster-15	WUHA2016-household-873	WUHA2016-person-1527	0	2016	Wag Hemra, Ethiopia (WUHA)	Wag Hemra, Ethiopia (WUHA) 2016	1	72	6	0	1	NA	6	6	0.7781512503836436	NA	1113	0	NA
WUHA2016	WUHA2016-cluster-15	WUHA2016-household-873	WUHA2016-person-1528	0	2016	Wag Hemra, Ethiopia (WUHA)	Wag Hemra, Ethiopia (WUHA) 2016	1	96	8	0	0	0	2068	2068	3.315550534421905	NA	1113	1	NA
WUHA2016	WUHA2016-cluster-15	WUHA2016-household-873	WUHA2016-person-1529	0	2016	Wag Hemra, Ethiopia (WUHA)	Wag Hemra, Ethiopia (WUHA) 2016	1	36	3	0	1	NA	183	183	2.2624510897304293	NA	1113	0	NA
WUHA2016	WUHA2016-cluster-15	WUHA2016-household-874	WUHA2016-person-1531	0	2016	Wag Hemra, Ethiopia (WUHA)	Wag Hemra, Ethiopia (WUHA) 2016	1	84	7	0	1	NA	29595	29595	4.471218344307872	NA	1113	1	NA
WUHA2016	WUHA2016-cluster-15	WUHA2016-household-875	WUHA2016-person-1533	0	2016	Wag Hemra, Ethiopia (WUHA)	Wag Hemra, Ethiopia (WUHA) 2016	1	36	3	0	0	0	2	2	0.3010299956639812	NA	1113	0	NA
WUHA2016	WUHA2016-cluster-15	WUHA2016-household-875	WUHA2016-person-1532	0	2016	Wag Hemra, Ethiopia (WUHA)	Wag Hemra, Ethiopia (WUHA) 2016	1	15	1	0	0	0	5	5	0.6989700043360189	NA	1113	0	NA
WUHA2016	WUHA2016-cluster-15	WUHA2016-household-876	WUHA2016-person-1534	0	2016	Wag Hemra, Ethiopia (WUHA)	Wag Hemra, Ethiopia (WUHA) 2016	1	96	8	0	0	0	30555	30555	4.485082288055845	NA	1113	1	NA
WUHA2016	WUHA2016-cluster-15	WUHA2016-household-876	WUHA2016-person-1536	0	2016	Wag Hemra, Ethiopia (WUHA)	Wag Hemra, Ethiopia (WUHA) 2016	1	48	4	0	0	0	4	4	0.6020599913279624	NA	1113	0	NA
WUHA2016	WUHA2016-cluster-15	WUHA2016-household-877	WUHA2016-person-1537	0	2016	Wag Hemra, Ethiopia (WUHA)	Wag Hemra, Ethiopia (WUHA) 2016	1	36	3	0	0	0	4	4	0.6020599913279624	NA	1113	0	NA
WUHA2016	WUHA2016-cluster-15	WUHA2016-household-878	WUHA2016-person-1540	0	2016	Wag Hemra, Ethiopia (WUHA)	Wag Hemra, Ethiopia (WUHA) 2016	1	12	1	NA	NA	NA	NA	NA	NA	NA	1113	NA	NA
WUHA2016	WUHA2016-cluster-15	WUHA2016-household-878	WUHA2016-person-1539	0	2016	Wag Hemra, Ethiopia (WUHA)	Wag Hemra, Ethiopia (WUHA) 2016	1	60	5	0	0	0	18	18	1.255272505103306	NA	1113	0	NA
WUHA2016	WUHA2016-cluster-15	WUHA2016-household-879	WUHA2016-person-1541	0	2016	Wag Hemra, Ethiopia (WUHA)	Wag Hemra, Ethiopia (WUHA) 2016	1	12	1	0	0	0	5	5	0.6989700043360189	NA	1113	0	NA
WUHA2016	WUHA2016-cluster-15	WUHA2016-household-880	WUHA2016-person-1542	0	2016	Wag Hemra, Ethiopia (WUHA)	Wag Hemra, Ethiopia (WUHA) 2016	1	24	2	0	1	NA	10	10	1	NA	1113	0	NA
WUHA2016	WUHA2016-cluster-15	WUHA2016-household-881	WUHA2016-person-1543	0	2016	Wag Hemra, Ethiopia (WUHA)	Wag Hemra, Ethiopia (WUHA) 2016	1	24	2	0	1	NA	7	7	0.8450980400142568	NA	1113	0	NA
WUHA2016	WUHA2016-cluster-15	WUHA2016-household-882	WUHA2016-person-1544	0	2016	Wag Hemra, Ethiopia (WUHA)	Wag Hemra, Ethiopia (WUHA) 2016	1	12	1	0	1	NA	11	11	1.0413926851582251	NA	1113	0	NA
WUHA2016	WUHA2016-cluster-15	WUHA2016-household-883	WUHA2016-person-1546	0	2016	Wag Hemra, Ethiopia (WUHA)	Wag Hemra, Ethiopia (WUHA) 2016	1	84	7	0	1	NA	29119	29119	4.46417645642606	NA	1113	1	NA
WUHA2016	WUHA2016-cluster-15	WUHA2016-household-883	WUHA2016-person-1545	0	2016	Wag Hemra, Ethiopia (WUHA)	Wag Hemra, Ethiopia (WUHA) 2016	1	72	6	0	1	NA	5	5	0.6989700043360189	NA	1113	0	NA
WUHA2016	WUHA2016-cluster-15	WUHA2016-household-883	WUHA2016-person-1547	0	2016	Wag Hemra, Ethiopia (WUHA)	Wag Hemra, Ethiopia (WUHA) 2016	1	12	1	0	1	NA	6	6	0.7781512503836436	NA	1113	0	NA
WUHA2016	WUHA2016-cluster-15	WUHA2016-household-885	WUHA2016-person-1550	0	2016	Wag Hemra, Ethiopia (WUHA)	Wag Hemra, Ethiopia (WUHA) 2016	1	96	8	0	1	NA	6	6	0.7781512503836436	NA	1113	0	NA
WUHA2016	WUHA2016-cluster-15	WUHA2016-household-885	WUHA2016-person-1551	0	2016	Wag Hemra, Ethiopia (WUHA)	Wag Hemra, Ethiopia (WUHA) 2016	1	36	3	0	1	NA	3	3	0.47712125471966244	NA	1113	0	NA
WUHA2016	WUHA2016-cluster-15	WUHA2016-household-885	WUHA2016-person-1552	0	2016	Wag Hemra, Ethiopia (WUHA)	Wag Hemra, Ethiopia (WUHA) 2016	1	72	6	NA	NA	NA	NA	NA	NA	NA	1113	NA	NA
WUHA2016	WUHA2016-cluster-15	WUHA2016-household-887	WUHA2016-person-1554	0	2016	Wag Hemra, Ethiopia (WUHA)	Wag Hemra, Ethiopia (WUHA) 2016	1	84	7	0	0	0	10941	10941	4.039057018033444	NA	1113	1	NA
WUHA2016	WUHA2016-cluster-15	WUHA2016-household-889	WUHA2016-person-1557	0	2016	Wag Hemra, Ethiopia (WUHA)	Wag Hemra, Ethiopia (WUHA) 2016	1	12	1	0	1	NA	7	7	0.8450980400142568	NA	1113	0	NA
WUHA2016	WUHA2016-cluster-15	WUHA2016-household-889	WUHA2016-person-1556	0	2016	Wag Hemra, Ethiopia (WUHA)	Wag Hemra, Ethiopia (WUHA) 2016	1	84	7	0	1	NA	1170	1170	3.0681858617461617	NA	1113	1	NA
WUHA2016	WUHA2016-cluster-15	WUHA2016-household-890	WUHA2016-person-1559	0	2016	Wag Hemra, Ethiopia (WUHA)	Wag Hemra, Ethiopia (WUHA) 2016	1	108	9	0	0	0	3817	3817	3.581722159949099	NA	1113	1	NA
WUHA2016	WUHA2016-cluster-15	WUHA2016-household-890	WUHA2016-person-1558	0	2016	Wag Hemra, Ethiopia (WUHA)	Wag Hemra, Ethiopia (WUHA) 2016	1	36	3	0	0	0	9	9	0.9542425094393249	NA	1113	0	NA
WUHA2016	WUHA2016-cluster-39	WUHA2016-household-2528	WUHA2016-person-4332	0	2016	Wag Hemra, Ethiopia (WUHA)	Wag Hemra, Ethiopia (WUHA) 2016	1	96	8	NA	0	0	11	11	1.0413926851582251	NA	1113	0	NA
WUHA2016	WUHA2016-cluster-39	WUHA2016-household-2528	WUHA2016-person-4333	0	2016	Wag Hemra, Ethiopia (WUHA)	Wag Hemra, Ethiopia (WUHA) 2016	1	24	2	0	0	0	4	4	0.6020599913279624	NA	1113	0	NA
WUHA2016	WUHA2016-cluster-39	WUHA2016-household-2529	WUHA2016-person-4334	0	2016	Wag Hemra, Ethiopia (WUHA)	Wag Hemra, Ethiopia (WUHA) 2016	1	83	6	NA	NA	NA	NA	NA	NA	NA	1113	NA	NA
WUHA2016	WUHA2016-cluster-39	WUHA2016-household-2531	WUHA2016-person-4340	0	2016	Wag Hemra, Ethiopia (WUHA)	Wag Hemra, Ethiopia (WUHA) 2016	1	108	9	NA	0	0	32136	32136	4.506991818723615	NA	1113	1	NA
WUHA2016	WUHA2016-cluster-39	WUHA2016-household-2531	WUHA2016-person-4337	0	2016	Wag Hemra, Ethiopia (WUHA)	Wag Hemra, Ethiopia (WUHA) 2016	1	72	6	NA	0	0	19803	19803	4.296730987471248	NA	1113	1	NA
WUHA2016	WUHA2016-cluster-39	WUHA2016-household-2531	WUHA2016-person-4338	0	2016	Wag Hemra, Ethiopia (WUHA)	Wag Hemra, Ethiopia (WUHA) 2016	1	12	1	0	1	NA	27449	27449	4.438526527205319	NA	1113	1	NA
WUHA2016	WUHA2016-cluster-39	WUHA2016-household-2533	WUHA2016-person-4342	0	2016	Wag Hemra, Ethiopia (WUHA)	Wag Hemra, Ethiopia (WUHA) 2016	1	36	3	0	0	0	24824	24824	4.394871762576109	NA	1113	1	NA
WUHA2016	WUHA2016-cluster-39	WUHA2016-household-2534	WUHA2016-person-4343	0	2016	Wag Hemra, Ethiopia (WUHA)	Wag Hemra, Ethiopia (WUHA) 2016	1	24	2	0	1	1	30	30	1.4771212547196624	NA	1113	0	NA
WUHA2016	WUHA2016-cluster-39	WUHA2016-household-2535	WUHA2016-person-4344	0	2016	Wag Hemra, Ethiopia (WUHA)	Wag Hemra, Ethiopia (WUHA) 2016	1	96	8	NA	0	0	21109	21109	4.324467659893696	NA	1113	1	NA
WUHA2016	WUHA2016-cluster-39	WUHA2016-household-2536	WUHA2016-person-4346	0	2016	Wag Hemra, Ethiopia (WUHA)	Wag Hemra, Ethiopia (WUHA) 2016	1	48	4	0	0	0	2	2	0.3010299956639812	NA	1113	0	NA
WUHA2016	WUHA2016-cluster-39	WUHA2016-household-2539	WUHA2016-person-4350	0	2016	Wag Hemra, Ethiopia (WUHA)	Wag Hemra, Ethiopia (WUHA) 2016	1	96	8	0	0	0	3854	3854	3.5859117103194342	NA	1113	1	NA
WUHA2016	WUHA2016-cluster-39	WUHA2016-household-2540	WUHA2016-person-4352	0	2016	Wag Hemra, Ethiopia (WUHA)	Wag Hemra, Ethiopia (WUHA) 2016	1	36	3	0	1	NA	9	9	0.9542425094393249	NA	1113	0	NA
WUHA2016	WUHA2016-cluster-39	WUHA2016-household-2540	WUHA2016-person-4351	0	2016	Wag Hemra, Ethiopia (WUHA)	Wag Hemra, Ethiopia (WUHA) 2016	1	72	6	NA	1	NA	6	6	0.7781512503836436	NA	1113	0	NA
WUHA2016	WUHA2016-cluster-39	WUHA2016-household-2541	WUHA2016-person-4354	0	2016	Wag Hemra, Ethiopia (WUHA)	Wag Hemra, Ethiopia (WUHA) 2016	1	72	6	0	0	0	3	3	0.47712125471966244	NA	1113	0	NA
WUHA2016	WUHA2016-cluster-39	WUHA2016-household-2541	WUHA2016-person-4353	0	2016	Wag Hemra, Ethiopia (WUHA)	Wag Hemra, Ethiopia (WUHA) 2016	1	36	3	0	0	0	13	13	1.1139433523068367	NA	1113	0	NA
WUHA2016	WUHA2016-cluster-39	WUHA2016-household-2543	WUHA2016-person-4359	0	2016	Wag Hemra, Ethiopia (WUHA)	Wag Hemra, Ethiopia (WUHA) 2016	1	36	3	0	0	0	10	10	1	NA	1113	0	NA
WUHA2016	WUHA2016-cluster-39	WUHA2016-household-2543	WUHA2016-person-4358	0	2016	Wag Hemra, Ethiopia (WUHA)	Wag Hemra, Ethiopia (WUHA) 2016	1	108	9	NA	0	0	1569	1569	3.1956229435869368	NA	1113	1	NA
WUHA2016	WUHA2016-cluster-39	WUHA2016-household-2543	WUHA2016-person-4360	0	2016	Wag Hemra, Ethiopia (WUHA)	Wag Hemra, Ethiopia (WUHA) 2016	1	96	8	NA	0	0	15	15	1.1760912590556813	NA	1113	0	NA
WUHA2016	WUHA2016-cluster-39	WUHA2016-household-2544	WUHA2016-person-4362	0	2016	Wag Hemra, Ethiopia (WUHA)	Wag Hemra, Ethiopia (WUHA) 2016	1	72	6	0	0	0	17	17	1.2304489213782739	NA	1113	0	NA
WUHA2016	WUHA2016-cluster-39	WUHA2016-household-2544	WUHA2016-person-4361	0	2016	Wag Hemra, Ethiopia (WUHA)	Wag Hemra, Ethiopia (WUHA) 2016	1	36	3	0	0	0	18	18	1.255272505103306	NA	1113	0	NA
WUHA2016	WUHA2016-cluster-39	WUHA2016-household-2545	WUHA2016-person-4363	0	2016	Wag Hemra, Ethiopia (WUHA)	Wag Hemra, Ethiopia (WUHA) 2016	1	24	2	0	0	0	46	46	1.662757831681574	NA	1113	0	NA
WUHA2016	WUHA2016-cluster-39	WUHA2016-household-2546	WUHA2016-person-4364	0	2016	Wag Hemra, Ethiopia (WUHA)	Wag Hemra, Ethiopia (WUHA) 2016	1	12	1	0	0	0	4	4	0.6020599913279624	NA	1113	0	NA
WUHA2016	WUHA2016-cluster-39	WUHA2016-household-2542	WUHA2016-person-4356	0	2016	Wag Hemra, Ethiopia (WUHA)	Wag Hemra, Ethiopia (WUHA) 2016	1	96	8	NA	0	0	4	4	0.6020599913279624	NA	1113	0	NA
WUHA2016	WUHA2016-cluster-39	WUHA2016-household-2542	WUHA2016-person-4357	0	2016	Wag Hemra, Ethiopia (WUHA)	Wag Hemra, Ethiopia (WUHA) 2016	1	72	6	0	0	0	69	69	1.8388490907372552	NA	1113	0	NA
WUHA2016	WUHA2016-cluster-1	WUHA2016-household-1	WUHA2016-person-1	0	2016	Wag Hemra, Ethiopia (WUHA)	Wag Hemra, Ethiopia (WUHA) 2016	1	108	9	0	0	0	4	4	0.6020599913279624	NA	1113	0	NA
WUHA2016	WUHA2016-cluster-1	WUHA2016-household-2	WUHA2016-person-2	0	2016	Wag Hemra, Ethiopia (WUHA)	Wag Hemra, Ethiopia (WUHA) 2016	1	12	1	0	1	NA	352	352	2.546542663478131	NA	1113	0	NA
WUHA2016	WUHA2016-cluster-1	WUHA2016-household-3	WUHA2016-person-5	0	2016	Wag Hemra, Ethiopia (WUHA)	Wag Hemra, Ethiopia (WUHA) 2016	1	96	8	0	0	0	67	67	1.8260748027008264	NA	1113	0	NA
WUHA2016	WUHA2016-cluster-1	WUHA2016-household-3	WUHA2016-person-3	0	2016	Wag Hemra, Ethiopia (WUHA)	Wag Hemra, Ethiopia (WUHA) 2016	1	60	5	0	1	1	13	13	1.1139433523068367	NA	1113	0	NA
WUHA2016	WUHA2016-cluster-1	WUHA2016-household-4	WUHA2016-person-8	0	2016	Wag Hemra, Ethiopia (WUHA)	Wag Hemra, Ethiopia (WUHA) 2016	1	84	7	0	1	NA	53	53	1.724275869600789	NA	1113	0	NA
WUHA2016	WUHA2016-cluster-1	WUHA2016-household-4	WUHA2016-person-6	0	2016	Wag Hemra, Ethiopia (WUHA)	Wag Hemra, Ethiopia (WUHA) 2016	1	48	4	0	1	1	13	13	1.1139433523068367	NA	1113	0	NA
WUHA2016	WUHA2016-cluster-14	WUHA2016-household-840	WUHA2016-person-1466	0	2016	Wag Hemra, Ethiopia (WUHA)	Wag Hemra, Ethiopia (WUHA) 2016	1	95	7	0	0	0	4022	4022	3.6044420662607233	NA	1113	1	NA
WUHA2016	WUHA2016-cluster-14	WUHA2016-household-841	WUHA2016-person-1468	0	2016	Wag Hemra, Ethiopia (WUHA)	Wag Hemra, Ethiopia (WUHA) 2016	1	59	4	0	0	0	20	20	1.3010299956639813	NA	1113	0	NA
WUHA2016	WUHA2016-cluster-14	WUHA2016-household-841	WUHA2016-person-1469	0	2016	Wag Hemra, Ethiopia (WUHA)	Wag Hemra, Ethiopia (WUHA) 2016	1	35	2	0	0	0	4	4	0.6020599913279624	NA	1113	0	NA
WUHA2016	WUHA2016-cluster-14	WUHA2016-household-842	WUHA2016-person-1471	0	2016	Wag Hemra, Ethiopia (WUHA)	Wag Hemra, Ethiopia (WUHA) 2016	1	95	7	0	0	0	3	3	0.47712125471966244	NA	1113	0	NA
WUHA2016	WUHA2016-cluster-14	WUHA2016-household-842	WUHA2016-person-1470	0	2016	Wag Hemra, Ethiopia (WUHA)	Wag Hemra, Ethiopia (WUHA) 2016	1	71	5	0	1	NA	6	6	0.7781512503836436	NA	1113	0	NA
WUHA2016	WUHA2016-cluster-14	WUHA2016-household-843	WUHA2016-person-1472	0	2016	Wag Hemra, Ethiopia (WUHA)	Wag Hemra, Ethiopia (WUHA) 2016	1	35	2	0	1	NA	28708	28708	4.458002937560279	NA	1113	1	NA
WUHA2016	WUHA2016-cluster-14	WUHA2016-household-844	WUHA2016-person-1473	0	2016	Wag Hemra, Ethiopia (WUHA)	Wag Hemra, Ethiopia (WUHA) 2016	1	48	4	0	0	0	4	4	0.6020599913279624	NA	1113	0	NA
WUHA2016	WUHA2016-cluster-14	WUHA2016-household-845	WUHA2016-person-1476	0	2016	Wag Hemra, Ethiopia (WUHA)	Wag Hemra, Ethiopia (WUHA) 2016	1	71	5	0	0	0	4	4	0.6020599913279624	NA	1113	0	NA
WUHA2016	WUHA2016-cluster-14	WUHA2016-household-845	WUHA2016-person-1475	0	2016	Wag Hemra, Ethiopia (WUHA)	Wag Hemra, Ethiopia (WUHA) 2016	1	47	3	0	0	0	23381	23381	4.3688630818982945	NA	1113	1	NA
WUHA2016	WUHA2016-cluster-14	WUHA2016-household-846	WUHA2016-person-1477	0	2016	Wag Hemra, Ethiopia (WUHA)	Wag Hemra, Ethiopia (WUHA) 2016	1	47	3	0	0	0	4	4	0.6020599913279624	NA	1113	0	NA
WUHA2016	WUHA2016-cluster-14	WUHA2016-household-846	WUHA2016-person-1478	0	2016	Wag Hemra, Ethiopia (WUHA)	Wag Hemra, Ethiopia (WUHA) 2016	1	23	1	0	1	NA	14	14	1.146128035678238	NA	1113	0	NA
WUHA2016	WUHA2016-cluster-14	WUHA2016-household-847	WUHA2016-person-1480	0	2016	Wag Hemra, Ethiopia (WUHA)	Wag Hemra, Ethiopia (WUHA) 2016	1	23	1	0	1	NA	25879	25879	4.412947490587364	NA	1113	1	NA
WUHA2016	WUHA2016-cluster-14	WUHA2016-household-847	WUHA2016-person-1481	0	2016	Wag Hemra, Ethiopia (WUHA)	Wag Hemra, Ethiopia (WUHA) 2016	1	47	3	0	1	NA	28412	28412	4.453501806000017	NA	1113	1	NA
WUHA2016	WUHA2016-cluster-14	WUHA2016-household-848	WUHA2016-person-1485	0	2016	Wag Hemra, Ethiopia (WUHA)	Wag Hemra, Ethiopia (WUHA) 2016	1	48	4	0	0	0	1962	1962	3.29269900304393	NA	1113	1	NA
WUHA2016	WUHA2016-cluster-14	WUHA2016-household-848	WUHA2016-person-1484	0	2016	Wag Hemra, Ethiopia (WUHA)	Wag Hemra, Ethiopia (WUHA) 2016	1	96	8	0	0	0	3	3	0.47712125471966244	NA	1113	0	NA
WUHA2016	WUHA2016-cluster-14	WUHA2016-household-848	WUHA2016-person-1482	0	2016	Wag Hemra, Ethiopia (WUHA)	Wag Hemra, Ethiopia (WUHA) 2016	1	24	2	1	1	NA	15	15	1.1760912590556813	NA	1113	0	NA
WUHA2016	WUHA2016-cluster-14	WUHA2016-household-850	WUHA2016-person-1489	0	2016	Wag Hemra, Ethiopia (WUHA)	Wag Hemra, Ethiopia (WUHA) 2016	1	108	9	0	1	NA	1	1	0	NA	1113	0	NA
[truncated: 29,111 more rows]
