# Supplementary material for: Monitoring transmission intensity of trachoma with serology
Source: Nat Commun. 2023 Jun 5;14:3269. doi: 10.1038/s41467-023-38940-5 (PMC10241377; doi:10.1038/s41467-023-38940-5)
Supplement: Supplementary file 6 — Source Data [file 41467_2023_38940_MOESM6_ESM.zip › trachoma_sero_transmission_analysis_study.csv]

location_name	location_year_name	study_id	year	pcr_n_tested	tf_n_tested	ti_n_tested	pgp3_n_tested	pcr_prev_mean	pcr_prev_median	tf_prev_mean	tf_prev_median	ti_prev_mean	ti_prev_median	pgp3_prev_mean	pgp3_prev_median	pgp3_log10mean_mean	pgp3_log10mean_median	pgp3_log10geomean_mean	pgp3_log10geomean_median	endemic_cat	n	m	location_year_name_nm
Wag Hemra, Ethiopia (WUHA)	Wag Hemra, Ethiopia (WUHA) 2016	NA	NA	NA	NA	NA	NA	NA	NA	NA	NA	NA	NA	NA	NA	NA	NA	NA	NA	High seroprevalence	NA	NA	Wag Hemra, Ethiopia (WUHA) 2016 (n=NA, m=NA)
Wag Hemra, Ethiopia (WUHA)	Wag Hemra, Ethiopia (WUHA) 2017	NA	NA	NA	NA	NA	NA	NA	NA	NA	NA	NA	NA	NA	NA	NA	NA	NA	NA	High seroprevalence	NA	NA	Wag Hemra, Ethiopia (WUHA) 2017 (n=NA, m=NA)
Wag Hemra, Ethiopia (WUHA)	Wag Hemra, Ethiopia (WUHA) 2018	NA	NA	NA	NA	NA	NA	NA	NA	NA	NA	NA	NA	NA	NA	NA	NA	NA	NA	High seroprevalence	NA	NA	Wag Hemra, Ethiopia (WUHA) 2018 (n=NA, m=NA)
Wag Hemra, Ethiopia (WUHA)	Wag Hemra, Ethiopia (WUHA) 2019	WUHA2016	2019	2277	2178	1468	2287	30.084462237613916	26.257734732311	46.100754259301425	47.02380952380952	21.872944619931477	20.256410256410255	51.02129191046061	53.715846994535525	2.6715445797856185	2.7623760841672986	1537.1018291675377	586.6129501854452	High seroprevalence	2287	40	Wag Hemra, Ethiopia (WUHA) 2019 (n=2287, m=40)
Wag Hemra, Ethiopia (TAITU)	Wag Hemra, Ethiopia (TAITU) 2018	TAITU2018	2018	1119	1318	1318	1114	17.726832826021347	16.666666666666664	55.74693482056194	56.36363636363636	18.717535690608482	18.51851851851852	33.243787750519004	31.818181818181817	2.0401026180921398	1.9304590572379807	426.6234240703528	85.20381823803457	High seroprevalence	1114	37	Wag Hemra, Ethiopia (TAITU) 2018 (n=1114, m=37) †
Dosso, Niger (MORDOR)	Dosso, Niger (MORDOR) 2017	NA	NA	NA	NA	NA	NA	NA	NA	NA	NA	NA	NA	NA	NA	NA	NA	NA	NA	Low seroprevalence	NA	NA	Dosso, Niger (MORDOR) 2017 (n=NA, m=NA) †
Dosso, Niger (MORDOR)	NA	NA	NA	NA	NA	NA	NA	NA	NA	NA	NA	NA	NA	NA	NA	NA	NA	NA	NA	Low seroprevalence	NA	NA	NA (n=NA, m=NA) †
Dosso, Niger (MORDOR)	Dosso, Niger (MORDOR) 2016	NA	NA	NA	NA	NA	NA	NA	NA	NA	NA	NA	NA	NA	NA	NA	NA	NA	NA	Low seroprevalence	NA	NA	Dosso, Niger (MORDOR) 2016 (n=NA, m=NA) †
Dosso, Niger (MORDOR)	Dosso, Niger (MORDOR) 2018	MORDOR2015	2018	0	0	0	939	NA	NA	NA	NA	NA	NA	0.6063404985818779	0	0.8426905931064371	0.8148210156351259	7.2123738471843994	6.528614355472449	Low seroprevalence	939	29	Dosso, Niger (MORDOR) 2018 (n=939, m=29) †
Matameye, Niger (PRET)	Matameye, Niger (PRET) 2013	PRET2013	2013	1804	1804	1804	970	4.849439318889049	2.904040404040405	7.764763182991731	6.895424836601307	1.9723608489605753	0	27.314168189733017	24.31547619047619	2.253851086266772	2.151081918199295	383.8211035331947	141.71138973544274	High seroprevalence	970	22	Matameye, Niger (PRET) 2013 (n=970, m=22) †
Chikwawa, Malawi	Chikwawa, Malawi 2014	Malawi2014	2014	2622	2673	2673	2630	0.17835625392444174	0	5.329163894967723	3.125	0.06149855946309084	0	9.581424079597909	8	NA	NA	NA	NA	Intermediate seroprevalence	2630	71	Chikwawa, Malawi 2014 (n=2630, m=71)*
Mchinji, Malawi	Mchinji, Malawi 2014	Malawi2014	2014	3124	3280	3280	3271	0.40640671853156846	0	6.227895031934066	4.878048780487805	0.4881286378519418	0	9.39335805476689	7.281724991162955	NA	NA	NA	NA	Intermediate seroprevalence	3271	70	Mchinji, Malawi 2014 (n=3271, m=70)*
Kongwa, Tanzania	Kongwa, Tanzania 2018	Kongwa2018	2018	1697	2393	0	2383	3.508066707852706	1.9433962264150944	7.224791201351345	6.385869565217391	NA	NA	18.563069563377308	15.155865463494669	1.3650866576867946	1.2695470215145468	55.21557448538471	18.61930549707676	Intermediate seroprevalence	2383	50	Kongwa, Tanzania 2018 (n=2383, m=50)*
Alefa, Ethiopia	Alefa, Ethiopia 2017	TCC-Ethiopia2017	2017	0	0	0	704	NA	NA	NA	NA	NA	NA	1.265258289759951	0	0.5670856532349237	0.5443808469959053	4.058077510864402	3.502521799541044	Low seroprevalence	704	21	Alefa, Ethiopia 2017 (n=704, m=21)* ‡
Andabet, Ethiopia	Andabet, Ethiopia 2017	TCC-Ethiopia2017	2017	0	0	0	569	NA	NA	NA	NA	NA	NA	36.53341271914966	36.36363636363637	2.039278809459454	2.1009752833640736	390.1898392610108	126.17557233068555	High seroprevalence	569	21	Andabet, Ethiopia 2017 (n=569, m=21)* ‡
Dera, Ethiopia	Dera, Ethiopia 2017	TCC-Ethiopia2017	2017	0	0	0	628	NA	NA	NA	NA	NA	NA	11.363334813178072	4.272727272727273	1.1046904979448735	0.8761278547720355	128.44691279029058	7.551536617430996	Intermediate seroprevalence	628	22	Dera, Ethiopia 2017 (n=628, m=22)* ‡
Woreta town, Ethiopia	Woreta town, Ethiopia 2017	TCC-Ethiopia2017	2017	0	0	0	261	NA	NA	NA	NA	NA	NA	3.8302139037433154	0	0.74322027117761	0.8122575514873793	7.308414107455671	6.49019210042232	Low seroprevalence	261	11	Woreta town, Ethiopia 2017 (n=261, m=11)* ‡
Kongwa, Tanzania	Kongwa, Tanzania 2013	Kongwa2013	2013	1426	1577	1577	1577	2.5990517113948317	2.575107296137339	11.258051125013662	10.497936984246062	3.818341621654448	3.178919729932483	29.574856909294294	31.7084017515052	1.9902744052898829	2.0864919167562794	160.15247810711548	123.28320245013799	High seroprevalence	1577	8	Kongwa, Tanzania 2013 (n=1577, m=8)
Kongwa, Tanzania	Kongwa, Tanzania 2014	NA	NA	NA	NA	NA	NA	NA	NA	NA	NA	NA	NA	NA	NA	NA	NA	NA	NA	High seroprevalence	NA	NA	Kongwa, Tanzania 2014 (n=NA, m=NA)
Kongwa, Tanzania	Kongwa, Tanzania 2015	NA	NA	NA	NA	NA	NA	NA	NA	NA	NA	NA	NA	NA	NA	NA	NA	NA	NA	High seroprevalence	NA	NA	Kongwa, Tanzania 2015 (n=NA, m=NA)
Boumalne Dades, Morocco	Boumalne Dades, Morocco 2019	Morocco2019	2019	0	1266	1266	1266	NA	NA	0	0	0	0	1.9808207413510883	0	0.5039137020859182	0.5086020227899379	3.6586791182967238	3.2255369610632805	Low seroprevalence	1266	29	Boumalne Dades, Morocco 2019 (n=1266, m=29)*
Agdaz, Morocco	Agdaz, Morocco 2019	Morocco2019	2019	0	1212	1212	1212	NA	NA	0.17431972789115646	0	0	0	12.558458636369664	4.651162790697675	0.9298145745387865	0.6195425508689063	61.82598795027729	4.166749273322465	Intermediate seroprevalence	1212	28	Agdaz, Morocco 2019 (n=1212, m=28)*
